# Supplementary material for: Dual carbon sequestration with photosynthetic living materials
Source: Nat Commun. 2025 Apr 23;16:3832. doi: 10.1038/s41467-025-58761-y (PMC12019168; doi:10.1038/s41467-025-58761-y)
Supplement: Supplementary file 4 — Source Data [file 41467_2025_58761_MOESM4_ESM.zip]

Archive with 22 entries (22 files):
- Figure 2/biotic day 0 alizarin red 40x.jpeg
- Figure 2/biotic day 10 alizarin red 40x.jpeg
- Figure 2/biotic day 20 alizarin red 40x.jpeg
- Figure 2/biotic day 30 alizarin red 40x.jpeg
- Figure 2/Thumbs.db
- Figure 3/Figure 3.7z
- Source data.xlsx
- Supplementary Fig. 1/Supplementary Fig 1_Titration compiled.xlsx
- Supplementary Fig. 14/Supplementary Fig. 14.7z
- Supplementary Fig. 20/Supplementary Fig 20.7z
- Supplementary Fig. 21/20240731_StorageModulus_day1.csv
- Supplementary Fig. 21/20240804_StorageModulus_day5.csv
- Supplementary Fig. 21/20240809_StorageModulus_day10.csv
- Supplementary Fig. 21/20240814_StorageModulus_day15.csv
- Supplementary Fig. 21/20240819_StorageModulus_day20.csv
- Supplementary Fig. 21/20240824_StorageModulus_day25.csv
- Supplementary Fig. 21/20240829_StorageModulus_day30.csv
- Supplementary Fig. 23/Tensile Test_compiled.xlsx
- Supplementary Fig. 3/Supplementary Fig 3.7z
- Supplementary Fig. 31/Supplementary Fig. 31.7z
- Supplementary Fig. 36/Supplementary Fig 36.mnova
- Supplementary Fig. 37/Supplementary Fig 37.mnova
