# Supplementary material for: Dual carbon sequestration with photosynthetic living materials
Source: Nat Commun. 2025 Apr 23;16:3832. doi: 10.1038/s41467-025-58761-y (PMC12019168; doi:10.1038/s41467-025-58761-y)
Supplement: Supplementary file 4 — Source Data [file 41467_2025_58761_MOESM4_ESM.zip › Source data.xlsx]

## Sheet: Figure 1d
	Lambda 35
	101N5032201
	PerkinElmer UV WinLab 5.1.4.0630 / Lambda35 1.27
Transmittance
Gel			Medium
Wavelength, nm	Transmittance, %		Wavelength, nm	Transmittance, %
800	95.2541		800	102.126
799	95.2317		799	102.123
798	95.2118		798	102.113
797	95.2175		797	102.122
796	95.2151		796	102.104
795	95.2336		795	102.137
794	95.2296		794	102.191
793	95.2091		793	102.139
792	95.1781		792	102.102
791	95.1441		791	102.068
790	95.1239		790	102.044
789	95.0499		789	102.006
788	95.012		788	101.976
787	95.0009		787	101.945
786	94.97		786	101.922
785	94.9222		785	101.879
784	94.8777		784	101.842
783	94.8343		783	101.794
782	94.8535		782	101.82
781	94.8099		781	101.781
780	94.7611		780	101.734
779	94.7879		779	101.733
778	94.7853		778	101.769
777	94.771		777	101.76
776	94.7266		776	101.717
775	94.7151		775	101.73
774	94.6991		774	101.709
773	94.6136		773	101.629
772	94.559		772	101.584
771	94.5352		771	101.566
770	94.4944		770	101.537
769	94.4801		769	101.503
768	94.4381		768	101.476
767	94.409		767	101.481
766	94.4134		766	101.488
765	94.3968		765	101.453
764	94.4187		764	101.491
763	94.415		763	101.508
762	94.4169		762	101.492
761	94.4222		761	101.509
760	94.4008		760	101.465
759	94.3955		759	101.5
758	94.3821		758	101.486
757	94.3755		757	101.472
756	94.374		756	101.444
755	94.3787		755	101.471
754	94.3638		754	101.47
753	94.3661		753	101.469
752	94.3638		752	101.454
751	94.3762		751	101.454
750	94.3581		750	101.461
749	94.368		749	101.471
748	94.3552		748	101.449
747	94.3751		747	101.479
746	94.3714		746	101.454
745	94.378		745	101.475
744	94.3754		744	101.467
743	94.3591		743	101.467
742	94.3772		742	101.484
741	94.3674		741	101.49
740	94.4014		740	101.5
739	94.4153		739	101.546
738	94.4466		738	101.586
737	94.4576		737	101.622
736	94.5211		736	101.703
735	94.5566		735	101.774
734	94.6139		734	101.86
733	94.7076		733	101.969
732	94.7632		732	102.066
731	94.8373		731	102.191
730	94.9074		730	102.294
729	94.9627		729	102.396
728	95.0242		728	102.509
727	95.0783		727	102.61
726	95.1419		726	102.699
725	95.1703		725	102.73
724	95.1933		724	102.811
723	95.248		723	102.881
722	95.2734		722	102.925
721	95.3027		721	102.949
720	95.3237		720	103.003
719	95.3463		719	103.061
718	95.3694		718	103.111
717	95.4047		717	103.159
716	95.4221		716	103.191
715	95.4509		715	103.228
714	95.4613		714	103.259
713	95.47		713	103.278
712	95.4887		712	103.34
711	95.5112		711	103.333
710	95.507		710	103.388
709	95.5305		709	103.408
708	95.5113		708	103.42
707	95.5346		707	103.455
706	95.5211		706	103.455
705	95.5388		705	103.471
704	95.5319		704	103.487
703	95.5277		703	103.495
702	95.5248		702	103.489
701	95.5107		701	103.502
700	95.5166		700	103.53
699	95.509		699	103.528
698	95.5179		698	103.525
697	95.5057		697	103.515
696	95.5008		696	103.535
695	95.522		695	103.56
694	95.5006		694	103.558
693	95.4875		693	103.535
692	95.47		692	103.533
691	95.4782		691	103.553
690	95.4694		690	103.565
689	95.4742		689	103.575
688	95.4548		688	103.562
687	95.4411		687	103.556
686	95.4402		686	103.584
685	95.4044		685	103.551
684	95.6405		684	103.919
683	95.6061		683	103.945
682	95.597		682	103.883
681	95.5839		681	103.86
680	95.5829		680	103.863
679	95.5601		679	103.87
678	95.5636		678	103.888
677	95.5739		677	103.892
676	95.5773		676	103.883
675	95.5483		675	103.899
674	95.5474		674	103.901
673	95.5279		673	103.856
672	95.4992		672	103.861
671	95.5019		671	103.868
670	95.4854		670	103.863
669	95.4923		669	103.882
668	95.4695		668	103.85
667	95.4391		667	103.842
666	95.4373		666	103.879
665	95.4133		665	103.856
664	95.3996		664	103.852
663	95.3787		663	103.821
662	95.3695		662	103.831
661	95.3299		661	103.812
660	95.3343		660	103.802
659	95.3154		659	103.795
658	95.3092		658	103.801
657	95.3067		657	103.818
656	95.2745		656	103.808
655	95.2888		655	103.806
654	95.2779		654	103.803
653	95.2471		653	103.814
652	95.2379		652	103.809
651	95.1916		651	103.763
650	95.2192		650	103.795
649	95.1741		649	103.756
648	95.176		648	103.772
647	95.1517		647	103.754
646	95.1432		646	103.75
645	95.1002		645	103.738
644	95.0957		644	103.732
643	95.0903		643	103.695
642	95.0658		642	103.702
641	95.0473		641	103.688
640	95.057		640	103.702
639	95.0155		639	103.659
638	95.0071		638	103.659
637	94.9951		637	103.666
636	94.9841		636	103.654
635	94.9879		635	103.643
634	94.953		634	103.624
633	94.9198		633	103.609
632	94.8921		632	103.588
631	94.8987		631	103.582
630	94.8717		630	103.574
629	94.8505		629	103.583
628	94.832		628	103.558
627	94.8077		627	103.517
626	94.8073		626	103.526
625	94.7829		625	103.512
624	94.7715		624	103.501
623	94.7573		623	103.48
622	94.7388		622	103.456
621	94.7175		621	103.435
620	94.6909		620	103.417
619	94.676		619	103.389
618	94.6456		618	103.371
617	94.6402		617	103.348
616	94.6267		616	103.322
615	94.5965		615	103.312
614	94.5946		614	103.266
613	94.5689		613	103.249
612	94.5475		612	103.233
611	94.5312		611	103.197
610	94.515		610	103.145
609	94.4981		609	103.104
608	94.4817		608	103.097
607	94.4914		607	103.069
606	94.4519		606	103.036
605	94.4699		605	102.986
604	94.474		604	102.961
603	94.4475		603	102.915
602	94.4455		602	102.89
601	94.4675		601	102.881
600	94.4835		600	102.865
599	94.4979		599	102.805
598	94.5337		598	102.8
597	94.5596		597	102.769
596	94.5675		596	102.718
595	94.6102		595	102.689
594	94.6747		594	102.675
593	94.6934		593	102.604
592	94.7254		592	102.562
591	94.759		591	102.497
590	94.7751		590	102.405
589	94.8035		589	102.318
588	94.8212		588	102.187
587	94.8338		587	102.067
586	94.8529		586	101.933
585	94.8133		585	101.75
584	94.8039		584	101.53
583	94.8036		583	101.349
582	94.7722		582	101.126
581	94.7339		581	100.859
580	94.7034		580	100.613
579	94.6385		579	100.333
578	94.59		578	100.005
577	94.5385		577	99.6943
576	94.4661		576	99.3811
575	94.406		575	99.009
574	94.3631		574	98.6693
573	94.2997		573	98.2815
572	94.2428		572	97.9221
571	94.1799		571	97.5216
570	94.0753		570	97.1275
569	94.0405		569	96.7482
568	93.9587		568	96.3633
567	93.8835		567	95.9296
566	93.8215		566	95.5595
565	93.7447		565	95.146
564	93.6813		564	94.789
563	93.6235		563	94.4296
562	93.5493		562	94.0405
561	93.4445		561	93.6925
560	93.4414		560	93.4532
559	93.6199		559	93.5225
558	93.5592		558	93.2392
557	93.5009		557	93.038
556	93.4122		556	92.8449
555	93.3895		555	92.6637
554	93.3225		554	92.5022
553	93.2886		553	92.3817
552	93.2283		552	92.3047
551	93.1857		551	92.2297
550	93.1369		550	92.1771
549	93.1365		549	92.2218
548	93.0821		548	92.1992
547	93.0592		547	92.2414
546	93.0117		546	92.2649
545	92.9795		545	92.3126
544	92.9381		544	92.3637
543	92.8977		543	92.4249
542	92.8981		542	92.5207
541	92.886		541	92.6344
540	92.8689		540	92.7421
539	92.8522		539	92.8256
538	92.86		538	92.9219
537	92.799		537	92.9974
536	92.8153		536	93.0677
535	92.7838		535	93.1432
534	92.752		534	93.1614
533	92.7407		533	93.2326
532	92.7048		532	93.2564
531	92.7134		531	93.3081
530	92.6875		530	93.3078
529	92.6398		529	93.3217
528	92.6124		528	93.2991
527	92.5946		527	93.29
526	92.5664		526	93.2804
525	92.529		525	93.2684
524	92.5016		524	93.2312
523	92.4966		523	93.2133
522	92.4254		522	93.1979
521	92.3837		521	93.1648
520	92.3752		520	93.1652
519	92.3407		519	93.1696
518	92.3203		518	93.1539
517	92.293		517	93.1862
516	92.2597		516	93.2017
515	92.2539		515	93.2996
514	92.245		514	93.3386
513	92.2256		513	93.3943
512	92.1906		512	93.5204
511	92.2156		511	93.5983
510	92.1662		510	93.7215
509	92.1879		509	93.8416
508	92.1858		508	93.9839
507	92.1847		507	94.1557
506	92.1563		506	94.292
505	92.1824		505	94.4664
504	92.1959		504	94.6168
503	92.2266		503	94.7959
502	92.2281		502	94.9577
501	92.2104		501	95.1034
500	92.2377		500	95.2511
499	92.2223		499	95.4436
498	92.2194		498	95.5648
497	92.2082		497	95.6987
496	92.2289		496	95.8325
495	92.1956		495	95.9252
494	92.2141		494	96.0291
493	92.2412		493	96.183
492	92.229		492	96.249
491	92.2607		491	96.3868
490	92.2586		490	96.5081
489	92.2562		489	96.5691
488	92.2435		488	96.6505
487	92.2611		487	96.7588
486	92.2783		486	96.8552
485	92.2842		485	96.9484
484	92.2862		484	97.0517
483	92.3042		483	97.114
482	92.2958		482	97.2314
481	92.321		481	97.332
480	92.3211		480	97.4361
479	92.3002		479	97.5176
478	92.3352		478	97.6508
477	92.3441		477	97.7476
476	92.345		476	97.8672
475	92.323		475	97.9437
474	92.3166		474	98.0476
473	92.3234		473	98.1816
472	92.2903		472	98.2524
471	92.3186		471	98.3729
470	92.3014		470	98.472
469	92.2479		469	98.5374
468	92.248		468	98.61
467	92.2255		467	98.7016
466	92.1864		466	98.7406
465	92.1605		465	98.7812
464	92.1418		464	98.8653
463	92.1129		463	98.924
462	92.0875		462	98.9728
461	92.0522		461	99.0129
460	91.9872		460	99.0491
459	91.9714		459	99.0824
458	91.9067		458	99.0823
457	91.9003		457	99.1295
456	91.8604		456	99.1608
455	91.8295		455	99.1736
454	91.8265		454	99.2609
453	91.7397		453	99.1876
452	91.7182		452	99.274
451	91.7209		451	99.2818
450	91.6602		450	99.2976
449	91.6162		449	99.3329
448	91.528		448	99.3202
447	91.4913		447	99.3425
446	91.5058		446	99.4337
445	91.453		445	99.4257
444	91.4689		444	99.4795
443	91.4836		443	99.4861
442	91.4259		442	99.5055
441	91.3822		441	99.4727
440	91.3792		440	99.5057
439	91.3646		439	99.5291
438	91.3394		438	99.5406
437	91.2728		437	99.5047
436	91.232		436	99.5321
435	91.1825		435	99.4695
434	91.173		434	99.4721
433	91.1453		433	99.4293
432	91.0843		432	99.3795
431	91.0344		431	99.3622
430	90.9784		430	99.3418
429	90.9061		429	99.2624
428	90.8644		428	99.2372
427	90.8113		427	99.1337
426	90.7857		426	99.1183
425	90.7092		425	99.0395
424	90.6651		424	98.9688
423	90.6483		423	98.9068
422	90.5611		422	98.7971
421	90.5296		421	98.4619
420	90.4773		420	98.0704
419	90.4257		419	97.9506
418	90.3678		418	97.8715
417	90.3149		417	97.7796
416	90.2509		416	97.6633
415	90.2008		415	97.5666
414	90.1234		414	97.4559
413	90.0927		413	97.3917
412	90.0182		412	97.28
411	89.936		411	97.2196
410	89.9078		410	97.1478
409	89.8589		409	97.1024
408	89.8062		408	97.0492
407	89.7445		407	96.995
406	89.676		406	96.9416
405	89.6401		405	96.9336
404	89.5605		404	96.8994
403	89.533		403	96.9149
402	89.4915		402	96.8625
401	89.3985		401	96.7849
400	89.3632		400	96.7596
399	89.2947		399	96.7092
398	89.2666		398	96.6693
397	89.183		397	96.5917
396	89.1013		396	96.5245
395	89.0076		395	96.4439
394	88.9249		394	96.3507
393	88.8641		393	96.2453
392	88.7897		392	96.0707
391	88.717		391	95.8624
390	88.6797		390	95.7594
389	88.5878		389	95.5202
388	88.5349		388	95.2414
387	88.4261		387	94.9408
386	88.3268		386	94.5494
385	88.2254		385	94.0869
384	88.1728		384	93.6281
383	87.4571		383	92.5646
382	87.4786		382	91.9869
381	87.4058		381	91.3286
380	87.2556		380	90.2881
379	87.0192		379	89.405
378	86.857		378	88.4485
377	86.688		377	87.3817
376	86.4857		376	86.1294
375	86.2545		375	84.8597
374	86.0459		374	83.5412
373	85.7643		373	82.0552
372	85.6227		372	80.5692
371	85.3557		371	78.897
370	84.9675		370	77.2392
369	84.6515		369	75.4707
368	84.3704		368	73.6853
367	84.0898		367	71.9343
366	83.8162		366	70.2258
365	83.4592		365	68.7019
364	83.1569		364	67.2931
363	82.9326		363	66.2696
362	82.7108		362	65.5138
361	82.6199		361	65.228
360	82.5595		360	65.2844
359	82.5766		359	65.8039
358	82.5524		358	66.6139
357	82.6343		357	67.7744
356	82.7773		356	69.0768
355	82.8114		355	70.4403
354	82.8888		354	71.7186
353	83.0578		353	73.0226
352	83.0596		352	74.1335
351	83.1097		351	75.2102
350	83.0582		350	75.9038
349	83.0262		349	76.6504
348	83.0502		348	77.2519
347	82.9661		347	77.7529
346	82.8538		346	78.1544
345	82.8909		345	78.6478
344	82.7537		344	79.0142
343	82.6256		343	79.4
342	82.5347		342	79.8538
341	82.4054		341	80.3127
340	82.3412		340	80.7608
339	82.0783		339	81.0199
338	81.9733		338	81.469
337	81.8503		337	81.5861
336	81.6542		336	81.7979
335	81.3113		335	81.7489
334	81.1494		334	81.5854
333	80.801		333	81.3041
332	80.5905		332	80.8191
331	80.2081		331	80.0305
330	79.986		330	79.2208
329	79.5356		329	78.2124
328	79.3025		328	77.0291
327	80.3043		327	77.1822
326	82.8509		326	78.549
325	82.4079		325	77.0818
324	81.9239		324	75.6142
323	81.43		323	74.0555
322	80.8538		322	72.5941
321	80.3755		321	71.1038
320	79.8696		320	69.7402
319	79.3726		319	68.2819
318	78.8389		318	66.7595
317	78.3625		317	65.2754
316	77.8694		316	63.7795
315	77.2698		315	62.2277
314	76.7565		314	60.7868
313	76.2675		313	59.2856
312	75.682		312	57.8392
311	75.2186		311	56.5205
310	74.7596		310	55.266
309	74.2331		309	54.1063
308	73.7757		308	53.1257
307	73.3307		307	52.2687
306	72.9175		306	51.5591
305	72.5009		305	50.9499
304	72.092		304	50.4729
303	71.6942		303	50.113
302	71.3423		302	49.8194
301	70.9786		301	49.5919
300	70.6528		300	49.5049

## Sheet: Figure 1e & Suppl. Fig. 10
Gelation																												Average
Time	Angular Frequency	Storage Modulus	Loss Modulus	Shear Strain	Torque		Time	Angular Frequency	Storage Modulus	Loss Modulus	Shear Strain	Torque		Time	Angular Frequency	Storage Modulus	Loss Modulus	Shear Strain	Torque		Time	Angular Frequency	Storage Modulus	Loss Modulus	Shear Strain	Torque		Storage Modulus	Loss Modulus	Storage Modulus	Loss Modulus
																														SD	SD
[s]	[rad/s]	[Pa]	[Pa]	[%]	[mN·m]		[s]	[rad/s]	[Pa]	[Pa]	[%]	[mN·m]		[s]	[rad/s]	[Pa]	[Pa]	[%]	[mN·m]		[s]	[rad/s]	[Pa]	[Pa]	[%]	[mN·m]		[kPa]	[kPa]
0	10	16443	778.47	0.101	0.0024953		0	10	15860	769.17	0.101	0.002407		0	10	13437	708.22	0.101	0.0020397		0	10	16008	1067.2	0.101	0.037795		15.437	0.830765	1.17442	0.139147
5	10	16469	787.32	0.101	0.0024995		5	10	15882	754.89	0.101	0.0024102		5	10	13435	705.03	0.101	0.0020394		5	10	16013	1066.1	0.101	0.037804		15.4497	0.828335	1.18345	0.140368
10	10	16477	780.4	0.101	0.0025005		10	10	15882	755.12	0.101	0.0024103		10	10	13459	699.98	0.101	0.002043		10	10	16016	1063.7	0.101	0.037812		15.4585	0.8248	1.17532	0.140961
15	10	16461	771.65	0.101	0.002498		15	10	15890	762.88	0.101	0.0024115		15	10	13448	715.41	0.101	0.0020416		15	10	16014	1062.1	0.101	0.037806		15.4533	0.82801	1.17705	0.136835
20	10	16466	792.32	0.101	0.0024989		20	10	15876	758.28	0.101	0.0024093		20	10	13458	715.79	0.101	0.002043		20	10	16024	1064.5	0.101	0.037831		15.456	0.832722	1.17379	0.136536
25	10	16489	784.22	0.101	0.0025024		25	10	15895	768.24	0.101	0.0024123		25	10	13460	703.74	0.101	0.0020432		25	10	16021	1062.5	0.101	0.037823		15.4663	0.829675	1.17926	0.137757
30	10	16498	789.75	0.101	0.0025038		30	10	15902	761.14	0.101	0.0024133		30	10	13461	703.93	0.101	0.0020434		30	10	16032	1062.3	0.101	0.03785		15.4733	0.82928	1.18272	0.138037
35	10	16505	786.55	0.101	0.0025048		35	10	15886	775.21	0.101	0.0024111		35	10	13461	725.19	0.101	0.0020436		35	10	16027	1059.4	0.101	0.037837		15.4697	0.836587	1.18222	0.130696
40	10	16496	765.69	0.101	0.0025033		40	10	15905	762.17	0.101	0.0024139		40	10	13472	703.43	0.1	0.0020448		40	10	16033	1059.8	0.101	0.037898		15.4765	0.822773	1.178	0.139065
45	10	16509	768.36	0.101	0.0025053		45	10	15927	766.18	0.101	0.0024172		45	10	13478	710.78	0.101	0.002046		45	10	16038	1052.9	0.101	0.037865		15.488	0.824555	1.18086	0.133839
50	10	16515	779.29	0.101	0.0025064		50	10	15923	757.1	0.101	0.0024166		50	10	13462	704.21	0.101	0.0020434		50	10	16040	1059.4	0.101	0.037868		15.485	0.825	1.18883	0.138052
55	10	16514	774.7	0.101	0.0025061		55	10	15927	760.45	0.101	0.0024171		55	10	13471	718.79	0.101	0.002045		55	10	16048	1054.2	0.101	0.037886		15.49	0.827035	1.18609	0.132753
60	10	16537	778.68	0.101	0.0025097		60	10	15913	783.96	0.1	0.002415		60	10	13444	711.4	0.101	0.0020408		60	10	16019	1062.3	0.101	0.037862		15.4782	0.834085	1.19797	0.134829
65	10	16520	774.66	0.101	0.002507		65	10	18282	1208.7	0.101	0.0027775		65	10	14262	869.24	0.1	0.0021659		65	10	18194	1371.2	0.1	0.042977		16.8145	1.05595	1.63237	0.243259
70	10	16523	771.15	0.101	0.0025074		70	10	20762	1661.2	0.101	0.0031573		70	10	16370	1242.5	0.101	0.0024886		70	10	22760	1847.2	0.101	0.053793		19.1038	1.38051	2.75007	0.414413
75	10	16562	788.8	0.101	0.0025135		75	10	22917	1961.4	0.101	0.0034867		75	10	18646	1641.2	0.101	0.0028375		75	10	26749	2296.8	0.101	0.063246		21.2185	1.67205	3.92976	0.56016
80	10	16670	808.23	0.101	0.0025299		80	10	24777	2121.3	0.101	0.0037697		80	10	20814	1990.2	0.101	0.0031697		80	10	30263	2567.8	0.101	0.071548		23.131	1.87188	5.01716	0.650359
85	10	16931	834.05	0.101	0.0025696		85	10	26385	2173.1	0.101	0.0040132		85	10	22895	2223.8	0.101	0.0034871		85	10	33304	2702.8	0.101	0.078714		24.8788	1.98344	5.92359	0.69504
90	10	17434	906.38	0.1	0.0026463		90	10	27769	2185.2	0.101	0.0042225		90	10	24892	2371.5	0.101	0.0037904		90	10	35893	2752.3	0.101	0.084804		26.497	2.05385	6.60713	0.693303
95	10	18113	976.75	0.101	0.0027497		95	10	28913	2166	0.101	0.0043952		95	10	26751	2444.9	0.101	0.0040721		95	10	38068	2748.3	0.101	0.089913		27.9612	2.08399	7.09762	0.671616
100	10	18938	1059.2	0.1	0.0028752		100	10	29881	2143.7	0.101	0.0045413		100	10	28429	2474	0.101	0.0043259		100	10	39902	2714.3	0.101	0.094217		29.2875	2.0978	7.43083	0.632929
105	10	19970	1187.5	0.101	0.0030327		105	10	30678	2105.6	0.101	0.0046616		105	10	29944	2478.7	0.101	0.0045548		105	10	41440	2667.4	0.101	0.097828		30.508	2.1098	7.59778	0.569574
110	10	21190	1313.9	0.1	0.0032182		110	10	31309	2064.4	0.101	0.0047565		110	10	31260	2466.8	0.101	0.0047536		110	10	42719	2621.5	0.101	0.10082		31.6195	2.11665	7.61904	0.506117
115	10	22512	1439.9	0.101	0.0034196		115	10	31855	2022.8	0.101	0.0048386		115	10	32419	2435	0.101	0.0049282		115	10	43786	2563.8	0.101	0.10332		32.643	2.11537	7.54113	0.438201
120	10	23901	1564.2	0.101	0.0036309		120	10	32290	1992.9	0.101	0.0049041		120	10	33435	2397.6	0.101	0.0050813		120	10	44670	2513.7	0.101	0.10539		33.574	2.1171	7.38844	0.373194
125	10	25290	1722.2	0.101	0.0038426		125	10	32627	1960	0.101	0.0049549		125	10	34256	2351.6	0.101	0.0052051		125	10	45397	2472.8	0.101	0.1071		34.3925	2.12665	7.19531	0.300738
130	10	26678	1818.7	0.101	0.0040534		130	10	32874	1960.5	0.101	0.0049924		130	10	34978	2335.9	0.101	0.0053141		130	10	46042	2463.6	0.101	0.10863		35.143	2.14468	6.99321	0.263847
135	10	28009	1941.9	0.101	0.0042561		135	10	33111	1928.4	0.101	0.0050278		135	10	35599	2285.9	0.101	0.0054076		135	10	46458	2383.9	0.1	0.10953		35.7942	2.13503	6.73728	0.202912
140	10	29302	2004	0.101	0.0044523		140	10	33308	1909.4	0.101	0.0050575		140	10	36151	2248.1	0.101	0.0054907		140	10	46942	2331.9	0.101	0.11073		36.4258	2.12335	6.54093	0.172536
145	10	30540	2100.5	0.101	0.0046407		145	10	33438	1880	0.101	0.0050768		145	10	36591	2225	0.101	0.0055571		145	10	47233	2336.7	0.101	0.1114		36.9505	2.13555	6.31053	0.169556
150	10	31680	2150.2	0.101	0.0048134		150	10	33561	1889.7	0.101	0.0050955		150	10	36959	2204.3	0.101	0.0056127		150	10	47522	2314.3	0.101	0.11208		37.4305	2.13963	6.12581	0.15594
155	10	32769	2197.9	0.101	0.0049786		155	10	33603	1893.3	0.101	0.0051021		155	10	37278	2179	0.101	0.0056607		155	10	47738	2299	0.101	0.11258		37.847	2.1423	5.95721	0.150826
160	10	33755	2223.7	0.101	0.005128		160	10	33695	1876.9	0.1	0.0051156		160	10	37562	2140.2	0.101	0.0057034		160	10	47917	2283.1	0.101	0.11301		38.2323	2.13097	5.80681	0.155225
165	10	34635	2269.6	0.101	0.0052616		165	10	33737	1868.3	0.101	0.005122		165	10	37795	2143.9	0.101	0.0057385		165	10	48069	2278.7	0.101	0.11336		38.559	2.14012	5.69371	0.165733
170	10	35482	2266.7	0.101	0.0053914		170	10	33794	1865.9	0.101	0.0051306		170	10	37972	2118.5	0.101	0.005765		170	10	48193	2261.3	0.101	0.11365		38.8603	2.1281	5.58947	0.162629
175	10	36227	2273.1	0.101	0.0055025		175	10	33782	1887.9	0.101	0.0051292		175	10	38145	2122	0.101	0.0057916		175	10	48281	2252.2	0.101	0.11386		39.1088	2.1338	5.51674	0.153321
180	10	36888	2265.2	0.101	0.0056025		180	10	33803	1882.7	0.101	0.0051322		180	10	38274	2086.8	0.101	0.0058106		180	10	48363	2254.8	0.101	0.11406		39.332	2.12237	5.45943	0.155439
185	10	37501	2280.6	0.101	0.0056952		185	10	33822	1876.6	0.101	0.005135		185	10	38416	2102.4	0.101	0.0058322		185	10	48424	2249	0.101	0.11419		39.5408	2.12715	5.40929	0.159517
190	10	38052	2289.1	0.101	0.0057788		190	10	33809	1869.7	0.101	0.0051329		190	10	38489	2069.3	0.101	0.0058429		190	10	48468	2251.4	0.101	0.1143		39.7045	2.11987	5.37969	0.166644
195	10	38572	2251.7	0.101	0.0058571		195	10	33823	1872	0.101	0.0051352		195	10	38582	2072.6	0.101	0.005857		195	10	48497	2246.1	0.101	0.11437		39.8685	2.1106	5.34638	0.155438
200	10	38999	2253.9	0.101	0.0059217		200	10	33828	1872.8	0.101	0.0051358		200	10	38657	2056.2	0.101	0.0058681		200	10	48526	2245.8	0.101	0.11443		40.0025	2.10718	5.32897	0.156744
205	10	39393	2249	0.101	0.0059814		205	10	33832	1867.6	0.101	0.0051364		205	10	38723	2078.2	0.101	0.0058785		205	10	48545	2247.7	0.101	0.11448		40.1232	2.11063	5.31507	0.156564
210	10	39759	2238.5	0.101	0.0060367		210	10	33809	1886.5	0.101	0.0051331		210	10	38754	2064	0.101	0.0058831		210	10	48557	2253.8	0.101	0.11451		40.2197	2.1107	5.31432	0.14938
215	10	40077	2233.9	0.101	0.0060848		215	10	33816	1879.1	0.101	0.005134		215	10	38791	2062.6	0.101	0.0058887		215	10	48561	2253.3	0.101	0.11452		40.3113	2.10723	5.30596	0.151176
220	10	40397	2222.8	0.101	0.0061331		220	10	33818	1891.4	0.101	0.0051346		220	10	38818	2052	0.101	0.0058941		220	10	48570	2256.5	0.101	0.11454		40.4008	2.10568	5.30505	0.145998
225	10	40651	2193.6	0.101	0.0061713		225	10	33791	1878.3	0.101	0.0051302		225	10	38829	2049.2	0.101	0.0058943		225	10	48561	2258.1	0.101	0.11452		40.458	2.0948	5.31033	0.146099
230	10	40883	2199.4	0.101	0.0062065		230	10	33803	1897.5	0.101	0.0051323		230	10	38865	2035.6	0.101	0.0058995		230	10	48553	2258.8	0.101	0.1145		40.526	2.09782	5.30372	0.141627
235	10	41092	2180.7	0.101	0.0062379		235	10	33789	1909.3	0.101	0.0051303		235	10	38854	2050.1	0.101	0.0058981		235	10	48551	2265.7	0.101	0.11449		40.5715	2.10145	5.31261	0.134923
240	10	41276	2149	0.101	0.0062653		240	10	33776	1888.4	0.101	0.0051283		240	10	38890	2034	0.101	0.0059036		240	10	48544	2274	0.101	0.11448		40.6215	2.08635	5.31633	0.142357
245	10	41478	2159.1	0.101	0.0062963		245	10	33784	1894.8	0.101	0.0051293		245	10	38889	2054.5	0.101	0.0059034		245	10	48538	2274.2	0.101	0.11447		40.6722	2.09565	5.31853	0.139589
250	10	41643	2130.8	0.101	0.0063208		250	10	33765	1906.8	0.101	0.0051265		250	10	38890	2037.7	0.101	0.0059035		250	10	48536	2277.2	0.101	0.11446		40.7085	2.08812	5.33062	0.135085
255	10	41773	2130.6	0.101	0.0063407		255	10	33780	1917.2	0.101	0.0051291		255	10	38879	2053	0.101	0.0059019		255	10	48524	2275.6	0.101	0.11444		40.739	2.0941	5.32829	0.12967
260	10	41918	2144.8	0.101	0.0063626		260	10	33754	1918.3	0.101	0.005125		260	10	38909	2052.9	0.101	0.0059063		260	10	48520	2278.9	0.101	0.11442		40.7752	2.09872	5.34013	0.131567
265	10	42031	2109.5	0.101	0.0063793		265	10	33743	1898.8	0.1	0.005123		265	10	38902	2063.6	0.101	0.0059054		265	10	48499	2292.5	0.1	0.11437		40.7938	2.0911	5.34307	0.140211
270	10	42158	2094.9	0.101	0.0063987		270	10	33743	1923.4	0.101	0.0051233		270	10	38887	2066.4	0.101	0.0059033		270	10	48492	2296.7	0.101	0.11436		40.82	2.09535	5.34954	0.133179
275	10	42263	2102.3	0.101	0.0064146		275	10	33725	1902.8	0.101	0.0051205		275	10	38876	2044.9	0.101	0.0059016		275	10	48484	2291.4	0.101	0.11434		40.837	2.08535	5.36041	0.139378
280	10	42354	2088.3	0.101	0.0064283		280	10	33733	1907.9	0.101	0.0051217		280	10	38878	2051.3	0.101	0.0059015		280	10	48482	2302.2	0.101	0.11434		40.8618	2.08743	5.36305	0.141123
285	10	42458	2111.3	0.101	0.0064443		285	10	33728	1912.3	0.101	0.005121		285	10	38889	2062	0.101	0.0059035		285	10	48469	2302.1	0.101	0.1143		40.886	2.09693	5.36652	0.139292
290	10	42545	2080.4	0.101	0.006457		290	10	33701	1934.2	0.101	0.0051173		290	10	38872	2067.6	0.101	0.0059011		290	10	48463	2305.8	0.101	0.11429		40.8952	2.097	5.38153	0.133455
295	10	42610	2074.1	0.101	0.0064667		295	10	33692	1914.5	0.101	0.0051156		295	10	38868	2040.1	0.101	0.0059		295	10	48472	2403.9	0.101	0.11432		40.9105	2.10815	5.39312	0.180803

## Sheet: Figure 2d & Suppl. Fig. 29
Cell concentration									Suppl Fig. 29a	OD to cell count calibration curve
										DLS cell count of media as background, number of particles in medium	6300000
liquid suspension, final cell count was converted from this OD730 measurement
Liquid suspension (Biotic suspension positive control)										OD	Cell count	Cell count - background
OD measurement, the value reported here is an average of three measurement	0.838191	0.940857	1.35135	1.56433	1.91433	2.06912	2.19598	2.28384		0.82	84000000	77700000
OD separate	0.838991	0.943271	1.35077	1.576	1.914	2.0686	2.19443	2.27371		0.397	49830000	43530000
	0.837596	0.940359	1.35153	1.555	1.897	2.05677	2.20032	2.28398		1.35135	146400000	140100000
	0.83798	0.9389	1.35176	1.562	1.93	2.08198	2.193	2.29382		1.56433	183800000	177500000
OD error	0.000720602	0.00222539	0.000519403	0.0106927	0.0165025	0.0126141	0.00388231	0.0100547		1.91433	340000000	333700000
										2.19598	451900000	445600000
										1.60184	297200000	290900000
										1.84143	357400000	351100000
Encapsulated samples										1.73772	550000000	543700000
Confocal max projection cell count										2.20145	631000000	624700000
Day			average	standard deviation						0.941129	132400000	126100000
0	51960300		26806800	1.72036e+07						0.524799	87850000	81550000
0	23854500									0.940957	144600000	138300000
0	15824300									0.713617	113000000	106700000
0	15588100									0.315343	37330000	31030000
										0.292191	42100000	35800000
1	68257000		62730280	1.68052e+07						0.504176	95780000	89480000
1	41095900									0.284321	49520000	43220000
1	87151600									0.100623	8.36e+06	2.06e+06
1	58337300									0.115346	13450000	7150000
1	58809600									0.132935	13300000	7000000
										chlorophyll OD663 to liquid OD730 calibration curve
										OD 730 UV vis	OD 663 plate reader
Encapsulated samples										0.54	0.049
chlorophyll extraction OD663 , final cell concentration was obtained from the conversion from OD663 to OD 730 to cell count	Day 0	1	5	10	15	20	25	30		0.97	0.052
Chlorophyll OD(663) raw data, at least 3 randomly selected samples were chosen for cholophyll extraction, each value is the average of all technical replicates			0.0486667	0.12	0.147	0.196667	0.316667	0.326667		0.76	0.048
number of discs			5	6	5	6	6	6		2.1	0.093
volume of IPA used for chlorophyll extraction (mL)			0.5	0.5	0.8	1	1	1		2.53	0.206
day	cell concentration in disc, per 1 disc sample	cell conc in sourrounding media/leakage (10^7 cells)		cell conc in disc (10^9/mL)	cell conc in disc, stdev (10^9/mL)	cell conc in sourrounding media/;leakage (10^9/mL)	cell conc in sourrounding media/;leakage, stdev (10^9/mL)
0		0
1		0
5	2.19	0.206		0.5475	0.03318	0.00103	4.01715e-06
10	7.68	0.715		1.92	0.0227	0.003575	0.00017145
15	15.61	0.7		3.9025	0.01041	0.0035	7.9e-05
20	17.7	0.469		4.425	0.513	0.002345	9.51e-05
25	19.5	1.38		4.875	0.587	0.0069	0.00017905
30	19.6	4.41		4.9	0.819	0.02205	0.00278

## Sheet: Figure 2e & Suppl. Fig.15,16,34
Dry mass
Abiotic	m measured (mg)	mass normalized		Biotic	m measured (mg)	mass normalized		Day	Abiotic	Biotic	Abiotic average	Biotic average
A-0-1	8.49	117.103		B-0-1	4.87	0.965504		0	36.25	25.22	7.25	5.044
A-0-2	6.61	91.1724		B-0-2	3.32	0.658208		1	42.86	24.27	8.572	4.854
A-0-3	7.24	99.8621		B-0-3	5.4	1.07058		5	31.5	23.06	6.3	4.612
A-0-4	5.76	79.4483		B-0-4	6.15	1.21927		10	16.65	21.05	3.33	4.21
A-0-5	8.15	112.414		B-0-5	5.48	1.08644		15	12.23	19.97	2.446	3.994
A-1-1	3.43	47.3103		B-1-1	5.77	1.14393		20	21.85	24.5	4.37	4.9
A-1-2	9.73	134.207		B-1-2	4.99	0.989294		30	16.4	20.41	3.28	4.082
A-1-3	8	110.345		B-1-3	4.81	0.953608
A-1-4	15.24	210.207		B-1-4	4.8	0.951626		Day	Abiotic	Biotic		Diff	Diff (%)
A-1-5	6.46	89.1034		B-1-5	3.9	0.773196		0	1	1		0	0
A-5-1	7.27	100.276		B-5-1	4.2	0.832672		1	1.18234	0.962331		-0.220013	-22.0013
A-5-2	10.75	148.276		B-5-2	3.76	0.74544		5	0.868966	0.914354		0.0453882	4.53882
A-5-3	8.13	112.138		B-5-3	5.61	1.11221		10	0.45931	0.834655		0.375345	37.5345
A-5-4	2.93	40.4138		B-5-4	4.17	0.826725		15	0.337379	0.791832		0.454453	45.4453
A-5-5	2.42	33.3793		B-5-5	5.32	1.05472		20	0.602759	0.971451		0.368693	36.8693
A-10-1	3.9	53.7931		B-10-1	4.19	0.83069		30	0.452414	0.809278		0.356865	35.6865
A-10-2	2.11	29.1034		B-10-2	4.47	0.886201
A-10-3	2.2	30.3448		B-10-3	3.59	0.711737		Population mean	0.700453	0.8977
A-10-4	3.94	54.3448		B-10-4	4.46	0.884219
A-10-5	4.5	62.069		B-10-5	4.34	0.860428
A-15-1	3.09	42.6207		B-15-1	4.6	0.911975
A-15-2	2.3	31.7241		B-15-2	3.37	0.668121
A-15-3	2.74	37.7931		B-15-3	3.95	0.783109
A-15-4	1.64	22.6207		B-15-4	4.17	0.826725
A-15-5	2.46	33.931		B-15-5	3.88	0.769231
A-20-1	3.79	52.2759		B-20-1	4.01	0.795004
A-20-2	3.86	53.2414		B-20-2	6.12	1.21332
A-20-3	5.68	78.3448		B-20-3	3.91	0.775178
A-20-4	4.24	58.4828		B-20-4	4.53	0.898097
A-20-5	4.28	59.0345		B-20-5	5.93	1.17565
A-30-1	3.06	42.2069		B-30-1	3.9	0.773196
A-30-2	3.52	48.5517		B-30-2	4.31	0.854481
A-30-3	3.76	51.8621		B-30-3	3.7	0.733545
A-30-4	3.51	48.4138		B-30-4	3.76	0.74544
A-30-5	2.55	35.1724		B-30-5	4.74	0.93973
CaCO3 precipitation from alizarin red staining, the final amount of Ca2+ in the gel sample is calculated as per mL of gel volume										Alizarin red callibration curve
Day	0	1	5	10	15	20	25	30		OD(405)														Calibration curve
Biotic gel Alizarin red quantification		0.359667	0.388	0.723333	0.733667	1.284	1.43267	1.52533				1	2	3	4	5	6	7	8	9	10	11		dilution	real concentration		OD reading
Biotic Alizarin red quantification on well plate	-	-	0.0913333	0.708667	0.806	0.866333	0.873333	1.42833		1	A			2.7mgCaCO3 per 2mL acetic acid	2x dilution of well A3	4x dilution	8x	16x	32x	64x	128x				1.35	mg/mL	4
Abiotic Alizarin red quantification on well plate	-	-	0.0563333	0.0546667	0.0703333	0.069	0.0633333	0.0566667		1	B			4	2.478	1.344	0.717	0.408	0.236	0.139	0.093			2	0.675		2.478
Abiotic gel Alizarin red quantification		0.231333	0.122667	0.169667	0.231667	0.236333	0.163333	0.229667		1	C			0.069	0.056									4	0.3375		1.344
										1	D			256x	512x									8	0.16875		0.717
		*each field has data embedded and only final average shown								1	E													16	0.084375		0.408
										1	F													32	0.0421875		0.236
										1	G													64	0.0210938		0.139
										1	H													128	0.0105469		0.093
																								256	0.00527344		0.069
																								512	0.00263672		0.056

## Sheet: Figure 3b
TGA
Title	30.09.2024	16:49:00
________________________________________________________________________________
Title
Evaluation	Categories:
Curve	Name:
	AO_240929_YifanExp	29.09.2024	19:04:06
	Performed	29.09.2024	19:04:06
	Sample	Weight
Curve	Values:
	Index	t	Ts	Tr	Value	Tr	Value- blank	normalized sample mass	Time
		[s]	[°C]	[°C]	[mg]
	0	0	21.428	25	1.708	25	#REF!	#REF!	0
	1	1	21.409	25.333	1.70803	25.333	#REF!	#REF!	0.0166667
	2	2	21.432	25.667	1.70815	25.667	#REF!	#REF!	0.0333333
	3	3	21.501	26	1.70833	26	#REF!	#REF!	0.05
	4	4	21.644	26.333	1.70857	26.333	#REF!	#REF!	0.0666667
	5	5	21.837	26.667	1.70866	26.667	#REF!	#REF!	0.0833333
	6	6	22.065	27	1.70856	27	#REF!	#REF!	0.1
	7	7	22.334	27.333	1.70837	27.333	#REF!	#REF!	0.116667
	8	8	22.603	27.667	1.70803	27.667	#REF!	#REF!	0.133333
	9	9	22.887	28	1.70773	28	#REF!	#REF!	0.15
	10	10	23.183	28.333	1.70744	28.333	#REF!	#REF!	0.166667
	11	11	23.498	28.667	1.70715	28.667	#REF!	#REF!	0.183333
	12	12	23.815	29	1.70676	29	#REF!	#REF!	0.2
	13	13	24.122	29.333	1.7065	29.333	#REF!	#REF!	0.216667
	14	14	24.449	29.667	1.7063	29.667	#REF!	#REF!	0.233333
	15	15	24.785	30	1.70613	30	#REF!	#REF!	0.25
	16	16	25.119	30.333	1.70615	30.333	#REF!	#REF!	0.266667
	17	17	25.467	30.667	1.7061	30.667	#REF!	#REF!	0.283333
	18	18	25.818	31	1.70608	31	#REF!	#REF!	0.3
	19	19	26.147	31.333	1.70613	31.333	#REF!	#REF!	0.316667
	20	20	26.488	31.667	1.70626	31.667	#REF!	#REF!	0.333333
	21	21	26.826	32	1.70637	32	#REF!	#REF!	0.35
	22	22	27.17	32.333	1.70647	32.333	#REF!	#REF!	0.366667
	23	23	27.516	32.667	1.70657	32.667	#REF!	#REF!	0.383333
	24	24	27.858	33	1.70672	33	#REF!	#REF!	0.4
	25	25	28.199	33.333	1.70684	33.333	#REF!	#REF!	0.416667
	26	26	28.555	33.667	1.70701	33.667	#REF!	#REF!	0.433333
	27	27	28.895	34	1.70717	34	#REF!	#REF!	0.45
	28	28	29.251	34.333	1.70731	34.333	#REF!	#REF!	0.466667
	29	29	29.578	34.667	1.70744	34.667	#REF!	#REF!	0.483333
	30	30	29.933	35	1.70757	35	#REF!	#REF!	0.5
	31	31	30.281	35.333	1.70769	35.333	#REF!	#REF!	0.516667
	32	32	30.628	35.667	1.70777	35.667	#REF!	#REF!	0.533333
	33	33	30.975	36	1.70785	36	#REF!	#REF!	0.55
	34	34	31.319	36.333	1.70791	36.333	#REF!	#REF!	0.566667
	35	35	31.671	36.667	1.70797	36.667	#REF!	#REF!	0.583333
	36	36	32.008	37	1.70796	37	#REF!	#REF!	0.6
	37	37	32.359	37.333	1.70797	37.333	#REF!	#REF!	0.616667
	38	38	32.695	37.667	1.70798	37.667	#REF!	#REF!	0.633333
	39	39	33.044	38	1.708	38	#REF!	#REF!	0.65
	40	40	33.39	38.333	1.70799	38.333	#REF!	#REF!	0.666667
	41	41	33.729	38.667	1.70799	38.667	#REF!	#REF!	0.683333
	42	42	34.068	39	1.708	39	#REF!	#REF!	0.7
	43	43	34.415	39.333	1.708	39.333	#REF!	#REF!	0.716667
	44	44	34.756	39.667	1.708	39.667	#REF!	#REF!	0.733333
	45	45	35.11	40	1.708	40	#REF!	#REF!	0.75
	46	46	35.44	40.333	1.708	40.333	#REF!	#REF!	0.766667
	47	47	35.782	40.667	1.708	40.667	#REF!	#REF!	0.783333
	48	48	36.131	41	1.70811	41	#REF!	#REF!	0.8
	49	49	36.47	41.333	1.70822	41.333	#REF!	#REF!	0.816667
	50	50	36.807	41.667	1.70833	41.667	#REF!	#REF!	0.833333
	51	51	37.142	42	1.70844	42	#REF!	#REF!	0.85
	52	52	37.494	42.333	1.70864	42.333	#REF!	#REF!	0.866667
	53	53	37.837	42.667	1.70877	42.667	#REF!	#REF!	0.883333
	54	54	38.172	43	1.70886	43	#REF!	#REF!	0.9
	55	55	38.503	43.333	1.70894	43.333	#REF!	#REF!	0.916667
	56	56	38.847	43.667	1.70893	43.667	#REF!	#REF!	0.933333
	57	57	39.185	44	1.70895	44	#REF!	#REF!	0.95
	58	58	39.534	44.333	1.70897	44.333	#REF!	#REF!	0.966667
	59	59	39.87	44.667	1.70899	44.667	#REF!	#REF!	0.983333
	60	60	40.21	45	1.70899	45	#REF!	#REF!	1
	61	61	40.547	45.333	1.70899	45.333	#REF!	#REF!	1.01667
	62	62	40.886	45.667	1.709	45.667	#REF!	#REF!	1.03333
	63	63	41.224	46	1.709	46	#REF!	#REF!	1.05
	64	64	41.57	46.333	1.709	46.333	#REF!	#REF!	1.06667
	65	65	41.918	46.667	1.709	46.667	#REF!	#REF!	1.08333
	66	66	42.26	47	1.709	47	#REF!	#REF!	1.1
	67	67	42.586	47.333	1.709	47.333	#REF!	#REF!	1.11667
	68	68	42.934	47.667	1.709	47.667	#REF!	#REF!	1.13333
	69	69	43.277	48	1.709	48	#REF!	#REF!	1.15
	70	70	43.623	48.333	1.709	48.333	#REF!	#REF!	1.16667
	71	71	43.956	48.667	1.709	48.667	#REF!	#REF!	1.18333
	72	72	44.299	49	1.709	49	#REF!	#REF!	1.2
	73	73	44.64	49.333	1.709	49.333	#REF!	#REF!	1.21667
	74	74	44.974	49.667	1.709	49.667	#REF!	#REF!	1.23333
	75	75	45.315	50	1.709	50	#REF!	#REF!	1.25
	76	76	45.646	50.333	1.709	50.333	#REF!	#REF!	1.26667
	77	77	45.994	50.667	1.709	50.667	#REF!	#REF!	1.28333
	78	78	46.335	51	1.709	51	#REF!	#REF!	1.3
	79	79	46.665	51.333	1.709	51.333	#REF!	#REF!	1.31667
	80	80	46.992	51.667	1.709	51.667	#REF!	#REF!	1.33333
	81	81	47.337	52	1.709	52	#REF!	#REF!	1.35
	82	82	47.68	52.333	1.709	52.333	#REF!	#REF!	1.36667
	83	83	48.013	52.667	1.709	52.667	#REF!	#REF!	1.38333
	84	84	48.348	53	1.709	53	#REF!	#REF!	1.4
	85	85	48.692	53.333	1.709	53.333	#REF!	#REF!	1.41667
	86	86	49.014	53.667	1.709	53.667	#REF!	#REF!	1.43333
	87	87	49.346	54	1.709	54	#REF!	#REF!	1.45
	88	88	49.693	54.333	1.709	54.333	#REF!	#REF!	1.46667
	89	89	50.032	54.667	1.709	54.667	#REF!	#REF!	1.48333
	90	90	50.375	55	1.709	55	#REF!	#REF!	1.5
	91	91	50.707	55.333	1.709	55.333	#REF!	#REF!	1.51667
	92	92	51.051	55.667	1.70911	55.667	#REF!	#REF!	1.53333
	93	93	51.394	56	1.70922	56	#REF!	#REF!	1.55
	94	94	51.727	56.333	1.70933	56.333	#REF!	#REF!	1.56667
	95	95	52.065	56.667	1.70944	56.667	#REF!	#REF!	1.58333
	96	96	52.4	57	1.70965	57	#REF!	#REF!	1.6
	97	97	52.731	57.333	1.70977	57.333	#REF!	#REF!	1.61667
	98	98	53.059	57.667	1.70983	57.667	#REF!	#REF!	1.63333
	99	99	53.393	58	1.70983	58	#REF!	#REF!	1.65
	100	100	53.742	58.333	1.70969	58.333	#REF!	#REF!	1.66667
	101	101	54.088	58.667	1.7096	58.667	#REF!	#REF!	1.68333
	102	102	54.42	59	1.70952	59	#REF!	#REF!	1.7
	103	103	54.752	59.333	1.70943	59.333	#REF!	#REF!	1.71667
	104	104	55.086	59.667	1.70927	59.667	#REF!	#REF!	1.73333
	105	105	55.426	60	1.70918	60	#REF!	#REF!	1.75
	106	106	55.76	60.333	1.70911	60.333	#REF!	#REF!	1.76667
	107	107	56.098	60.667	1.70905	60.667	#REF!	#REF!	1.78333
	108	108	56.44	61	1.70906	61	#REF!	#REF!	1.8
	109	109	56.773	61.333	1.70904	61.333	#REF!	#REF!	1.81667
	110	110	57.111	61.667	1.70902	61.667	#REF!	#REF!	1.83333
	111	111	57.448	62	1.70901	62	#REF!	#REF!	1.85
	112	112	57.781	62.333	1.70904	62.333	#REF!	#REF!	1.86667
	113	113	58.119	62.667	1.70912	62.667	#REF!	#REF!	1.88333
	114	114	58.463	63	1.70923	63	#REF!	#REF!	1.9
	115	115	58.804	63.333	1.70933	63.333	#REF!	#REF!	1.91667
	116	116	59.128	63.667	1.7095	63.667	#REF!	#REF!	1.93333
	117	117	59.469	64	1.70962	64	#REF!	#REF!	1.95
	118	118	59.811	64.333	1.7097	64.333	#REF!	#REF!	1.96667
	119	119	60.153	64.667	1.7097	64.667	#REF!	#REF!	1.98333
	120	120	60.486	65	1.70962	65	#REF!	#REF!	2
	121	121	60.819	65.333	1.70956	65.333	#REF!	#REF!	2.01667
	122	122	61.16	65.667	1.70949	65.667	#REF!	#REF!	2.03333
	123	123	61.499	66	1.70941	66	#REF!	#REF!	2.05
	124	124	61.841	66.333	1.70926	66.333	#REF!	#REF!	2.06667
	125	125	62.168	66.667	1.70917	66.667	#REF!	#REF!	2.08333
	126	126	62.519	67	1.7091	67	#REF!	#REF!	2.1
	127	127	62.848	67.333	1.70905	67.333	#REF!	#REF!	2.11667
	128	128	63.179	67.667	1.70905	67.667	#REF!	#REF!	2.13333
	129	129	63.527	68	1.70904	68	#REF!	#REF!	2.15
	130	130	63.865	68.333	1.70902	68.333	#REF!	#REF!	2.16667
	131	131	64.194	68.667	1.70901	68.667	#REF!	#REF!	2.18333
	132	132	64.536	69	1.70898	69	#REF!	#REF!	2.2
	133	133	64.867	69.333	1.70889	69.333	#REF!	#REF!	2.21667
	134	134	65.216	69.667	1.70878	69.667	#REF!	#REF!	2.23333
	135	135	65.547	70	1.70867	70	#REF!	#REF!	2.25
	136	136	65.885	70.333	1.7085	70.333	#REF!	#REF!	2.26667
	137	137	66.226	70.667	1.70838	70.667	#REF!	#REF!	2.28333
	138	138	66.56	71	1.70828	71	#REF!	#REF!	2.3
	139	139	66.9	71.333	1.70819	71.333	#REF!	#REF!	2.31667
	140	140	67.23	71.667	1.70814	71.667	#REF!	#REF!	2.33333
	141	141	67.57	72	1.7081	72	#REF!	#REF!	2.35
	142	142	67.915	72.333	1.70805	72.333	#REF!	#REF!	2.36667
	143	143	68.256	72.667	1.70802	72.667	#REF!	#REF!	2.38333
	144	144	68.589	73	1.70803	73	#REF!	#REF!	2.4
	145	145	68.922	73.333	1.70802	73.333	#REF!	#REF!	2.41667
	146	146	69.263	73.667	1.70801	73.667	#REF!	#REF!	2.43333
	147	147	69.597	74	1.708	74	#REF!	#REF!	2.45
	148	148	69.936	74.333	1.708	74.333	#REF!	#REF!	2.46667
	149	149	70.273	74.667	1.708	74.667	#REF!	#REF!	2.48333
	150	150	70.617	75	1.708	75	#REF!	#REF!	2.5
	151	151	70.957	75.333	1.708	75.333	#REF!	#REF!	2.51667
	152	152	71.298	75.667	1.708	75.667	#REF!	#REF!	2.53333
	153	153	71.622	76	1.708	76	#REF!	#REF!	2.55
	154	154	71.956	76.333	1.708	76.333	#REF!	#REF!	2.56667
	155	155	72.299	76.667	1.708	76.667	#REF!	#REF!	2.58333
	156	156	72.641	77	1.708	77	#REF!	#REF!	2.6
	157	157	72.98	77.333	1.708	77.333	#REF!	#REF!	2.61667
	158	158	73.315	77.667	1.708	77.667	#REF!	#REF!	2.63333
	159	159	73.658	78	1.708	78	#REF!	#REF!	2.65
	160	160	73.988	78.333	1.70811	78.333	#REF!	#REF!	2.66667
	161	161	74.333	78.667	1.70822	78.667	#REF!	#REF!	2.68333
	162	162	74.658	79	1.70833	79	#REF!	#REF!	2.7
	163	163	74.999	79.333	1.70844	79.333	#REF!	#REF!	2.71667
	164	164	75.35	79.667	1.70864	79.667	#REF!	#REF!	2.73333
	165	165	75.691	80	1.70877	80	#REF!	#REF!	2.75
	166	166	76.029	80.333	1.70886	80.333	#REF!	#REF!	2.76667
	167	167	76.365	80.667	1.70894	80.667	#REF!	#REF!	2.78333
	168	168	76.707	81	1.7089	81	#REF!	#REF!	2.8
	169	169	77.035	81.333	1.70883	81.333	#REF!	#REF!	2.81667
	170	170	77.382	81.667	1.70875	81.667	#REF!	#REF!	2.83333
	171	171	77.714	82	1.70866	82	#REF!	#REF!	2.85
	172	172	78.056	82.333	1.70849	82.333	#REF!	#REF!	2.86667
	173	173	78.394	82.667	1.70837	82.667	#REF!	#REF!	2.88333
	174	174	78.726	83	1.70827	83	#REF!	#REF!	2.9
	175	175	79.077	83.333	1.70818	83.333	#REF!	#REF!	2.91667
	176	176	79.413	83.667	1.70814	83.667	#REF!	#REF!	2.93333
	177	177	79.743	84	1.70807	84	#REF!	#REF!	2.95
	178	178	80.081	84.333	1.70794	84.333	#REF!	#REF!	2.96667
	179	179	80.434	84.667	1.7078	84.667	#REF!	#REF!	2.98333
	180	180	80.772	85	1.70766	85	#REF!	#REF!	3
	181	181	81.107	85.333	1.70756	85.333	#REF!	#REF!	3.01667
	182	182	81.45	85.667	1.70754	85.667	#REF!	#REF!	3.03333
	183	183	81.787	86	1.70753	86	#REF!	#REF!	3.05
	184	184	82.116	86.333	1.70761	86.333	#REF!	#REF!	3.06667
	185	185	82.467	86.667	1.70775	86.667	#REF!	#REF!	3.08333
	186	186	82.807	87	1.7079	87	#REF!	#REF!	3.1
	187	187	83.142	87.333	1.70806	87.333	#REF!	#REF!	3.11667
	188	188	83.476	87.667	1.70833	87.667	#REF!	#REF!	3.13333
	189	189	83.821	88	1.70851	88	#REF!	#REF!	3.15
	190	190	84.158	88.333	1.70863	88.333	#REF!	#REF!	3.16667
	191	191	84.501	88.667	1.70867	88.667	#REF!	#REF!	3.18333
	192	192	84.833	89	1.70845	89	#REF!	#REF!	3.2
	193	193	85.178	89.333	1.70819	89.333	#REF!	#REF!	3.21667
	194	194	85.517	89.667	1.70792	89.667	#REF!	#REF!	3.23333
	195	195	85.865	90	1.70763	90	#REF!	#REF!	3.25
	196	196	86.193	90.333	1.70711	90.333	#REF!	#REF!	3.26667
	197	197	86.533	90.667	1.70675	90.667	#REF!	#REF!	3.28333
	198	198	86.875	91	1.7064	91	#REF!	#REF!	3.3
	199	199	87.211	91.333	1.70607	91.333	#REF!	#REF!	3.31667
	200	200	87.552	91.667	1.70601	91.667	#REF!	#REF!	3.33333
	201	201	87.89	92	1.70592	92	#REF!	#REF!	3.35
	202	202	88.232	92.333	1.70584	92.333	#REF!	#REF!	3.36667
	203	203	88.571	92.667	1.70579	92.667	#REF!	#REF!	3.38333
	204	204	88.906	93	1.70591	93	#REF!	#REF!	3.4
	205	205	89.253	93.333	1.70594	93.333	#REF!	#REF!	3.41667
	206	206	89.59	93.667	1.70596	93.667	#REF!	#REF!	3.43333
	207	207	89.93	94	1.70598	94	#REF!	#REF!	3.45
	208	208	90.275	94.333	1.70598	94.333	#REF!	#REF!	3.46667
	209	209	90.614	94.667	1.70599	94.667	#REF!	#REF!	3.48333
	210	210	90.948	95	1.70599	95	#REF!	#REF!	3.5
	211	211	91.285	95.333	1.706	95.333	#REF!	#REF!	3.51667
	212	212	91.631	95.667	1.706	95.667	#REF!	#REF!	3.53333
	213	213	91.965	96	1.706	96	#REF!	#REF!	3.55
	214	214	92.311	96.333	1.706	96.333	#REF!	#REF!	3.56667
	215	215	92.661	96.667	1.706	96.667	#REF!	#REF!	3.58333
	216	216	92.997	97	1.706	97	#REF!	#REF!	3.6
	217	217	93.335	97.333	1.706	97.333	#REF!	#REF!	3.61667
	218	218	93.677	97.667	1.706	97.667	#REF!	#REF!	3.63333
	219	219	94.009	98	1.706	98	#REF!	#REF!	3.65
	220	220	94.362	98.333	1.706	98.333	#REF!	#REF!	3.66667
	221	221	94.698	98.667	1.706	98.667	#REF!	#REF!	3.68333
	222	222	95.042	99	1.706	99	#REF!	#REF!	3.7
	223	223	95.382	99.333	1.706	99.333	#REF!	#REF!	3.71667
	224	224	95.727	99.667	1.706	99.667	#REF!	#REF!	3.73333
	225	225	96.071	100	1.706	100	#REF!	#REF!	3.75
	226	226	96.402	100.333	1.706	100.333	#REF!	#REF!	3.76667
	227	227	96.74	100.667	1.706	100.667	#REF!	#REF!	3.78333
	228	228	97.082	101	1.70597	101	#REF!	#REF!	3.8
	229	229	97.417	101.333	1.70588	101.333	#REF!	#REF!	3.81667
	230	230	97.761	101.667	1.70578	101.667	#REF!	#REF!	3.83333
	231	231	98.1	102	1.70567	102	#REF!	#REF!	3.85
	232	232	98.448	102.333	1.7055	102.333	#REF!	#REF!	3.86667
	233	233	98.789	102.667	1.70538	102.667	#REF!	#REF!	3.88333
	234	234	99.126	103	1.70528	103	#REF!	#REF!	3.9
	235	235	99.475	103.333	1.70519	103.333	#REF!	#REF!	3.91667
	236	236	99.817	103.667	1.70526	103.667	#REF!	#REF!	3.93333
	237	237	100.163	104	1.70532	104	#REF!	#REF!	3.95
	238	238	100.497	104.333	1.70539	104.333	#REF!	#REF!	3.96667
	239	239	100.849	104.667	1.70547	104.667	#REF!	#REF!	3.98333
	240	240	101.185	105	1.70567	105	#REF!	#REF!	4
	241	241	101.526	105.333	1.70578	105.333	#REF!	#REF!	4.01667
	242	242	101.866	105.667	1.70587	105.667	#REF!	#REF!	4.03333
	243	243	102.196	106	1.70594	106	#REF!	#REF!	4.05
	244	244	102.54	106.333	1.70593	106.333	#REF!	#REF!	4.06667
	245	245	102.893	106.667	1.70596	106.667	#REF!	#REF!	4.08333
	246	246	103.232	107	1.70598	107	#REF!	#REF!	4.1
	247	247	103.575	107.333	1.70599	107.333	#REF!	#REF!	4.11667
	248	248	103.923	107.667	1.70599	107.667	#REF!	#REF!	4.13333
	249	249	104.258	108	1.70599	108	#REF!	#REF!	4.15
	250	250	104.599	108.333	1.706	108.333	#REF!	#REF!	4.16667
	251	251	104.938	108.667	1.706	108.667	#REF!	#REF!	4.18333
	252	252	105.286	109	1.706	109	#REF!	#REF!	4.2
	253	253	105.634	109.333	1.706	109.333	#REF!	#REF!	4.21667
	254	254	105.974	109.667	1.706	109.667	#REF!	#REF!	4.23333
	255	255	106.314	110	1.706	110	#REF!	#REF!	4.25
	256	256	106.657	110.333	1.70597	110.333	#REF!	#REF!	4.26667
	257	257	106.993	110.667	1.70588	110.667	#REF!	#REF!	4.28333
	258	258	107.341	111	1.70578	111	#REF!	#REF!	4.3
	259	259	107.68	111.333	1.70567	111.333	#REF!	#REF!	4.31667
	260	260	108.016	111.667	1.7055	111.667	#REF!	#REF!	4.33333
	261	261	108.358	112	1.70535	112	#REF!	#REF!	4.35
	262	262	108.696	112.333	1.70516	112.333	#REF!	#REF!	4.36667
	263	263	109.046	112.667	1.70496	112.667	#REF!	#REF!	4.38333
	264	264	109.385	113	1.70475	113	#REF!	#REF!	4.4
	265	265	109.733	113.333	1.7045	113.333	#REF!	#REF!	4.41667
	266	266	110.07	113.667	1.70424	113.667	#REF!	#REF!	4.43333
	267	267	110.414	114	1.704	114	#REF!	#REF!	4.45
	268	268	110.752	114.333	1.70374	114.333	#REF!	#REF!	4.46667
	269	269	111.093	114.667	1.70354	114.667	#REF!	#REF!	4.48333
	270	270	111.436	115	1.70337	115	#REF!	#REF!	4.5
	271	271	111.784	115.333	1.70322	115.333	#REF!	#REF!	4.51667
	272	272	112.126	115.667	1.70319	115.667	#REF!	#REF!	4.53333
	273	273	112.466	116	1.70313	116	#REF!	#REF!	4.55
	274	274	112.814	116.333	1.70307	116.333	#REF!	#REF!	4.56667
	275	275	113.157	116.667	1.70302	116.667	#REF!	#REF!	4.58333
	276	276	113.5	117	1.70304	117	#REF!	#REF!	4.6
	277	277	113.839	117.333	1.70302	117.333	#REF!	#REF!	4.61667
	278	278	114.18	117.667	1.70301	117.667	#REF!	#REF!	4.63333
	279	279	114.528	118	1.703	118	#REF!	#REF!	4.65
	280	280	114.866	118.333	1.70301	118.333	#REF!	#REF!	4.66667
	281	281	115.208	118.667	1.703	118.667	#REF!	#REF!	4.68333
	282	282	115.546	119	1.703	119	#REF!	#REF!	4.7
	283	283	115.896	119.333	1.703	119.333	#REF!	#REF!	4.71667
	284	284	116.238	119.667	1.703	119.667	#REF!	#REF!	4.73333
	285	285	116.579	120	1.703	120	#REF!	#REF!	4.75
	286	286	116.917	120.333	1.703	120.333	#REF!	#REF!	4.76667
	287	287	117.264	120.667	1.703	120.667	#REF!	#REF!	4.78333
	288	288	117.606	121	1.703	121	#REF!	#REF!	4.8
	289	289	117.952	121.333	1.703	121.333	#REF!	#REF!	4.81667
	290	290	118.292	121.667	1.703	121.667	#REF!	#REF!	4.83333
	291	291	118.646	122	1.703	122	#REF!	#REF!	4.85
	292	292	118.989	122.333	1.703	122.333	#REF!	#REF!	4.86667
	293	293	119.328	122.667	1.703	122.667	#REF!	#REF!	4.88333
	294	294	119.67	123	1.70303	123	#REF!	#REF!	4.9
	295	295	120.013	123.333	1.70311	123.333	#REF!	#REF!	4.91667
	296	296	120.358	123.667	1.70323	123.667	#REF!	#REF!	4.93333
	297	297	120.694	124	1.70335	124	#REF!	#REF!	4.95
	298	298	121.044	124.333	1.70346	124.333	#REF!	#REF!	4.96667
	299	299	121.383	124.667	1.70357	124.667	#REF!	#REF!	4.98333
	300	300	121.717	125	1.70371	125	#REF!	#REF!	5
	301	301	122.063	125.333	1.70381	125.333	#REF!	#REF!	5.01667
	302	302	122.411	125.667	1.70389	125.667	#REF!	#REF!	5.03333
	303	303	122.753	126	1.70395	126	#REF!	#REF!	5.05
	304	304	123.093	126.333	1.70394	126.333	#REF!	#REF!	5.06667
	305	305	123.44	126.667	1.70396	126.667	#REF!	#REF!	5.08333
	306	306	123.792	127	1.70398	127	#REF!	#REF!	5.1
	307	307	124.137	127.333	1.70399	127.333	#REF!	#REF!	5.11667
	308	308	124.473	127.667	1.70388	127.667	#REF!	#REF!	5.13333
	309	309	124.815	128	1.70374	128	#REF!	#REF!	5.15
	310	310	125.159	128.333	1.70355	128.333	#REF!	#REF!	5.16667
	311	311	125.504	128.667	1.70333	128.667	#REF!	#REF!	5.18333
	312	312	125.846	129	1.70299	129	#REF!	#REF!	5.2
	313	313	126.189	129.333	1.70275	129.333	#REF!	#REF!	5.21667
	314	314	126.536	129.667	1.70255	129.667	#REF!	#REF!	5.23333
	315	315	126.882	130	1.70237	130	#REF!	#REF!	5.25
	316	316	127.229	130.333	1.70229	130.333	#REF!	#REF!	5.26667
	317	317	127.565	130.667	1.70219	130.667	#REF!	#REF!	5.28333
	318	318	127.913	131	1.70211	131	#REF!	#REF!	5.3
	319	319	128.256	131.333	1.70204	131.333	#REF!	#REF!	5.31667
	320	320	128.599	131.667	1.70205	131.667	#REF!	#REF!	5.33333
	321	321	128.945	132	1.70201	132	#REF!	#REF!	5.35
	322	322	129.285	132.333	1.7019	132.333	#REF!	#REF!	5.36667
	323	323	129.632	132.667	1.70178	132.667	#REF!	#REF!	5.38333
	324	324	129.981	133	1.70165	133	#REF!	#REF!	5.4
	325	325	130.319	133.333	1.70152	133.333	#REF!	#REF!	5.41667
	326	326	130.662	133.667	1.70141	133.667	#REF!	#REF!	5.43333
	327	327	131	134	1.70131	134	#REF!	#REF!	5.45
	328	328	131.345	134.333	1.70122	134.333	#REF!	#REF!	5.46667
	329	329	131.69	134.667	1.70114	134.667	#REF!	#REF!	5.48333
	330	330	132.034	135	1.70108	135	#REF!	#REF!	5.5
	331	331	132.381	135.333	1.70103	135.333	#REF!	#REF!	5.51667
	332	332	132.716	135.667	1.70107	135.667	#REF!	#REF!	5.53333
	333	333	133.067	136	1.70115	136	#REF!	#REF!	5.55
	334	334	133.411	136.333	1.70124	136.333	#REF!	#REF!	5.56667
	335	335	133.761	136.667	1.70134	136.667	#REF!	#REF!	5.58333
	336	336	134.095	137	1.70151	137	#REF!	#REF!	5.6
	337	337	134.442	137.333	1.70163	137.333	#REF!	#REF!	5.61667
	338	338	134.784	137.667	1.70173	137.667	#REF!	#REF!	5.63333
	339	339	135.134	138	1.70182	138	#REF!	#REF!	5.65
	340	340	135.479	138.333	1.70186	138.333	#REF!	#REF!	5.66667
	341	341	135.819	138.667	1.70191	138.667	#REF!	#REF!	5.68333
	342	342	136.163	139	1.70195	139	#REF!	#REF!	5.7
	343	343	136.514	139.333	1.70198	139.333	#REF!	#REF!	5.71667
	344	344	136.852	139.667	1.70197	139.667	#REF!	#REF!	5.73333
	345	345	137.19	140	1.70198	140	#REF!	#REF!	5.75
	346	346	137.54	140.333	1.70199	140.333	#REF!	#REF!	5.76667
	347	347	137.889	140.667	1.702	140.667	#REF!	#REF!	5.78333
	348	348	138.228	141	1.70188	141	#REF!	#REF!	5.8
	349	349	138.566	141.333	1.70177	141.333	#REF!	#REF!	5.81667
	350	350	138.918	141.667	1.70167	141.667	#REF!	#REF!	5.83333
	351	351	139.257	142	1.70156	142	#REF!	#REF!	5.85
	352	352	139.598	142.333	1.70135	142.333	#REF!	#REF!	5.86667
	353	353	139.942	142.667	1.70123	142.667	#REF!	#REF!	5.88333
	354	354	140.285	143	1.70114	143	#REF!	#REF!	5.9
	355	355	140.634	143.333	1.70106	143.333	#REF!	#REF!	5.91667
	356	356	140.972	143.667	1.70107	143.667	#REF!	#REF!	5.93333
	357	357	141.326	144	1.70105	144	#REF!	#REF!	5.95
	358	358	141.66	144.333	1.70103	144.333	#REF!	#REF!	5.96667
	359	359	142.004	144.667	1.70101	144.667	#REF!	#REF!	5.98333
	360	360	142.351	145	1.70101	145	#REF!	#REF!	6
	361	361	142.701	145.333	1.70101	145.333	#REF!	#REF!	6.01667
	362	362	143.044	145.667	1.701	145.667	#REF!	#REF!	6.03333
	363	363	143.391	146	1.701	146	#REF!	#REF!	6.05
	364	364	143.736	146.333	1.701	146.333	#REF!	#REF!	6.06667
	365	365	144.076	146.667	1.701	146.667	#REF!	#REF!	6.08333
	366	366	144.416	147	1.701	147	#REF!	#REF!	6.1
	367	367	144.765	147.333	1.701	147.333	#REF!	#REF!	6.11667
	368	368	145.101	147.667	1.701	147.667	#REF!	#REF!	6.13333
	369	369	145.447	148	1.701	148	#REF!	#REF!	6.15
	370	370	145.795	148.333	1.701	148.333	#REF!	#REF!	6.16667
	371	371	146.147	148.667	1.701	148.667	#REF!	#REF!	6.18333
	372	372	146.485	149	1.701	149	#REF!	#REF!	6.2
	373	373	146.832	149.333	1.701	149.333	#REF!	#REF!	6.21667
	374	374	147.177	149.667	1.701	149.667	#REF!	#REF!	6.23333
	375	375	147.52	150	1.701	150	#REF!	#REF!	6.25
	376	376	147.865	150.333	1.70089	150.333	#REF!	#REF!	6.26667
	377	377	148.21	150.667	1.70078	150.667	#REF!	#REF!	6.28333
	378	378	148.554	151	1.70067	151	#REF!	#REF!	6.3
	379	379	148.898	151.333	1.70056	151.333	#REF!	#REF!	6.31667
	380	380	149.24	151.667	1.70035	151.667	#REF!	#REF!	6.33333
	381	381	149.587	152	1.70023	152	#REF!	#REF!	6.35
	382	382	149.93	152.333	1.70014	152.333	#REF!	#REF!	6.36667
	383	383	150.279	152.667	1.70006	152.667	#REF!	#REF!	6.38333
	384	384	150.617	153	1.70007	153	#REF!	#REF!	6.4
	385	385	150.969	153.333	1.70005	153.333	#REF!	#REF!	6.41667
	386	386	151.309	153.667	1.70003	153.667	#REF!	#REF!	6.43333
	387	387	151.658	154	1.70001	154	#REF!	#REF!	6.45
	388	388	152	154.333	1.70001	154.333	#REF!	#REF!	6.46667
	389	389	152.336	154.667	1.70001	154.667	#REF!	#REF!	6.48333
	390	390	152.686	155	1.7	155	#REF!	#REF!	6.5
	391	391	153.031	155.333	1.7	155.333	#REF!	#REF!	6.51667
	392	392	153.384	155.667	1.7	155.667	#REF!	#REF!	6.53333
	393	393	153.721	156	1.7	156	#REF!	#REF!	6.55
	394	394	154.064	156.333	1.7	156.333	#REF!	#REF!	6.56667
	395	395	154.415	156.667	1.7	156.667	#REF!	#REF!	6.58333
	396	396	154.757	157	1.7	157	#REF!	#REF!	6.6
	397	397	155.1	157.333	1.7	157.333	#REF!	#REF!	6.61667
	398	398	155.444	157.667	1.7	157.667	#REF!	#REF!	6.63333
	399	399	155.796	158	1.7	158	#REF!	#REF!	6.65
	400	400	156.137	158.333	1.7	158.333	#REF!	#REF!	6.66667
	401	401	156.479	158.667	1.7	158.667	#REF!	#REF!	6.68333
	402	402	156.821	159	1.7	159	#REF!	#REF!	6.7
	403	403	157.168	159.333	1.7	159.333	#REF!	#REF!	6.71667
	404	404	157.514	159.667	1.69989	159.667	#REF!	#REF!	6.73333
	405	405	157.858	160	1.69978	160	#REF!	#REF!	6.75
	406	406	158.201	160.333	1.69967	160.333	#REF!	#REF!	6.76667
	407	407	158.545	160.667	1.69956	160.667	#REF!	#REF!	6.78333
	408	408	158.885	161	1.69936	161	#REF!	#REF!	6.8
	409	409	159.226	161.333	1.69923	161.333	#REF!	#REF!	6.81667
	410	410	159.572	161.667	1.69914	161.667	#REF!	#REF!	6.83333
	411	411	159.918	162	1.69906	162	#REF!	#REF!	6.85
	412	412	160.264	162.333	1.69907	162.333	#REF!	#REF!	6.86667
	413	413	160.606	162.667	1.69905	162.667	#REF!	#REF!	6.88333
	414	414	160.948	163	1.69903	163	#REF!	#REF!	6.9
	415	415	161.291	163.333	1.69901	163.333	#REF!	#REF!	6.91667
	416	416	161.64	163.667	1.69901	163.667	#REF!	#REF!	6.93333
	417	417	161.988	164	1.69901	164	#REF!	#REF!	6.95
	418	418	162.323	164.333	1.699	164.333	#REF!	#REF!	6.96667
	419	419	162.669	164.667	1.699	164.667	#REF!	#REF!	6.98333
	420	420	163.025	165	1.699	165	#REF!	#REF!	7
	421	421	163.364	165.333	1.699	165.333	#REF!	#REF!	7.01667
	422	422	163.703	165.667	1.699	165.667	#REF!	#REF!	7.03333
	423	423	164.048	166	1.699	166	#REF!	#REF!	7.05
	424	424	164.392	166.333	1.699	166.333	#REF!	#REF!	7.06667
	425	425	164.736	166.667	1.699	166.667	#REF!	#REF!	7.08333
	426	426	165.077	167	1.699	167	#REF!	#REF!	7.1
	427	427	165.425	167.333	1.699	167.333	#REF!	#REF!	7.11667
	428	428	165.769	167.667	1.699	167.667	#REF!	#REF!	7.13333
	429	429	166.118	168	1.699	168	#REF!	#REF!	7.15
	430	430	166.457	168.333	1.699	168.333	#REF!	#REF!	7.16667
	431	431	166.805	168.667	1.699	168.667	#REF!	#REF!	7.18333
	432	432	167.157	169	1.699	169	#REF!	#REF!	7.2
	433	433	167.497	169.333	1.69897	169.333	#REF!	#REF!	7.21667
	434	434	167.844	169.667	1.69888	169.667	#REF!	#REF!	7.23333
	435	435	168.187	170	1.69878	170	#REF!	#REF!	7.25
	436	436	168.531	170.333	1.69864	170.333	#REF!	#REF!	7.26667
	437	437	168.876	170.667	1.69852	170.667	#REF!	#REF!	7.28333
	438	438	169.218	171	1.69841	171	#REF!	#REF!	7.3
	439	439	169.565	171.333	1.69831	171.333	#REF!	#REF!	7.31667
	440	440	169.909	171.667	1.69822	171.667	#REF!	#REF!	7.33333
	441	441	170.252	172	1.69814	172	#REF!	#REF!	7.35
	442	442	170.604	172.333	1.69808	172.333	#REF!	#REF!	7.36667
	443	443	170.945	172.667	1.69803	172.667	#REF!	#REF!	7.38333
	444	444	171.287	173	1.69804	173	#REF!	#REF!	7.4
	445	445	171.632	173.333	1.69803	173.333	#REF!	#REF!	7.41667
	446	446	171.974	173.667	1.69801	173.667	#REF!	#REF!	7.43333
	447	447	172.328	174	1.698	174	#REF!	#REF!	7.45
	448	448	172.667	174.333	1.69801	174.333	#REF!	#REF!	7.46667
	449	449	173.009	174.667	1.69798	174.667	#REF!	#REF!	7.48333
	450	450	173.357	175	1.69788	175	#REF!	#REF!	7.5
	451	451	173.697	175.333	1.69778	175.333	#REF!	#REF!	7.51667
	452	452	174.042	175.667	1.69764	175.667	#REF!	#REF!	7.53333
	453	453	174.393	176	1.69752	176	#REF!	#REF!	7.55
	454	454	174.743	176.333	1.69741	176.333	#REF!	#REF!	7.56667
	455	455	175.088	176.667	1.69731	176.667	#REF!	#REF!	7.58333
	456	456	175.432	177	1.69722	177	#REF!	#REF!	7.6
	457	457	175.785	177.333	1.69714	177.333	#REF!	#REF!	7.61667
	458	458	176.133	177.667	1.69708	177.667	#REF!	#REF!	7.63333
	459	459	176.487	178	1.69703	178	#REF!	#REF!	7.65
	460	460	176.843	178.333	1.69704	178.333	#REF!	#REF!	7.66667
	461	461	177.187	178.667	1.69703	178.667	#REF!	#REF!	7.68333
	462	462	177.535	179	1.69699	179	#REF!	#REF!	7.7
	463	463	177.891	179.333	1.69689	179.333	#REF!	#REF!	7.71667
	464	464	178.243	179.667	1.6968	179.667	#REF!	#REF!	7.73333
	465	465	178.595	180	1.69678	180	#REF!	#REF!	7.75
	466	466	178.947	180.333	1.69677	180.333	#REF!	#REF!	7.76667
	467	467	179.3	180.667	1.69677	180.667	#REF!	#REF!	7.78333
	468	468	179.654	181	1.69679	181	#REF!	#REF!	7.8
	469	469	180.011	181.333	1.69681	181.333	#REF!	#REF!	7.81667
	470	470	180.369	181.667	1.69684	181.667	#REF!	#REF!	7.83333
	471	471	180.728	182	1.69686	182	#REF!	#REF!	7.85
	472	472	181.08	182.333	1.69691	182.333	#REF!	#REF!	7.86667
	473	473	181.435	182.667	1.69694	182.667	#REF!	#REF!	7.88333
	474	474	181.791	183	1.69697	183	#REF!	#REF!	7.9
	475	475	182.149	183.333	1.69698	183.333	#REF!	#REF!	7.91667
	476	476	182.499	183.667	1.69698	183.667	#REF!	#REF!	7.93333
	477	477	182.855	184	1.69699	184	#REF!	#REF!	7.95
	478	478	183.215	184.333	1.69699	184.333	#REF!	#REF!	7.96667
	479	479	183.574	184.667	1.697	184.667	#REF!	#REF!	7.98333
	480	480	183.939	185	1.697	185	#REF!	#REF!	8
	481	481	184.298	185.333	1.697	185.333	#REF!	#REF!	8.01667
	482	482	184.651	185.667	1.697	185.667	#REF!	#REF!	8.03333
	483	483	185.013	186	1.697	186	#REF!	#REF!	8.05
	484	484	185.366	186.333	1.697	186.333	#REF!	#REF!	8.06667
	485	485	185.73	186.667	1.697	186.667	#REF!	#REF!	8.08333
	486	486	186.085	187	1.697	187	#REF!	#REF!	8.1
	487	487	186.439	187.333	1.697	187.333	#REF!	#REF!	8.11667
	488	488	186.794	187.667	1.697	187.667	#REF!	#REF!	8.13333
	489	489	187.159	188	1.69697	188	#REF!	#REF!	8.15
	490	490	187.52	188.333	1.69685	188.333	#REF!	#REF!	8.16667
	491	491	187.886	188.667	1.69667	188.667	#REF!	#REF!	8.18333
	492	492	188.236	189	1.6964	189	#REF!	#REF!	8.2
	493	493	188.597	189.333	1.69617	189.333	#REF!	#REF!	8.21667
	494	494	188.958	189.667	1.69595	189.667	#REF!	#REF!	8.23333
	495	495	189.308	190	1.69574	190	#REF!	#REF!	8.25
	496	496	189.67	190.333	1.6955	190.333	#REF!	#REF!	8.26667
	497	497	190.029	190.667	1.69533	190.667	#REF!	#REF!	8.28333
	498	498	190.395	191	1.69523	191	#REF!	#REF!	8.3
	499	499	190.745	191.333	1.69519	191.333	#REF!	#REF!	8.31667
	500	500	191.099	191.667	1.69533	191.667	#REF!	#REF!	8.33333
	501	501	191.464	192	1.69541	192	#REF!	#REF!	8.35
	502	502	191.817	192.333	1.69549	192.333	#REF!	#REF!	8.36667
	503	503	192.174	192.667	1.69558	192.667	#REF!	#REF!	8.38333
	504	504	192.536	193	1.69573	193	#REF!	#REF!	8.4
	505	505	192.901	193.333	1.69582	193.333	#REF!	#REF!	8.41667
	506	506	193.246	193.667	1.69589	193.667	#REF!	#REF!	8.43333
	507	507	193.607	194	1.69595	194	#REF!	#REF!	8.45
	508	508	193.964	194.333	1.69595	194.333	#REF!	#REF!	8.46667
	509	509	194.32	194.667	1.69594	194.667	#REF!	#REF!	8.48333
	510	510	194.678	195	1.69586	195	#REF!	#REF!	8.5
	511	511	195.032	195.333	1.69577	195.333	#REF!	#REF!	8.51667
	512	512	195.392	195.667	1.69563	195.667	#REF!	#REF!	8.53333
	513	513	195.752	196	1.69551	196	#REF!	#REF!	8.55
	514	514	196.107	196.333	1.69541	196.333	#REF!	#REF!	8.56667
	515	515	196.47	196.667	1.69531	196.667	#REF!	#REF!	8.58333
	516	516	196.825	197	1.69521	197	#REF!	#REF!	8.6
	517	517	197.171	197.333	1.69514	197.333	#REF!	#REF!	8.61667
	518	518	197.526	197.667	1.69508	197.667	#REF!	#REF!	8.63333
	519	519	197.886	198	1.69503	198	#REF!	#REF!	8.65
	520	520	198.236	198.333	1.69504	198.333	#REF!	#REF!	8.66667
	521	521	198.588	198.667	1.69503	198.667	#REF!	#REF!	8.68333
	522	522	198.948	199	1.69501	199	#REF!	#REF!	8.7
	523	523	199.309	199.333	1.695	199.333	#REF!	#REF!	8.71667
	524	524	199.662	199.667	1.69501	199.667	#REF!	#REF!	8.73333
	525	525	200.014	200	1.695	200	#REF!	#REF!	8.75
	526	526	200.37	200.333	1.695	200.333	#REF!	#REF!	8.76667
	527	527	200.722	200.667	1.695	200.667	#REF!	#REF!	8.78333
	528	528	201.082	201	1.695	201	#REF!	#REF!	8.8
	529	529	201.431	201.333	1.695	201.333	#REF!	#REF!	8.81667
	530	530	201.79	201.667	1.695	201.667	#REF!	#REF!	8.83333
	531	531	202.138	202	1.695	202	#REF!	#REF!	8.85
	532	532	202.491	202.333	1.695	202.333	#REF!	#REF!	8.86667
	533	533	202.844	202.667	1.695	202.667	#REF!	#REF!	8.88333
	534	534	203.2	203	1.695	203	#REF!	#REF!	8.9
	535	535	203.554	203.333	1.695	203.333	#REF!	#REF!	8.91667
	536	536	203.905	203.667	1.69497	203.667	#REF!	#REF!	8.93333
	537	537	204.254	204	1.69488	204	#REF!	#REF!	8.95
	538	538	204.614	204.333	1.69478	204.333	#REF!	#REF!	8.96667
	539	539	204.966	204.667	1.69467	204.667	#REF!	#REF!	8.98333
	540	540	205.312	205	1.6945	205	#REF!	#REF!	9
	541	541	205.666	205.333	1.69438	205.333	#REF!	#REF!	9.01667
	542	542	206.014	205.667	1.69428	205.667	#REF!	#REF!	9.03333
	543	543	206.366	206	1.69419	206	#REF!	#REF!	9.05
	544	544	206.72	206.333	1.69414	206.333	#REF!	#REF!	9.06667
	545	545	207.07	206.667	1.6941	206.667	#REF!	#REF!	9.08333
	546	546	207.423	207	1.69405	207	#REF!	#REF!	9.1
	547	547	207.776	207.333	1.69402	207.333	#REF!	#REF!	9.11667
	548	548	208.13	207.667	1.69403	207.667	#REF!	#REF!	9.13333
	549	549	208.476	208	1.69402	208	#REF!	#REF!	9.15
	550	550	208.823	208.333	1.69401	208.333	#REF!	#REF!	9.16667
	551	551	209.178	208.667	1.694	208.667	#REF!	#REF!	9.18333
	552	552	209.53	209	1.694	209	#REF!	#REF!	9.2
	553	553	209.877	209.333	1.694	209.333	#REF!	#REF!	9.21667
	554	554	210.226	209.667	1.694	209.667	#REF!	#REF!	9.23333
	555	555	210.572	210	1.694	210	#REF!	#REF!	9.25
	556	556	210.921	210.333	1.694	210.333	#REF!	#REF!	9.26667
	557	557	211.269	210.667	1.69397	210.667	#REF!	#REF!	9.28333
	558	558	211.62	211	1.69388	211	#REF!	#REF!	9.3
	559	559	211.965	211.333	1.69378	211.333	#REF!	#REF!	9.31667
	560	560	212.313	211.667	1.69364	211.667	#REF!	#REF!	9.33333
	561	561	212.659	212	1.69352	212	#REF!	#REF!	9.35
	562	562	213.006	212.333	1.69341	212.333	#REF!	#REF!	9.36667
	563	563	213.352	212.667	1.69331	212.667	#REF!	#REF!	9.38333
	564	564	213.702	213	1.69322	213	#REF!	#REF!	9.4
	565	565	214.053	213.333	1.69314	213.333	#REF!	#REF!	9.41667
	566	566	214.401	213.667	1.69308	213.667	#REF!	#REF!	9.43333
	567	567	214.746	214	1.69303	214	#REF!	#REF!	9.45
	568	568	215.096	214.333	1.69304	214.333	#REF!	#REF!	9.46667
	569	569	215.44	214.667	1.69303	214.667	#REF!	#REF!	9.48333
	570	570	215.791	215	1.69301	215	#REF!	#REF!	9.5
	571	571	216.142	215.333	1.693	215.333	#REF!	#REF!	9.51667
	572	572	216.484	215.667	1.69301	215.667	#REF!	#REF!	9.53333
	573	573	216.829	216	1.693	216	#REF!	#REF!	9.55
	574	574	217.169	216.333	1.693	216.333	#REF!	#REF!	9.56667
	575	575	217.518	216.667	1.693	216.667	#REF!	#REF!	9.58333
	576	576	217.867	217	1.693	217	#REF!	#REF!	9.6
	577	577	218.212	217.333	1.693	217.333	#REF!	#REF!	9.61667
	578	578	218.553	217.667	1.693	217.667	#REF!	#REF!	9.63333
	579	579	218.9	218	1.693	218	#REF!	#REF!	9.65
	580	580	219.25	218.333	1.693	218.333	#REF!	#REF!	9.66667
	581	581	219.594	218.667	1.693	218.667	#REF!	#REF!	9.68333
	582	582	219.939	219	1.693	219	#REF!	#REF!	9.7
	583	583	220.278	219.333	1.693	219.333	#REF!	#REF!	9.71667
	584	584	220.621	219.667	1.693	219.667	#REF!	#REF!	9.73333
	585	585	220.972	220	1.693	220	#REF!	#REF!	9.75
	586	586	221.326	220.333	1.693	220.333	#REF!	#REF!	9.76667
	587	587	221.658	220.667	1.693	220.667	#REF!	#REF!	9.78333
	588	588	222.009	221	1.693	221	#REF!	#REF!	9.8
	589	589	222.361	221.333	1.693	221.333	#REF!	#REF!	9.81667
	590	590	222.697	221.667	1.693	221.667	#REF!	#REF!	9.83333
	591	591	223.033	222	1.693	222	#REF!	#REF!	9.85
	592	592	223.381	222.333	1.693	222.333	#REF!	#REF!	9.86667
	593	593	223.722	222.667	1.693	222.667	#REF!	#REF!	9.88333
	594	594	224.062	223	1.693	223	#REF!	#REF!	9.9
	595	595	224.408	223.333	1.693	223.333	#REF!	#REF!	9.91667
	596	596	224.75	223.667	1.69297	223.667	#REF!	#REF!	9.93333
	597	597	225.094	224	1.69288	224	#REF!	#REF!	9.95
	598	598	225.436	224.333	1.69278	224.333	#REF!	#REF!	9.96667
	599	599	225.784	224.667	1.69267	224.667	#REF!	#REF!	9.98333
	600	600	226.131	225	1.6925	225	#REF!	#REF!	10
	601	601	226.474	225.333	1.69238	225.333	#REF!	#REF!	10.0167
	602	602	226.808	225.667	1.69228	225.667	#REF!	#REF!	10.0333
	603	603	227.155	226	1.69219	226	#REF!	#REF!	10.05
	604	604	227.494	226.333	1.69214	226.333	#REF!	#REF!	10.0667
	605	605	227.841	226.667	1.6921	226.667	#REF!	#REF!	10.0833
	606	606	228.179	227	1.69205	227	#REF!	#REF!	10.1
	607	607	228.514	227.333	1.69202	227.333	#REF!	#REF!	10.1167
	608	608	228.855	227.667	1.69203	227.667	#REF!	#REF!	10.1333
	609	609	229.204	228	1.69202	228	#REF!	#REF!	10.15
	610	610	229.549	228.333	1.69201	228.333	#REF!	#REF!	10.1667
	611	611	229.891	228.667	1.692	228.667	#REF!	#REF!	10.1833
	612	612	230.239	229	1.692	229	#REF!	#REF!	10.2
	613	613	230.573	229.333	1.692	229.333	#REF!	#REF!	10.2167
	614	614	230.919	229.667	1.692	229.667	#REF!	#REF!	10.2333
	615	615	231.263	230	1.692	230	#REF!	#REF!	10.25
	616	616	231.602	230.333	1.692	230.333	#REF!	#REF!	10.2667
	617	617	231.947	230.667	1.692	230.667	#REF!	#REF!	10.2833
	618	618	232.285	231	1.692	231	#REF!	#REF!	10.3
	619	619	232.628	231.333	1.692	231.333	#REF!	#REF!	10.3167
	620	620	232.975	231.667	1.692	231.667	#REF!	#REF!	10.3333
	621	621	233.316	232	1.692	232	#REF!	#REF!	10.35
	622	622	233.65	232.333	1.692	232.333	#REF!	#REF!	10.3667
	623	623	234	232.667	1.692	232.667	#REF!	#REF!	10.3833
	624	624	234.335	233	1.69189	233	#REF!	#REF!	10.4
	625	625	234.679	233.333	1.69178	233.333	#REF!	#REF!	10.4167
	626	626	235.016	233.667	1.69167	233.667	#REF!	#REF!	10.4333
	627	627	235.36	234	1.69156	234	#REF!	#REF!	10.45
	628	628	235.704	234.333	1.69135	234.333	#REF!	#REF!	10.4667
	629	629	236.046	234.667	1.69123	234.667	#REF!	#REF!	10.4833
	630	630	236.378	235	1.69114	235	#REF!	#REF!	10.5
	631	631	236.722	235.333	1.69106	235.333	#REF!	#REF!	10.5167
	632	632	237.062	235.667	1.69107	235.667	#REF!	#REF!	10.5333
	633	633	237.4	236	1.69105	236	#REF!	#REF!	10.55
	634	634	237.742	236.333	1.69103	236.333	#REF!	#REF!	10.5667
	635	635	238.084	236.667	1.69101	236.667	#REF!	#REF!	10.5833
	636	636	238.417	237	1.69101	237	#REF!	#REF!	10.6
	637	637	238.757	237.333	1.69101	237.333	#REF!	#REF!	10.6167
	638	638	239.09	237.667	1.691	237.667	#REF!	#REF!	10.6333
	639	639	239.433	238	1.691	238	#REF!	#REF!	10.65
	640	640	239.778	238.333	1.691	238.333	#REF!	#REF!	10.6667
	641	641	240.118	238.667	1.691	238.667	#REF!	#REF!	10.6833
	642	642	240.449	239	1.691	239	#REF!	#REF!	10.7
	643	643	240.793	239.333	1.691	239.333	#REF!	#REF!	10.7167
	644	644	241.133	239.667	1.69089	239.667	#REF!	#REF!	10.7333
	645	645	241.477	240	1.69078	240	#REF!	#REF!	10.75
	646	646	241.812	240.333	1.69067	240.333	#REF!	#REF!	10.7667
	647	647	242.149	240.667	1.69056	240.667	#REF!	#REF!	10.7833
	648	648	242.488	241	1.69035	241	#REF!	#REF!	10.8
	649	649	242.829	241.333	1.69023	241.333	#REF!	#REF!	10.8167
	650	650	243.164	241.667	1.69014	241.667	#REF!	#REF!	10.8333
	651	651	243.5	242	1.69006	242	#REF!	#REF!	10.85
	652	652	243.841	242.333	1.69007	242.333	#REF!	#REF!	10.8667
	653	653	244.177	242.667	1.69005	242.667	#REF!	#REF!	10.8833
	654	654	244.519	243	1.69003	243	#REF!	#REF!	10.9
	655	655	244.867	243.333	1.69001	243.333	#REF!	#REF!	10.9167
	656	656	245.2	243.667	1.69001	243.667	#REF!	#REF!	10.9333
	657	657	245.535	244	1.69001	244	#REF!	#REF!	10.95
	658	658	245.883	244.333	1.69	244.333	#REF!	#REF!	10.9667
	659	659	246.224	244.667	1.69	244.667	#REF!	#REF!	10.9833
	660	660	246.556	245	1.69	245	#REF!	#REF!	11
	661	661	246.896	245.333	1.69	245.333	#REF!	#REF!	11.0167
	662	662	247.232	245.667	1.69	245.667	#REF!	#REF!	11.0333
	663	663	247.574	246	1.69	246	#REF!	#REF!	11.05
	664	664	247.913	246.333	1.69	246.333	#REF!	#REF!	11.0667
	665	665	248.247	246.667	1.69	246.667	#REF!	#REF!	11.0833
	666	666	248.586	247	1.69	247	#REF!	#REF!	11.1
	667	667	248.925	247.333	1.69	247.333	#REF!	#REF!	11.1167
	668	668	249.265	247.667	1.69	247.667	#REF!	#REF!	11.1333
	669	669	249.608	248	1.69	248	#REF!	#REF!	11.15
	670	670	249.944	248.333	1.69	248.333	#REF!	#REF!	11.1667
	671	671	250.279	248.667	1.69	248.667	#REF!	#REF!	11.1833
	672	672	250.62	249	1.69	249	#REF!	#REF!	11.2
	673	673	250.961	249.333	1.69	249.333	#REF!	#REF!	11.2167
	674	674	251.302	249.667	1.69	249.667	#REF!	#REF!	11.2333
	675	675	251.636	250	1.69	250	#REF!	#REF!	11.25
	676	676	251.972	250.333	1.69	250.333	#REF!	#REF!	11.2667
	677	677	252.311	250.667	1.68997	250.667	#REF!	#REF!	11.2833
	678	678	252.656	251	1.68988	251	#REF!	#REF!	11.3
	679	679	252.995	251.333	1.68978	251.333	#REF!	#REF!	11.3167
	680	680	253.336	251.667	1.68964	251.667	#REF!	#REF!	11.3333
	681	681	253.67	252	1.68952	252	#REF!	#REF!	11.35
	682	682	254.006	252.333	1.68944	252.333	#REF!	#REF!	11.3667
	683	683	254.342	252.667	1.68942	252.667	#REF!	#REF!	11.3833
	684	684	254.678	253	1.68945	253	#REF!	#REF!	11.4
	685	685	255.015	253.333	1.68949	253.333	#REF!	#REF!	11.4167
	686	686	255.347	253.667	1.68954	253.667	#REF!	#REF!	11.4333
	687	687	255.688	254	1.6896	254	#REF!	#REF!	11.45
	688	688	256.027	254.333	1.68973	254.333	#REF!	#REF!	11.4667
	689	689	256.363	254.667	1.68972	254.667	#REF!	#REF!	11.4833
	690	690	256.695	255	1.68968	255	#REF!	#REF!	11.5
	691	691	257.037	255.333	1.68962	255.333	#REF!	#REF!	11.5167
	692	692	257.376	255.667	1.68942	255.667	#REF!	#REF!	11.5333
	693	693	257.714	256	1.68923	256	#REF!	#REF!	11.55
	694	694	258.048	256.333	1.68903	256.333	#REF!	#REF!	11.5667
	695	695	258.384	256.667	1.68885	256.667	#REF!	#REF!	11.5833
	696	696	258.725	257	1.68863	257	#REF!	#REF!	11.6
	697	697	259.056	257.333	1.68847	257.333	#REF!	#REF!	11.6167
	698	698	259.4	257.667	1.6883	257.667	#REF!	#REF!	11.6333
	699	699	259.732	258	1.68809	258	#REF!	#REF!	11.65
	700	700	260.068	258.333	1.68794	258.333	#REF!	#REF!	11.6667
	701	701	260.411	258.667	1.68777	258.667	#REF!	#REF!	11.6833
	702	702	260.743	259	1.6876	259	#REF!	#REF!	11.7
	703	703	261.083	259.333	1.68745	259.333	#REF!	#REF!	11.7167
	704	704	261.413	259.667	1.68732	259.667	#REF!	#REF!	11.7333
	705	705	261.748	260	1.68721	260	#REF!	#REF!	11.75
	706	706	262.083	260.333	1.68712	260.333	#REF!	#REF!	11.7667
	707	707	262.423	260.667	1.68705	260.667	#REF!	#REF!	11.7833
	708	708	262.756	261	1.68706	261	#REF!	#REF!	11.8
	709	709	263.094	261.333	1.68704	261.333	#REF!	#REF!	11.8167
	710	710	263.434	261.667	1.68702	261.667	#REF!	#REF!	11.8333
	711	711	263.771	262	1.68701	262	#REF!	#REF!	11.85
	712	712	264.102	262.333	1.68701	262.333	#REF!	#REF!	11.8667
	713	713	264.439	262.667	1.68701	262.667	#REF!	#REF!	11.8833
	714	714	264.781	263	1.687	263	#REF!	#REF!	11.9
	715	715	265.112	263.333	1.687	263.333	#REF!	#REF!	11.9167
	716	716	265.448	263.667	1.687	263.667	#REF!	#REF!	11.9333
	717	717	265.793	264	1.687	264	#REF!	#REF!	11.95
	718	718	266.132	264.333	1.687	264.333	#REF!	#REF!	11.9667
	719	719	266.455	264.667	1.687	264.667	#REF!	#REF!	11.9833
	720	720	266.798	265	1.687	265	#REF!	#REF!	12
	721	721	267.129	265.333	1.687	265.333	#REF!	#REF!	12.0167
	722	722	267.467	265.667	1.687	265.667	#REF!	#REF!	12.0333
	723	723	267.804	266	1.687	266	#REF!	#REF!	12.05
	724	724	268.141	266.333	1.687	266.333	#REF!	#REF!	12.0667
	725	725	268.478	266.667	1.687	266.667	#REF!	#REF!	12.0833
	726	726	268.819	267	1.687	267	#REF!	#REF!	12.1
	727	727	269.151	267.333	1.687	267.333	#REF!	#REF!	12.1167
	728	728	269.488	267.667	1.687	267.667	#REF!	#REF!	12.1333
	729	729	269.825	268	1.687	268	#REF!	#REF!	12.15
	730	730	270.161	268.333	1.687	268.333	#REF!	#REF!	12.1667
	731	731	270.492	268.667	1.687	268.667	#REF!	#REF!	12.1833
	732	732	270.83	269	1.687	269	#REF!	#REF!	12.2
	733	733	271.175	269.333	1.687	269.333	#REF!	#REF!	12.2167
	734	734	271.509	269.667	1.687	269.667	#REF!	#REF!	12.2333
	735	735	271.843	270	1.687	270	#REF!	#REF!	12.25
	736	736	272.179	270.333	1.687	270.333	#REF!	#REF!	12.2667
	737	737	272.513	270.667	1.687	270.667	#REF!	#REF!	12.2833
	738	738	272.851	271	1.687	271	#REF!	#REF!	12.3
	739	739	273.187	271.333	1.687	271.333	#REF!	#REF!	12.3167
	740	740	273.52	271.667	1.68697	271.667	#REF!	#REF!	12.3333
	741	741	273.854	272	1.68688	272	#REF!	#REF!	12.35
	742	742	274.189	272.333	1.68678	272.333	#REF!	#REF!	12.3667
	743	743	274.526	272.667	1.68667	272.667	#REF!	#REF!	12.3833
	744	744	274.866	273	1.6865	273	#REF!	#REF!	12.4
	745	745	275.197	273.333	1.68638	273.333	#REF!	#REF!	12.4167
	746	746	275.53	273.667	1.68628	273.667	#REF!	#REF!	12.4333
	747	747	275.864	274	1.68619	274	#REF!	#REF!	12.45
	748	748	276.199	274.333	1.68603	274.333	#REF!	#REF!	12.4667
	749	749	276.538	274.667	1.68587	274.667	#REF!	#REF!	12.4833
	750	750	276.871	275	1.68572	275	#REF!	#REF!	12.5
	751	751	277.213	275.333	1.68558	275.333	#REF!	#REF!	12.5167
	752	752	277.545	275.667	1.68538	275.667	#REF!	#REF!	12.5333
	753	753	277.879	276	1.68525	276	#REF!	#REF!	12.55
	754	754	278.214	276.333	1.68515	276.333	#REF!	#REF!	12.5667
	755	755	278.55	276.667	1.68506	276.667	#REF!	#REF!	12.5833
	756	756	278.883	277	1.68508	277	#REF!	#REF!	12.6
	757	757	279.216	277.333	1.68505	277.333	#REF!	#REF!	12.6167
	758	758	279.552	277.667	1.68503	277.667	#REF!	#REF!	12.6333
	759	759	279.884	278	1.68501	278	#REF!	#REF!	12.65
	760	760	280.223	278.333	1.6849	278.333	#REF!	#REF!	12.6667
	761	761	280.558	278.667	1.68479	278.667	#REF!	#REF!	12.6833
	762	762	280.89	279	1.68464	279	#REF!	#REF!	12.7
	763	763	281.234	279.333	1.68445	279.333	#REF!	#REF!	12.7167
	764	764	281.564	279.667	1.68412	279.667	#REF!	#REF!	12.7333
	765	765	281.898	280	1.68389	280	#REF!	#REF!	12.75
	766	766	282.237	280.333	1.68368	280.333	#REF!	#REF!	12.7667
	767	767	282.57	280.667	1.68349	280.667	#REF!	#REF!	12.7833
	768	768	282.907	281	1.68336	281	#REF!	#REF!	12.8
	769	769	283.236	281.333	1.68324	281.333	#REF!	#REF!	12.8167
	770	770	283.571	281.667	1.68314	281.667	#REF!	#REF!	12.8333
	771	771	283.906	282	1.68305	282	#REF!	#REF!	12.85
	772	772	284.245	282.333	1.68307	282.333	#REF!	#REF!	12.8667
	773	773	284.575	282.667	1.68305	282.667	#REF!	#REF!	12.8833
	774	774	284.911	283	1.68302	283	#REF!	#REF!	12.9
	775	775	285.246	283.333	1.68301	283.333	#REF!	#REF!	12.9167
	776	776	285.583	283.667	1.68301	283.667	#REF!	#REF!	12.9333
	777	777	285.916	284	1.68301	284	#REF!	#REF!	12.95
	778	778	286.251	284.333	1.683	284.333	#REF!	#REF!	12.9667
	779	779	286.591	284.667	1.683	284.667	#REF!	#REF!	12.9833
	780	780	286.924	285	1.683	285	#REF!	#REF!	13
	781	781	287.261	285.333	1.683	285.333	#REF!	#REF!	13.0167
	782	782	287.593	285.667	1.683	285.667	#REF!	#REF!	13.0333
	783	783	287.93	286	1.683	286	#REF!	#REF!	13.05
	784	784	288.262	286.333	1.68297	286.333	#REF!	#REF!	13.0667
	785	785	288.598	286.667	1.68288	286.667	#REF!	#REF!	13.0833
	786	786	288.933	287	1.68278	287	#REF!	#REF!	13.1
	787	787	289.263	287.333	1.68267	287.333	#REF!	#REF!	13.1167
	788	788	289.6	287.667	1.6825	287.667	#REF!	#REF!	13.1333
	789	789	289.937	288	1.68238	288	#REF!	#REF!	13.15
	790	790	290.272	288.333	1.68228	288.333	#REF!	#REF!	13.1667
	791	791	290.609	288.667	1.68219	288.667	#REF!	#REF!	13.1833
	792	792	290.94	289	1.68214	289	#REF!	#REF!	13.2
	793	793	291.275	289.333	1.6821	289.333	#REF!	#REF!	13.2167
	794	794	291.604	289.667	1.68205	289.667	#REF!	#REF!	13.2333
	795	795	291.943	290	1.68202	290	#REF!	#REF!	13.25
	796	796	292.279	290.333	1.68203	290.333	#REF!	#REF!	13.2667
	797	797	292.614	290.667	1.68202	290.667	#REF!	#REF!	13.2833
	798	798	292.945	291	1.68201	291	#REF!	#REF!	13.3
	799	799	293.277	291.333	1.682	291.333	#REF!	#REF!	13.3167
	800	800	293.615	291.667	1.682	291.667	#REF!	#REF!	13.3333
	801	801	293.946	292	1.682	292	#REF!	#REF!	13.35
	802	802	294.279	292.333	1.682	292.333	#REF!	#REF!	13.3667
	803	803	294.614	292.667	1.682	292.667	#REF!	#REF!	13.3833
	804	804	294.953	293	1.682	293	#REF!	#REF!	13.4
	805	805	295.291	293.333	1.682	293.333	#REF!	#REF!	13.4167
	806	806	295.623	293.667	1.68197	293.667	#REF!	#REF!	13.4333
	807	807	295.956	294	1.68189	294	#REF!	#REF!	13.45
	808	808	296.293	294.333	1.68177	294.333	#REF!	#REF!	13.4667
	809	809	296.629	294.667	1.68165	294.667	#REF!	#REF!	13.4833
	810	810	296.953	295	1.68154	295	#REF!	#REF!	13.5
	811	811	297.295	295.333	1.68143	295.333	#REF!	#REF!	13.5167
	812	812	297.631	295.667	1.68129	295.667	#REF!	#REF!	13.5333
	813	813	297.971	296	1.68119	296	#REF!	#REF!	13.55
	814	814	298.301	296.333	1.68111	296.333	#REF!	#REF!	13.5667
	815	815	298.635	296.667	1.68105	296.667	#REF!	#REF!	13.5833
	816	816	298.972	297	1.68103	297	#REF!	#REF!	13.6
	817	817	299.305	297.333	1.68092	297.333	#REF!	#REF!	13.6167
	818	818	299.639	297.667	1.6808	297.667	#REF!	#REF!	13.6333
	819	819	299.966	298	1.68067	298	#REF!	#REF!	13.65
	820	820	300.306	298.333	1.68051	298.333	#REF!	#REF!	13.6667
	821	821	300.639	298.667	1.68038	298.667	#REF!	#REF!	13.6833
	822	822	300.973	299	1.68028	299	#REF!	#REF!	13.7
	823	823	301.302	299.333	1.68019	299.333	#REF!	#REF!	13.7167
	824	824	301.641	299.667	1.68015	299.667	#REF!	#REF!	13.7333
	825	825	301.975	300	1.6801	300	#REF!	#REF!	13.75
	826	826	302.304	300.333	1.68006	300.333	#REF!	#REF!	13.7667
	827	827	302.633	300.667	1.68002	300.667	#REF!	#REF!	13.7833
	828	828	302.971	301	1.68003	301	#REF!	#REF!	13.8
	829	829	303.308	301.333	1.67999	301.333	#REF!	#REF!	13.8167
	830	830	303.641	301.667	1.67989	301.667	#REF!	#REF!	13.8333
	831	831	303.975	302	1.67978	302	#REF!	#REF!	13.85
	832	832	304.311	302.333	1.67964	302.333	#REF!	#REF!	13.8667
	833	833	304.637	302.667	1.67952	302.667	#REF!	#REF!	13.8833
	834	834	304.975	303	1.67938	303	#REF!	#REF!	13.9
	835	835	305.303	303.333	1.6792	303.333	#REF!	#REF!	13.9167
	836	836	305.635	303.667	1.67898	303.667	#REF!	#REF!	13.9333
	837	837	305.976	304	1.6788	304	#REF!	#REF!	13.95
	838	838	306.313	304.333	1.67863	304.333	#REF!	#REF!	13.9667
	839	839	306.639	304.667	1.67847	304.667	#REF!	#REF!	13.9833
	840	840	306.973	305	1.67833	305	#REF!	#REF!	14
	841	841	307.306	305.333	1.67822	305.333	#REF!	#REF!	14.0167
	842	842	307.646	305.667	1.67813	305.667	#REF!	#REF!	14.0333
	843	843	307.974	306	1.67805	306	#REF!	#REF!	14.05
	844	844	308.31	306.333	1.67806	306.333	#REF!	#REF!	14.0667
	845	845	308.647	306.667	1.67804	306.667	#REF!	#REF!	14.0833
	846	846	308.979	307	1.67802	307	#REF!	#REF!	14.1
	847	847	309.314	307.333	1.67801	307.333	#REF!	#REF!	14.1167
	848	848	309.645	307.667	1.67801	307.667	#REF!	#REF!	14.1333
	849	849	309.975	308	1.67801	308	#REF!	#REF!	14.15
	850	850	310.31	308.333	1.678	308.333	#REF!	#REF!	14.1667
	851	851	310.642	308.667	1.678	308.667	#REF!	#REF!	14.1833
	852	852	310.974	309	1.678	309	#REF!	#REF!	14.2
	853	853	311.312	309.333	1.678	309.333	#REF!	#REF!	14.2167
	854	854	311.645	309.667	1.678	309.667	#REF!	#REF!	14.2333
	855	855	311.979	310	1.678	310	#REF!	#REF!	14.25
	856	856	312.308	310.333	1.678	310.333	#REF!	#REF!	14.2667
	857	857	312.64	310.667	1.678	310.667	#REF!	#REF!	14.2833
	858	858	312.977	311	1.678	311	#REF!	#REF!	14.3
	859	859	313.311	311.333	1.678	311.333	#REF!	#REF!	14.3167
	860	860	313.652	311.667	1.678	311.667	#REF!	#REF!	14.3333
	861	861	313.981	312	1.678	312	#REF!	#REF!	14.35
	862	862	314.309	312.333	1.678	312.333	#REF!	#REF!	14.3667
	863	863	314.646	312.667	1.678	312.667	#REF!	#REF!	14.3833
	864	864	314.984	313	1.678	313	#REF!	#REF!	14.4
	865	865	315.31	313.333	1.678	313.333	#REF!	#REF!	14.4167
	866	866	315.647	313.667	1.67797	313.667	#REF!	#REF!	14.4333
	867	867	315.982	314	1.67789	314	#REF!	#REF!	14.45
	868	868	316.316	314.333	1.67777	314.333	#REF!	#REF!	14.4667
	869	869	316.652	314.667	1.67765	314.667	#REF!	#REF!	14.4833
	870	870	316.983	315	1.67754	315	#REF!	#REF!	14.5
	871	871	317.313	315.333	1.67743	315.333	#REF!	#REF!	14.5167
	872	872	317.642	315.667	1.67729	315.667	#REF!	#REF!	14.5333
	873	873	317.981	316	1.67719	316	#REF!	#REF!	14.55
	874	874	318.318	316.333	1.67711	316.333	#REF!	#REF!	14.5667
	875	875	318.643	316.667	1.67705	316.667	#REF!	#REF!	14.5833
	876	876	318.983	317	1.67706	317	#REF!	#REF!	14.6
	877	877	319.312	317.333	1.67701	317.333	#REF!	#REF!	14.6167
	878	878	319.656	317.667	1.6769	317.667	#REF!	#REF!	14.6333
	879	879	319.986	318	1.67678	318	#REF!	#REF!	14.65
	880	880	320.321	318.333	1.67665	318.333	#REF!	#REF!	14.6667
	881	881	320.649	318.667	1.67652	318.667	#REF!	#REF!	14.6833
	882	882	320.977	319	1.67641	319	#REF!	#REF!	14.7
	883	883	321.311	319.333	1.67631	319.333	#REF!	#REF!	14.7167
	884	884	321.651	319.667	1.67622	319.667	#REF!	#REF!	14.7333
	885	885	321.981	320	1.67614	320	#REF!	#REF!	14.75
	886	886	322.306	320.333	1.67608	320.333	#REF!	#REF!	14.7667
	887	887	322.641	320.667	1.67603	320.667	#REF!	#REF!	14.7833
	888	888	322.979	321	1.67604	321	#REF!	#REF!	14.8
	889	889	323.31	321.333	1.67603	321.333	#REF!	#REF!	14.8167
	890	890	323.637	321.667	1.67601	321.667	#REF!	#REF!	14.8333
	891	891	323.97	322	1.676	322	#REF!	#REF!	14.85
	892	892	324.303	322.333	1.67601	322.333	#REF!	#REF!	14.8667
	893	893	324.639	322.667	1.67601	322.667	#REF!	#REF!	14.8833
	894	894	324.975	323	1.676	323	#REF!	#REF!	14.9
	895	895	325.302	323.333	1.676	323.333	#REF!	#REF!	14.9167
	896	896	325.636	323.667	1.676	323.667	#REF!	#REF!	14.9333
	897	897	325.966	324	1.676	324	#REF!	#REF!	14.95
	898	898	326.302	324.333	1.676	324.333	#REF!	#REF!	14.9667
	899	899	326.638	324.667	1.676	324.667	#REF!	#REF!	14.9833
	900	900	326.968	325	1.676	325	#REF!	#REF!	15
	901	901	327.298	325.333	1.67597	325.333	#REF!	#REF!	15.0167
	902	902	327.635	325.667	1.67588	325.667	#REF!	#REF!	15.0333
	903	903	327.964	326	1.67578	326	#REF!	#REF!	15.05
	904	904	328.299	326.333	1.67564	326.333	#REF!	#REF!	15.0667
	905	905	328.632	326.667	1.67552	326.667	#REF!	#REF!	15.0833
	906	906	328.965	327	1.67541	327	#REF!	#REF!	15.1
	907	907	329.302	327.333	1.67531	327.333	#REF!	#REF!	15.1167
	908	908	329.635	327.667	1.67522	327.667	#REF!	#REF!	15.1333
	909	909	329.965	328	1.67514	328	#REF!	#REF!	15.15
	910	910	330.298	328.333	1.67508	328.333	#REF!	#REF!	15.1667
	911	911	330.633	328.667	1.67503	328.667	#REF!	#REF!	15.1833
	912	912	330.966	329	1.67493	329	#REF!	#REF!	15.2
	913	913	331.292	329.333	1.67481	329.333	#REF!	#REF!	15.2167
	914	914	331.629	329.667	1.67468	329.667	#REF!	#REF!	15.2333
	915	915	331.967	330	1.67456	330	#REF!	#REF!	15.25
	916	916	332.299	330.333	1.67436	330.333	#REF!	#REF!	15.2667
	917	917	332.632	330.667	1.67424	330.667	#REF!	#REF!	15.2833
	918	918	332.956	331	1.67414	331	#REF!	#REF!	15.3
	919	919	333.295	331.333	1.67406	331.333	#REF!	#REF!	15.3167
	920	920	333.63	331.667	1.67407	331.667	#REF!	#REF!	15.3333
	921	921	333.954	332	1.67405	332	#REF!	#REF!	15.35
	922	922	334.284	332.333	1.67403	332.333	#REF!	#REF!	15.3667
	923	923	334.622	332.667	1.67401	332.667	#REF!	#REF!	15.3833
	924	924	334.949	333	1.67401	333	#REF!	#REF!	15.4
	925	925	335.284	333.333	1.67401	333.333	#REF!	#REF!	15.4167
	926	926	335.62	333.667	1.67398	333.667	#REF!	#REF!	15.4333
	927	927	335.954	334	1.67389	334	#REF!	#REF!	15.45
	928	928	336.28	334.333	1.67377	334.333	#REF!	#REF!	15.4667
	929	929	336.62	334.667	1.67365	334.667	#REF!	#REF!	15.4833
	930	930	336.955	335	1.67354	335	#REF!	#REF!	15.5
	931	931	337.28	335.333	1.67343	335.333	#REF!	#REF!	15.5167
	932	932	337.614	335.667	1.67329	335.667	#REF!	#REF!	15.5333
	933	933	337.948	336	1.67319	336	#REF!	#REF!	15.55
	934	934	338.28	336.333	1.67311	336.333	#REF!	#REF!	15.5667
	935	935	338.61	336.667	1.67305	336.667	#REF!	#REF!	15.5833
	936	936	338.949	337	1.67303	337	#REF!	#REF!	15.6
	937	937	339.278	337.333	1.67292	337.333	#REF!	#REF!	15.6167
	938	938	339.619	337.667	1.6728	337.667	#REF!	#REF!	15.6333
	939	939	339.942	338	1.67267	338	#REF!	#REF!	15.65
	940	940	340.275	338.333	1.67251	338.333	#REF!	#REF!	15.6667
	941	941	340.609	338.667	1.67238	338.667	#REF!	#REF!	15.6833
	942	942	340.945	339	1.67228	339	#REF!	#REF!	15.7
	943	943	341.272	339.333	1.67219	339.333	#REF!	#REF!	15.7167
	944	944	341.608	339.667	1.67215	339.667	#REF!	#REF!	15.7333
	945	945	341.936	340	1.6721	340	#REF!	#REF!	15.75
	946	946	342.268	340.333	1.67206	340.333	#REF!	#REF!	15.7667
	947	947	342.595	340.667	1.67202	340.667	#REF!	#REF!	15.7833
	948	948	342.929	341	1.67203	341	#REF!	#REF!	15.8
	949	949	343.261	341.333	1.67202	341.333	#REF!	#REF!	15.8167
	950	950	343.587	341.667	1.67201	341.667	#REF!	#REF!	15.8333
	951	951	343.921	342	1.672	342	#REF!	#REF!	15.85
	952	952	344.254	342.333	1.67189	342.333	#REF!	#REF!	15.8667
	953	953	344.587	342.667	1.67178	342.667	#REF!	#REF!	15.8833
	954	954	344.926	343	1.67167	343	#REF!	#REF!	15.9
	955	955	345.257	343.333	1.67156	343.333	#REF!	#REF!	15.9167
	956	956	345.592	343.667	1.67136	343.667	#REF!	#REF!	15.9333
	957	957	345.914	344	1.67123	344	#REF!	#REF!	15.95
	958	958	346.253	344.333	1.67114	344.333	#REF!	#REF!	15.9667
	959	959	346.586	344.667	1.67106	344.667	#REF!	#REF!	15.9833
	960	960	346.915	345	1.67107	345	#REF!	#REF!	16
	961	961	347.241	345.333	1.67105	345.333	#REF!	#REF!	16.0167
	962	962	347.574	345.667	1.67103	345.667	#REF!	#REF!	16.0333
	963	963	347.913	346	1.67101	346	#REF!	#REF!	16.05
	964	964	348.244	346.333	1.67101	346.333	#REF!	#REF!	16.0667
	965	965	348.573	346.667	1.67098	346.667	#REF!	#REF!	16.0833
	966	966	348.902	347	1.67089	347	#REF!	#REF!	16.1
	967	967	349.24	347.333	1.67078	347.333	#REF!	#REF!	16.1167
	968	968	349.572	347.667	1.67064	347.667	#REF!	#REF!	16.1333
	969	969	349.907	348	1.67052	348	#REF!	#REF!	16.15
	970	970	350.238	348.333	1.67041	348.333	#REF!	#REF!	16.1667
	971	971	350.564	348.667	1.67031	348.667	#REF!	#REF!	16.1833
	972	972	350.895	349	1.67022	349	#REF!	#REF!	16.2
	973	973	351.23	349.333	1.67014	349.333	#REF!	#REF!	16.2167
	974	974	351.562	349.667	1.67008	349.667	#REF!	#REF!	16.2333
	975	975	351.89	350	1.67003	350	#REF!	#REF!	16.25
	976	976	352.228	350.333	1.67004	350.333	#REF!	#REF!	16.2667
	977	977	352.563	350.667	1.67003	350.667	#REF!	#REF!	16.2833
	978	978	352.888	351	1.66999	351	#REF!	#REF!	16.3
	979	979	353.222	351.333	1.66989	351.333	#REF!	#REF!	16.3167
	980	980	353.56	351.667	1.66977	351.667	#REF!	#REF!	16.3333
	981	981	353.885	352	1.66966	352	#REF!	#REF!	16.35
	982	982	354.217	352.333	1.66954	352.333	#REF!	#REF!	16.3667
	983	983	354.543	352.667	1.66943	352.667	#REF!	#REF!	16.3833
	984	984	354.876	353	1.66929	353	#REF!	#REF!	16.4
	985	985	355.207	353.333	1.66919	353.333	#REF!	#REF!	16.4167
	986	986	355.542	353.667	1.66911	353.667	#REF!	#REF!	16.4333
	987	987	355.871	354	1.66905	354	#REF!	#REF!	16.45
	988	988	356.207	354.333	1.66906	354.333	#REF!	#REF!	16.4667
	989	989	356.538	354.667	1.66904	354.667	#REF!	#REF!	16.4833
	990	990	356.873	355	1.66899	355	#REF!	#REF!	16.5
	991	991	357.2	355.333	1.66889	355.333	#REF!	#REF!	16.5167
	992	992	357.53	355.667	1.66878	355.667	#REF!	#REF!	16.5333
	993	993	357.861	356	1.66866	356	#REF!	#REF!	16.55
	994	994	358.192	356.333	1.66854	356.333	#REF!	#REF!	16.5667
	995	995	358.522	356.667	1.66843	356.667	#REF!	#REF!	16.5833
	996	996	358.86	357	1.66829	357	#REF!	#REF!	16.6
	997	997	359.193	357.333	1.66819	357.333	#REF!	#REF!	16.6167
	998	998	359.517	357.667	1.66811	357.667	#REF!	#REF!	16.6333
	999	999	359.86	358	1.66805	358	#REF!	#REF!	16.65
	1000	1000	360.189	358.333	1.66806	358.333	#REF!	#REF!	16.6667
	1001	1001	360.515	358.667	1.66804	358.667	#REF!	#REF!	16.6833
	1002	1002	360.846	359	1.66802	359	#REF!	#REF!	16.7
	1003	1003	361.183	359.333	1.66801	359.333	#REF!	#REF!	16.7167
	1004	1004	361.515	359.667	1.66798	359.667	#REF!	#REF!	16.7333
	1005	1005	361.844	360	1.66789	360	#REF!	#REF!	16.75
	1006	1006	362.17	360.333	1.66778	360.333	#REF!	#REF!	16.7667
	1007	1007	362.5	360.667	1.66767	360.667	#REF!	#REF!	16.7833
	1008	1008	362.835	361	1.6675	361	#REF!	#REF!	16.8
	1009	1009	363.163	361.333	1.66738	361.333	#REF!	#REF!	16.8167
	1010	1010	363.492	361.667	1.66728	361.667	#REF!	#REF!	16.8333
	1011	1011	363.824	362	1.66719	362	#REF!	#REF!	16.85
	1012	1012	364.16	362.333	1.66714	362.333	#REF!	#REF!	16.8667
	1013	1013	364.495	362.667	1.6671	362.667	#REF!	#REF!	16.8833
	1014	1014	364.819	363	1.66703	363	#REF!	#REF!	16.9
	1015	1015	365.149	363.333	1.66691	363.333	#REF!	#REF!	16.9167
	1016	1016	365.484	363.667	1.66679	363.667	#REF!	#REF!	16.9333
	1017	1017	365.817	364	1.66667	364	#REF!	#REF!	16.95
	1018	1018	366.147	364.333	1.66655	364.333	#REF!	#REF!	16.9667
	1019	1019	366.476	364.667	1.66643	364.667	#REF!	#REF!	16.9833
	1020	1020	366.804	365	1.66629	365	#REF!	#REF!	17
	1021	1021	367.139	365.333	1.66619	365.333	#REF!	#REF!	17.0167
	1022	1022	367.478	365.667	1.66611	365.667	#REF!	#REF!	17.0333
	1023	1023	367.808	366	1.66605	366	#REF!	#REF!	17.05
	1024	1024	368.134	366.333	1.66606	366.333	#REF!	#REF!	17.0667
	1025	1025	368.463	366.667	1.66604	366.667	#REF!	#REF!	17.0833
	1026	1026	368.792	367	1.66602	367	#REF!	#REF!	17.1
	1027	1027	369.124	367.333	1.66601	367.333	#REF!	#REF!	17.1167
	1028	1028	369.451	367.667	1.66601	367.667	#REF!	#REF!	17.1333
	1029	1029	369.789	368	1.66601	368	#REF!	#REF!	17.15
	1030	1030	370.119	368.333	1.666	368.333	#REF!	#REF!	17.1667
	1031	1031	370.45	368.667	1.666	368.667	#REF!	#REF!	17.1833
	1032	1032	370.776	369	1.66597	369	#REF!	#REF!	17.2
	1033	1033	371.11	369.333	1.66588	369.333	#REF!	#REF!	17.2167
	1034	1034	371.443	369.667	1.66578	369.667	#REF!	#REF!	17.2333
	1035	1035	371.778	370	1.66567	370	#REF!	#REF!	17.25
	1036	1036	372.104	370.333	1.6655	370.333	#REF!	#REF!	17.2667
	1037	1037	372.429	370.667	1.66538	370.667	#REF!	#REF!	17.2833
	1038	1038	372.765	371	1.66528	371	#REF!	#REF!	17.3
	1039	1039	373.097	371.333	1.66519	371.333	#REF!	#REF!	17.3167
	1040	1040	373.426	371.667	1.66514	371.667	#REF!	#REF!	17.3333
	1041	1041	373.756	372	1.6651	372	#REF!	#REF!	17.35
	1042	1042	374.091	372.333	1.66505	372.333	#REF!	#REF!	17.3667
	1043	1043	374.417	372.667	1.66502	372.667	#REF!	#REF!	17.3833
	1044	1044	374.75	373	1.665	373	#REF!	#REF!	17.4
	1045	1045	375.083	373.333	1.6649	373.333	#REF!	#REF!	17.4167
	1046	1046	375.415	373.667	1.66479	373.667	#REF!	#REF!	17.4333
	1047	1047	375.739	374	1.66467	374	#REF!	#REF!	17.45
	1048	1048	376.074	374.333	1.6645	374.333	#REF!	#REF!	17.4667
	1049	1049	376.4	374.667	1.66438	374.667	#REF!	#REF!	17.4833
	1050	1050	376.733	375	1.66428	375	#REF!	#REF!	17.5
	1051	1051	377.062	375.333	1.66419	375.333	#REF!	#REF!	17.5167
	1052	1052	377.395	375.667	1.66414	375.667	#REF!	#REF!	17.5333
	1053	1053	377.724	376	1.6641	376	#REF!	#REF!	17.55
	1054	1054	378.051	376.333	1.66405	376.333	#REF!	#REF!	17.5667
	1055	1055	378.385	376.667	1.66402	376.667	#REF!	#REF!	17.5833
	1056	1056	378.721	377	1.66403	377	#REF!	#REF!	17.6
	1057	1057	379.057	377.333	1.66402	377.333	#REF!	#REF!	17.6167
	1058	1058	379.382	377.667	1.66401	377.667	#REF!	#REF!	17.6333
	1059	1059	379.713	378	1.664	378	#REF!	#REF!	17.65
	1060	1060	380.043	378.333	1.66398	378.333	#REF!	#REF!	17.6667
	1061	1061	380.373	378.667	1.66389	378.667	#REF!	#REF!	17.6833
	1062	1062	380.697	379	1.66378	379	#REF!	#REF!	17.7
	1063	1063	381.035	379.333	1.66367	379.333	#REF!	#REF!	17.7167
	1064	1064	381.355	379.667	1.6635	379.667	#REF!	#REF!	17.7333
	1065	1065	381.689	380	1.66338	380	#REF!	#REF!	17.75
	1066	1066	382.024	380.333	1.66328	380.333	#REF!	#REF!	17.7667
	1067	1067	382.354	380.667	1.66319	380.667	#REF!	#REF!	17.7833
	1068	1068	382.683	381	1.66314	381	#REF!	#REF!	17.8
	1069	1069	383.02	381.333	1.6631	381.333	#REF!	#REF!	17.8167
	1070	1070	383.346	381.667	1.66303	381.667	#REF!	#REF!	17.8333
	1071	1071	383.669	382	1.66291	382	#REF!	#REF!	17.85
	1072	1072	384.001	382.333	1.66279	382.333	#REF!	#REF!	17.8667
	1073	1073	384.335	382.667	1.66267	382.667	#REF!	#REF!	17.8833
	1074	1074	384.664	383	1.66255	383	#REF!	#REF!	17.9
	1075	1075	384.999	383.333	1.66243	383.333	#REF!	#REF!	17.9167
	1076	1076	385.321	383.667	1.66229	383.667	#REF!	#REF!	17.9333
	1077	1077	385.655	384	1.66219	384	#REF!	#REF!	17.95
	1078	1078	385.989	384.333	1.66211	384.333	#REF!	#REF!	17.9667
	1079	1079	386.313	384.667	1.66205	384.667	#REF!	#REF!	17.9833
	1080	1080	386.648	385	1.66206	385	#REF!	#REF!	18
	1081	1081	386.976	385.333	1.66204	385.333	#REF!	#REF!	18.0167
	1082	1082	387.308	385.667	1.66202	385.667	#REF!	#REF!	18.0333
	1083	1083	387.635	386	1.66201	386	#REF!	#REF!	18.05
	1084	1084	387.965	386.333	1.66201	386.333	#REF!	#REF!	18.0667
	1085	1085	388.295	386.667	1.66201	386.667	#REF!	#REF!	18.0833
	1086	1086	388.623	387	1.66198	387	#REF!	#REF!	18.1
	1087	1087	388.986	387.333	1.66189	387.333	#REF!	#REF!	18.1167
	1088	1088	389.329	387.667	1.66174	387.667	#REF!	#REF!	18.1333
	1089	1089	389.555	388	1.66154	388	#REF!	#REF!	18.15
	1090	1090	389.72	388.333	1.66132	388.333	#REF!	#REF!	18.1667
	1091	1091	389.883	388.667	1.6611	388.667	#REF!	#REF!	18.1833
	1092	1092	390.042	389	1.66078	389	#REF!	#REF!	18.2
	1093	1093	390.207	389.333	1.66057	389.333	#REF!	#REF!	18.2167
	1094	1094	390.372	389.667	1.66039	389.667	#REF!	#REF!	18.2333
	1095	1095	390.534	390	1.66023	390	#REF!	#REF!	18.25
	1096	1096	390.68	390.333	1.6602	390.333	#REF!	#REF!	18.2667
	1097	1097	390.828	390.667	1.66013	390.667	#REF!	#REF!	18.2833
	1098	1098	390.97	391	1.66007	391	#REF!	#REF!	18.3
	1099	1099	391.113	391.333	1.66003	391.333	#REF!	#REF!	18.3167
	1100	1100	391.244	391.667	1.66004	391.667	#REF!	#REF!	18.3333
	1101	1101	391.378	392	1.66003	392	#REF!	#REF!	18.35
	1102	1102	391.501	392.333	1.66001	392.333	#REF!	#REF!	18.3667
	1103	1103	391.62	392.667	1.66	392.667	#REF!	#REF!	18.3833
	1104	1104	391.736	393	1.66001	393	#REF!	#REF!	18.4
	1105	1105	391.848	393.333	1.66	393.333	#REF!	#REF!	18.4167
	1106	1106	391.961	393.667	1.66	393.667	#REF!	#REF!	18.4333
	1107	1107	392.056	394	1.66	394	#REF!	#REF!	18.45
	1108	1108	392.168	394.333	1.65989	394.333	#REF!	#REF!	18.4667
	1109	1109	392.268	394.667	1.65978	394.667	#REF!	#REF!	18.4833
	1110	1110	392.366	395	1.65967	395	#REF!	#REF!	18.5
	1111	1111	392.456	395.333	1.65956	395.333	#REF!	#REF!	18.5167
	1112	1112	392.544	395.667	1.65936	395.667	#REF!	#REF!	18.5333
	1113	1113	392.64	396	1.65921	396	#REF!	#REF!	18.55
	1114	1114	392.725	396.333	1.65902	396.333	#REF!	#REF!	18.5667
	1115	1115	392.811	396.667	1.65884	396.667	#REF!	#REF!	18.5833
	1116	1116	392.894	397	1.65871	397	#REF!	#REF!	18.6
	1117	1117	392.977	397.333	1.65857	397.333	#REF!	#REF!	18.6167
	1118	1118	393.055	397.667	1.65843	397.667	#REF!	#REF!	18.6333
	1119	1119	393.133	398	1.65832	398	#REF!	#REF!	18.65
	1120	1120	393.214	398.333	1.65823	398.333	#REF!	#REF!	18.6667
	1121	1121	393.283	398.667	1.65815	398.667	#REF!	#REF!	18.6833
	1122	1122	393.359	399	1.65809	399	#REF!	#REF!	18.7
	1123	1123	393.425	399.333	1.65804	399.333	#REF!	#REF!	18.7167
	1124	1124	393.499	399.667	1.65804	399.667	#REF!	#REF!	18.7333
	1125	1125	393.566	400	1.658	400	1.68595	1	18.75
	1126	1126	393.634	400	1.6579	400	1.68588	0.999954	18.7667
	1127	1127	393.7	400	1.65778	400	1.68577	0.999894	18.7833
	1128	1128	393.762	400	1.65764	400	1.68563	0.999808	18.8
	1129	1129	393.828	400	1.65752	400	1.68551	0.999739	18.8167
	1130	1130	393.887	400	1.65741	400	1.68541	0.999676	18.8333
	1131	1131	393.947	400	1.65731	400	1.68531	0.999619	18.85
	1132	1132	394.01	400	1.65722	400	1.68522	0.999565	18.8667
	1133	1133	394.069	400	1.65714	400	1.68514	0.999517	18.8833
	1134	1134	394.124	400	1.65708	400	1.68508	0.999482	18.9
	1135	1135	394.189	400	1.65703	400	1.68503	0.999453	18.9167
	1136	1136	394.24	400	1.65704	400	1.68504	0.999459	18.9333
	1137	1137	394.291	400	1.65703	400	1.68503	0.999453	18.95
	1138	1138	394.351	400	1.65701	400	1.68501	0.999441	18.9667
	1139	1139	394.41	400	1.657	400	1.685	0.999435	18.9833
	1140	1140	394.458	400	1.65701	400	1.68501	0.999441	19
	1141	1141	394.513	400	1.657	400	1.685	0.999435	19.0167
	1142	1142	394.564	400	1.657	400	1.685	0.999435	19.0333
	1143	1143	394.616	400	1.657	400	1.685	0.999435	19.05
	1144	1144	394.663	400	1.657	400	1.685	0.999435	19.0667
	1145	1145	394.71	400	1.657	400	1.68503	0.999452	19.0833
	1146	1146	394.759	400	1.657	400	1.68512	0.999505	19.1
	1147	1147	394.8	400	1.657	400	1.68522	0.999567	19.1167
	1148	1148	394.849	400	1.657	400	1.68536	0.999651	19.1333
	1149	1149	394.893	400	1.65697	400	1.68548	0.99972	19.15
	1150	1150	394.939	400	1.65688	400	1.68559	0.999784	19.1667
	1151	1151	394.981	400	1.65678	400	1.68569	0.999847	19.1833
	1152	1152	395.025	400	1.65664	400	1.68579	0.999903	19.2
	1153	1153	395.075	400	1.65652	400	1.68586	0.999945	19.2167
	1154	1154	395.117	400	1.65641	400	1.68592	0.999978	19.2333
	1155	1155	395.158	400	1.65631	400	1.68597	1.00001	19.25
	1156	1156	395.199	400	1.65622	400	1.68596	1.00001	19.2667
	1157	1157	395.24	400	1.65614	400	1.68597	1.00001	19.2833
	1158	1158	395.275	400	1.65608	400	1.68598	1.00002	19.3
	1159	1159	395.322	400	1.65603	400	1.68599	1.00002	19.3167
	1160	1160	395.353	400	1.65604	400	1.68599	1.00002	19.3333
	1161	1161	395.393	400	1.65603	400	1.686	1.00003	19.35
	1162	1162	395.43	400	1.65601	400	1.68599	1.00002	19.3667
	1163	1163	395.464	400	1.656	400	1.686	1.00003	19.3833
	1164	1164	395.499	400	1.65601	400	1.686	1.00003	19.4
	1165	1165	395.536	400	1.656	400	1.68599	1.00002	19.4167
	1166	1166	395.568	400	1.65603	400	1.68603	1.00004	19.4333
	1167	1167	395.602	400	1.65611	400	1.68611	1.00009	19.45
	1168	1168	395.636	400	1.65623	400	1.68623	1.00016	19.4667
	1169	1169	395.672	400	1.65635	400	1.68635	1.00024	19.4833
	1170	1170	395.701	400	1.65646	400	1.68646	1.0003	19.5
	1171	1171	395.735	400	1.65657	400	1.68657	1.00037	19.5167
	1172	1172	395.763	400	1.65671	400	1.68671	1.00045	19.5333
	1173	1173	395.79	400	1.65678	400	1.68678	1.00049	19.55
	1174	1174	395.816	400	1.65674	400	1.68674	1.00047	19.5667
	1175	1175	395.848	400	1.65662	400	1.68662	1.0004	19.5833
	1176	1176	395.871	400	1.65632	400	1.68632	1.00022	19.6
	1177	1177	395.901	400	1.65599	400	1.68599	1.00002	19.6167
	1178	1178	395.922	400	1.65559	400	1.68559	0.999785	19.6333
	1179	1179	395.953	400	1.65518	400	1.68518	0.999542	19.65
	1180	1180	395.976	400	1.65463	400	1.68463	0.999216	19.6667
	1181	1181	396.007	400	1.65422	400	1.68422	0.998973	19.6833
	1182	1182	396.037	400	1.65388	400	1.68388	0.998771	19.7
	1183	1183	396.061	400	1.65358	400	1.68358	0.998593	19.7167
	1184	1184	396.083	400	1.65346	400	1.68346	0.998522	19.7333
	1185	1185	396.108	400	1.6533	400	1.6833	0.998427	19.75
	1186	1186	396.13	400	1.65317	400	1.68317	0.99835	19.7667
	1187	1187	396.155	400	1.65306	400	1.68306	0.998285	19.7833
	1188	1188	396.179	400	1.65309	400	1.68309	0.998302	19.8
	1189	1189	396.202	400	1.65306	400	1.68306	0.998285	19.8167
	1190	1190	396.221	400	1.65306	400	1.68306	0.998285	19.8333
	1191	1191	396.246	400	1.65312	400	1.68312	0.99832	19.85
	1192	1192	396.261	400	1.65325	400	1.68325	0.998397	19.8667
	1193	1193	396.286	400	1.65336	400	1.68336	0.998462	19.8833
	1194	1194	396.307	400	1.65346	400	1.68346	0.998522	19.9
	1195	1195	396.331	400	1.65357	400	1.68357	0.998587	19.9167
	1196	1196	396.347	400	1.65372	400	1.68372	0.998676	19.9333
	1197	1197	396.367	400	1.65381	400	1.68381	0.998729	19.95
	1198	1198	396.389	400	1.65389	400	1.68389	0.998777	19.9667
	1199	1199	396.41	400	1.65395	400	1.68395	0.998812	19.9833
	1200	1200	396.429	400	1.65394	400	1.68394	0.998806	20
	1201	1201	396.443	400	1.65396	400	1.68396	0.998818	20.0167
	1202	1202	396.462	400	1.65398	400	1.68398	0.99883	20.0333
	1203	1203	396.481	400	1.65399	400	1.68399	0.998836	20.05
	1204	1204	396.497	400	1.65399	400	1.68399	0.998836	20.0667
	1205	1205	396.511	400	1.65399	400	1.68399	0.998836	20.0833
	1206	1206	396.529	400	1.654	400	1.684	0.998842	20.1
	1207	1207	396.545	400	1.654	400	1.684	0.998842	20.1167
	1208	1208	396.56	400	1.654	400	1.684	0.998842	20.1333
	1209	1209	396.575	400	1.654	400	1.684	0.998842	20.15
	1210	1210	396.589	400	1.654	400	1.684	0.998842	20.1667
	1211	1211	396.6	400	1.654	400	1.684	0.998842	20.1833
	1212	1212	396.618	400	1.654	400	1.684	0.998842	20.2
	1213	1213	396.627	400	1.654	400	1.684	0.998842	20.2167
	1214	1214	396.645	400	1.654	400	1.684	0.998842	20.2333
	1215	1215	396.664	400	1.654	400	1.684	0.998842	20.25
	1216	1216	396.678	400	1.654	400	1.684	0.998842	20.2667
	1217	1217	396.689	400	1.654	400	1.684	0.998842	20.2833
	1218	1218	396.694	400	1.654	400	1.684	0.998842	20.3
	1219	1219	396.713	400	1.654	400	1.684	0.998842	20.3167
	1220	1220	396.728	400	1.654	400	1.68403	0.998859	20.3333
	1221	1221	396.743	400	1.654	400	1.68412	0.998912	20.35
	1222	1222	396.751	400	1.654	400	1.68422	0.998975	20.3667
	1223	1223	396.758	400	1.654	400	1.68433	0.99904	20.3833
	1224	1224	396.774	400	1.654	400	1.6845	0.99914	20.4
	1225	1225	396.793	400	1.654	400	1.68462	0.999212	20.4167
	1226	1226	396.797	400	1.654	400	1.68472	0.999271	20.4333
	1227	1227	396.81	400	1.654	400	1.68481	0.999325	20.45
	1228	1228	396.819	400	1.654	400	1.68486	0.99935	20.4667
	1229	1229	396.833	400	1.654	400	1.6849	0.999379	20.4833
	1230	1230	396.84	400	1.65403	400	1.68498	0.999421	20.5
	1231	1231	396.851	400	1.65411	400	1.68509	0.999488	20.5167
	1232	1232	396.86	400	1.65423	400	1.68515	0.999522	20.5333
	1233	1233	396.868	400	1.65435	400	1.6851	0.999492	20.55
	1234	1234	396.878	400	1.65446	400	1.685	0.999437	20.5667
	1235	1235	396.887	400	1.65457	400	1.6849	0.999376	20.5833
	1236	1236	396.896	400	1.65471	400	1.6847	0.999258	20.6
	1237	1237	396.906	400	1.65481	400	1.68456	0.999175	20.6167
	1238	1238	396.919	400	1.65486	400	1.68441	0.999086	20.6333
	1239	1239	396.926	400	1.65484	400	1.68421	0.998967	20.65
	1240	1240	396.93	400	1.65457	400	1.684	0.99884	20.6667
	1241	1241	396.937	400	1.65427	400	1.68383	0.99874	20.6833
	1242	1242	396.943	400	1.65396	400	1.68377	0.998707	20.7
	1243	1243	396.958	400	1.65365	400	1.6838	0.998725	20.7167
	1244	1244	396.964	400	1.65313	400	1.68404	0.998866	20.7333
	1245	1245	396.967	400	1.65279	400	1.68427	0.999001	20.75
	1246	1246	396.981	400	1.65253	400	1.68451	0.999146	20.7667
	1247	1247	396.981	400	1.65229	400	1.68475	0.999288	20.7833
	1248	1248	396.99	400	1.65227	400	1.68521	0.999558	20.8
	1249	1249	397.002	400	1.65218	400	1.68548	0.999719	20.8167
	1250	1250	397.006	400	1.6521	400	1.68568	0.999841	20.8333
	1251	1251	397.014	400	1.65203	400	1.68586	0.999945	20.85
	1252	1252	397.018	400	1.65205	400	1.68584	0.999934	20.8667
	1253	1253	397.032	400	1.65203	400	1.68589	0.999963	20.8833
	1254	1254	397.037	400	1.65202	400	1.68595	0.999997	20.9
	1255	1255	397.039	400	1.652	400	1.68598	1.00002	20.9167
	1256	1256	397.046	400	1.65201	400	1.68597	1.00001	20.9333
	1257	1257	397.054	400	1.65201	400	1.68593	0.999987	20.95
	1258	1258	397.057	400	1.652	400	1.68575	0.999881	20.9667
	1259	1259	397.059	400	1.652	400	1.68555	0.999763	20.9833
	1260	1260	397.068	400	1.652	400	1.68527	0.999593	21
	1261	1261	397.07	400	1.652	400	1.68503	0.999454	21.0167
	1262	1262	397.075	400	1.652	400	1.68482	0.999327	21.0333
	1263	1263	397.082	400	1.652	400	1.68462	0.999208	21.05
	1264	1264	397.086	400	1.652	400	1.68443	0.999097	21.0667
	1265	1265	397.091	400	1.652	400	1.68428	0.999011	21.0833
	1266	1266	397.099	400	1.652	400	1.68417	0.998942	21.1
	1267	1267	397.105	400	1.652	400	1.68407	0.998883	21.1167
	1268	1268	397.111	400	1.652	400	1.68408	0.998892	21.1333
	1269	1269	397.116	400	1.652	400	1.68406	0.998876	21.15
	1270	1270	397.127	400	1.652	400	1.68403	0.998859	21.1667
	1271	1271	397.127	400	1.652	400	1.68401	0.998847	21.1833
	1272	1272	397.129	400	1.652	400	1.68413	0.998917	21.2
	1273	1273	397.14	400	1.652	400	1.68423	0.99898	21.2167
	1274	1274	397.141	400	1.652	400	1.68434	0.999043	21.2333
	1275	1275	397.148	400	1.652	400	1.68445	0.999106	21.25
	1276	1276	397.152	400	1.652	400	1.68465	0.999226	21.2667
	1277	1277	397.154	400	1.652	400	1.68477	0.999297	21.2833
	1278	1278	397.159	400	1.652	400	1.68486	0.999352	21.3
	1279	1279	397.169	400	1.652	400	1.68494	0.999399	21.3167
	1280	1280	397.168	400	1.65203	400	1.68496	0.999411	21.3333
	1281	1281	397.174	400	1.65212	400	1.68507	0.999478	21.35
	1282	1282	397.185	400	1.65222	400	1.6852	0.999551	21.3667
	1283	1283	397.183	400	1.65233	400	1.68532	0.999627	21.3833
	1284	1284	397.181	400	1.6525	400	1.68549	0.999724	21.4
	1285	1285	397.191	400	1.65262	400	1.68556	0.999765	21.4167
	1286	1286	397.192	400	1.65272	400	1.68548	0.99972	21.4333
	1287	1287	397.201	400	1.65281	400	1.68536	0.999652	21.45
	1288	1288	397.198	400	1.65286	400	1.68513	0.999512	21.4667
	1289	1289	397.212	400	1.6529	400	1.68493	0.999396	21.4833
	1290	1290	397.213	400	1.65295	400	1.68477	0.999298	21.5
	1291	1291	397.217	400	1.65298	400	1.6846	0.999196	21.5167
	1292	1292	397.222	400	1.65286	400	1.68429	0.999015	21.5333
	1293	1293	397.224	400	1.65276	400	1.68404	0.998869	21.55
	1294	1294	397.229	400	1.65266	400	1.68383	0.99874	21.5667
	1295	1295	397.237	400	1.65255	400	1.68362	0.998616	21.5833
	1296	1296	397.236	400	1.65235	400	1.68343	0.998507	21.6
	1297	1297	397.237	400	1.65223	400	1.68329	0.998419	21.6167
	1298	1298	397.24	400	1.65214	400	1.6832	0.998366	21.6333
	1299	1299	397.243	400	1.65206	400	1.68318	0.998355	21.65
	1300	1300	397.248	400	1.65207	400	1.68343	0.998504	21.6667
	1301	1301	397.255	400	1.65205	400	1.68363	0.998622	21.6833
	1302	1302	397.254	400	1.65202	400	1.68382	0.998733	21.7
	1303	1303	397.257	400	1.65201	400	1.68402	0.998856	21.7167
	1304	1304	397.258	400	1.65201	400	1.68437	0.999062	21.7333
	1305	1305	397.263	400	1.65201	400	1.68459	0.999191	21.75
	1306	1306	397.265	400	1.652	400	1.68475	0.999284	21.7667
	1307	1307	397.268	400	1.652	400	1.68489	0.99937	21.7833
	1308	1308	397.272	400	1.652	400	1.68487	0.999359	21.8
	1309	1309	397.276	400	1.652	400	1.68491	0.999384	21.8167
	1310	1310	397.279	400	1.652	400	1.68496	0.999409	21.8333
	1311	1311	397.282	400	1.652	400	1.68499	0.999428	21.85
	1312	1312	397.287	400	1.652	400	1.68498	0.999422	21.8667
	1313	1313	397.289	400	1.652	400	1.68498	0.999426	21.8833
	1314	1314	397.289	400	1.652	400	1.68499	0.999431	21.9
	1315	1315	397.296	400	1.652	400	1.685	0.999434	21.9167
	1316	1316	397.292	400	1.652	400	1.685	0.999433	21.9333
	1317	1317	397.294	400	1.652	400	1.685	0.999434	21.95
	1318	1318	397.3	400	1.652	400	1.685	0.999435	21.9667
	1319	1319	397.298	400	1.652	400	1.685	0.999435	21.9833
	1320	1320	397.293	400	1.652	400	1.685	0.999435	22
	1321	1321	397.301	400	1.652	400	1.685	0.999435	22.0167
	1322	1322	397.304	400	1.652	400	1.685	0.999435	22.0333
	1323	1323	397.303	400	1.652	400	1.685	0.999435	22.05
	1324	1324	397.304	400	1.652	400	1.685	0.999435	22.0667
	1325	1325	397.31	400	1.652	400	1.685	0.999435	22.0833
	1326	1326	397.306	400	1.652	400	1.685	0.999435	22.1
	1327	1327	397.311	400	1.652	400	1.685	0.999435	22.1167
	1328	1328	397.31	400	1.652	400	1.685	0.999435	22.1333
	1329	1329	397.311	400	1.652	400	1.685	0.999435	22.15
	1330	1330	397.32	400	1.65197	400	1.68497	0.999417	22.1667
	1331	1331	397.326	400	1.65189	400	1.68489	0.99937	22.1833
	1332	1332	397.325	400	1.65174	400	1.68474	0.999281	22.2
	1333	1333	397.324	400	1.65153	400	1.68453	0.999156	22.2167
	1334	1334	397.322	400	1.65132	400	1.68432	0.999032	22.2333
	1335	1335	397.329	400	1.6511	400	1.6841	0.998901	22.25
	1336	1336	397.332	400	1.65078	400	1.68378	0.998712	22.2667
	1337	1337	397.329	400	1.65057	400	1.68357	0.998587	22.2833
	1338	1338	397.336	400	1.65039	400	1.68339	0.99848	22.3
	1339	1339	397.34	400	1.65023	400	1.68323	0.998385	22.3167
	1340	1340	397.339	400	1.6502	400	1.6832	0.998368	22.3333
	1341	1341	397.333	400	1.65013	400	1.68313	0.998326	22.35
	1342	1342	397.339	400	1.65007	400	1.68307	0.99829	22.3667
	1343	1343	397.345	400	1.65003	400	1.68303	0.998267	22.3833
	1344	1344	397.346	400	1.65004	400	1.68304	0.998273	22.4
	1345	1345	397.346	400	1.65003	400	1.68303	0.998267	22.4167
	1346	1346	397.356	400	1.65001	400	1.68301	0.998255	22.4333
	1347	1347	397.351	400	1.65	400	1.683	0.998249	22.45
	1348	1348	397.35	400	1.65001	400	1.68301	0.998255	22.4667
	1349	1349	397.354	400	1.65	400	1.683	0.998249	22.4833
	1350	1350	397.353	400	1.65	400	1.683	0.998249	22.5
	1351	1351	397.352	400	1.65	400	1.683	0.998249	22.5167
	1352	1352	397.355	400	1.65	400	1.683	0.998249	22.5333
	1353	1353	397.36	400	1.65	400	1.683	0.998249	22.55
	1354	1354	397.369	400	1.65	400	1.683	0.998249	22.5667
	1355	1355	397.365	400	1.65	400	1.683	0.998249	22.5833
	1356	1356	397.361	400	1.65	400	1.683	0.998249	22.6
	1357	1357	397.367	400	1.65	400	1.68303	0.998265	22.6167
	1358	1358	397.365	400	1.65	400	1.68312	0.998319	22.6333
	1359	1359	397.364	400	1.65	400	1.68322	0.998381	22.65
	1360	1360	397.366	400	1.65	400	1.68336	0.998465	22.6667
	1361	1361	397.368	400	1.65	400	1.68348	0.998535	22.6833
	1362	1362	397.372	400	1.65	400	1.68359	0.998599	22.7
	1363	1363	397.372	400	1.65	400	1.68369	0.998659	22.7167
	1364	1364	397.372	400	1.65	400	1.68378	0.998714	22.7333
	1365	1365	397.37	400	1.65003	400	1.68389	0.998775	22.75
	1366	1366	397.377	400	1.65015	400	1.68407	0.998881	22.7667
	1367	1367	397.379	400	1.65033	400	1.6843	0.999017	22.7833
	1368	1368	397.376	400	1.6506	400	1.68456	0.999173	22.8
	1369	1369	397.374	400	1.65083	400	1.6848	0.999318	22.8167
	1370	1370	397.375	400	1.65105	400	1.68504	0.999456	22.8333
	1371	1371	397.371	400	1.65126	400	1.68526	0.999587	22.85
	1372	1372	397.373	400	1.65136	400	1.68535	0.999644	22.8667
	1373	1373	397.374	400	1.65133	400	1.68533	0.999628	22.8833
	1374	1374	397.375	400	1.65125	400	1.68525	0.999582	22.9
	1375	1375	397.381	400	1.65114	400	1.68514	0.999518	22.9167
	1376	1376	397.378	400	1.65078	400	1.68478	0.999304	22.9333
	1377	1377	397.374	400	1.65066	400	1.68466	0.999233	22.95
	1378	1378	397.376	400	1.65061	400	1.68461	0.999204	22.9667
	1379	1379	397.385	400	1.65057	400	1.68457	0.99918	22.9833
	1380	1380	397.385	400	1.6507	400	1.6847	0.999257	23
	1381	1381	397.385	400	1.65075	400	1.68475	0.999287	23.0167
	1382	1382	397.383	400	1.6508	400	1.6848	0.999317	23.0333
	1383	1383	397.386	400	1.65084	400	1.68484	0.99934	23.05
	1384	1384	397.39	400	1.65089	400	1.68489	0.99937	23.0667
	1385	1385	397.389	400	1.6509	400	1.6849	0.999376	23.0833
	1386	1386	397.389	400	1.65084	400	1.68484	0.99934	23.1
	1387	1387	397.389	400	1.65076	400	1.68476	0.999293	23.1167
	1388	1388	397.393	400	1.65061	400	1.68461	0.999204	23.1333
	1389	1389	397.394	400	1.6505	400	1.6845	0.999139	23.15
	1390	1390	397.392	400	1.6504	400	1.6844	0.999079	23.1667
	1391	1391	397.391	400	1.65031	400	1.68431	0.999026	23.1833
	1392	1392	397.392	400	1.65021	400	1.68421	0.998967	23.2
	1393	1393	397.393	400	1.65014	400	1.68408	0.998892	23.2167
	1394	1394	397.394	400	1.65008	400	1.68384	0.998749	23.2333
	1395	1395	397.393	400	1.65003	400	1.68359	0.998596	23.25
	1396	1396	397.392	400	1.65004	400	1.68331	0.998434	23.2667
	1397	1397	397.394	400	1.65003	400	1.68307	0.998288	23.2833
	1398	1398	397.398	400	1.65001	400	1.68283	0.998148	23.3
	1399	1399	397.399	400	1.65	400	1.68262	0.998022	23.3167
	1400	1400	397.402	400	1.65001	400	1.68244	0.997917	23.3333
	1401	1401	397.403	400	1.65	400	1.68229	0.997825	23.35
	1402	1402	397.406	400	1.65	400	1.68217	0.997756	23.3667
	1403	1403	397.405	400	1.65	400	1.68207	0.997696	23.3833
	1404	1404	397.409	400	1.65	400	1.68208	0.997706	23.4
	1405	1405	397.405	400	1.65	400	1.68208	0.997706	23.4167
	1406	1406	397.407	400	1.65	400	1.68215	0.997743	23.4333
	1407	1407	397.403	400	1.65	400	1.68223	0.997792	23.45
	1408	1408	397.406	400	1.65	400	1.68249	0.997946	23.4667
	1409	1409	397.409	400	1.65	400	1.68271	0.998079	23.4833
	1410	1410	397.408	400	1.65	400	1.68293	0.998206	23.5
	1411	1411	397.407	400	1.65	400	1.68314	0.99833	23.5167
	1412	1412	397.404	400	1.65	400	1.68354	0.998571	23.5333
	1413	1413	397.408	400	1.65	400	1.68385	0.998752	23.55
	1414	1414	397.409	400	1.65	400	1.68411	0.998906	23.5667
	1415	1415	397.407	400	1.65	400	1.68435	0.999049	23.5833
	1416	1416	397.403	400	1.65	400	1.68453	0.999157	23.6
	1417	1417	397.408	400	1.65	400	1.68469	0.999251	23.6167
	1418	1418	397.418	400	1.65	400	1.68482	0.999328	23.6333
	1419	1419	397.411	400	1.65	400	1.68493	0.999392	23.65
	1420	1420	397.417	400	1.65	400	1.68491	0.999381	23.6667
	1421	1421	397.408	400	1.65	400	1.68494	0.999399	23.6833
	1422	1422	397.413	400	1.65	400	1.68497	0.999417	23.7
	1423	1423	397.411	400	1.65	400	1.68499	0.99943	23.7167
	1424	1424	397.414	400	1.65	400	1.68493	0.999393	23.7333
	1425	1425	397.42	400	1.65	400	1.68475	0.999289	23.75
	1426	1426	397.415	400	1.65	400	1.68455	0.999167	23.7667
	1427	1427	397.419	400	1.65	400	1.68433	0.999039	23.7833
	1428	1428	397.418	400	1.65	400	1.68399	0.998838	23.8
	1429	1429	397.419	400	1.65	400	1.68375	0.998695	23.8167
	1430	1430	397.424	400	1.65	400	1.68355	0.998576	23.8333
	1431	1431	397.42	400	1.65	400	1.68337	0.998469	23.85
	1432	1432	397.421	400	1.65	400	1.68329	0.998419	23.8667
	1433	1433	397.427	400	1.65	400	1.68319	0.998362	23.8833
	1434	1434	397.427	400	1.65	400	1.68311	0.998314	23.9
	1435	1435	397.428	400	1.65	400	1.68304	0.998273	23.9167
	1436	1436	397.425	400	1.65	400	1.68305	0.998281	23.9333
	1437	1437	397.425	400	1.65	400	1.68304	0.998271	23.95
	1438	1438	397.426	400	1.65	400	1.68305	0.998277	23.9667
	1439	1439	397.421	400	1.65	400	1.68312	0.998318	23.9833
	1440	1440	397.431	400	1.65	400	1.68324	0.998393	24
	1441	1441	397.429	400	1.65	400	1.68335	0.998459	24.0167
	1442	1442	397.427	400	1.65	400	1.68346	0.998523	24.0333
	1443	1443	397.428	400	1.65	400	1.68357	0.998586	24.05
	1444	1444	397.424	400	1.65	400	1.68372	0.998673	24.0667
	1445	1445	397.422	400	1.65	400	1.68381	0.998731	24.0833
	1446	1446	397.425	400	1.65	400	1.68389	0.998775	24.1
	1447	1447	397.427	400	1.65	400	1.68395	0.998814	24.1167
	1448	1448	397.425	400	1.65	400	1.68372	0.998677	24.1333
	1449	1449	397.427	400	1.65	400	1.68352	0.998556	24.15
	1450	1450	397.424	400	1.65	400	1.68331	0.998435	24.1667
	1451	1451	397.426	400	1.65	400	1.68311	0.998312	24.1833
	1452	1452	397.43	400	1.65	400	1.68273	0.998088	24.2
	1453	1453	397.425	400	1.65	400	1.68261	0.998016	24.2167
	1454	1454	397.427	400	1.65	400	1.68265	0.998041	24.2333
	1455	1455	397.418	400	1.65	400	1.68279	0.998124	24.25
	1456	1456	397.421	400	1.65	400	1.68335	0.998458	24.2667
	1457	1457	397.424	400	1.65	400	1.68377	0.998705	24.2833
	1458	1458	397.428	400	1.65	400	1.68416	0.998934	24.3
	1459	1459	397.429	400	1.65	400	1.68453	0.999158	24.3167
	1460	1460	397.428	400	1.65	400	1.68502	0.99945	24.3333
	1461	1461	397.426	400	1.65	400	1.68536	0.999646	24.35
	1462	1462	397.429	400	1.65	400	1.68561	0.9998	24.3667
	1463	1463	397.429	400	1.65	400	1.68584	0.999932	24.3833
	1464	1464	397.434	400	1.65	400	1.68581	0.999913	24.4
	1465	1465	397.425	400	1.65	400	1.68587	0.999951	24.4167
	1466	1466	397.426	400	1.65	400	1.68593	0.999988	24.4333
	1467	1467	397.425	400	1.65	400	1.68598	1.00002	24.45
	1468	1468	397.428	400	1.65	400	1.68597	1.00001	24.4667
	1469	1469	397.428	400	1.65	400	1.68592	0.999982	24.4833
	1470	1470	397.425	400	1.65	400	1.68575	0.999882	24.5
	1471	1471	397.432	400	1.65	400	1.68555	0.999764	24.5167
	1472	1472	397.43	400	1.65	400	1.68527	0.999593	24.5333
	1473	1473	397.427	400	1.65	400	1.68503	0.999454	24.55
	1474	1474	397.432	400	1.65	400	1.68482	0.999327	24.5667
	1475	1475	397.429	400	1.65	400	1.68462	0.999208	24.5833
	1476	1476	397.436	400	1.65	400	1.68443	0.999097	24.6
	1477	1477	397.425	400	1.65	400	1.68428	0.999011	24.6167
	1478	1478	397.429	400	1.65	400	1.6842	0.998958	24.6333
	1479	1479	397.428	400	1.65	400	1.68418	0.998949	24.65
	1480	1480	397.428	400	1.65	400	1.68432	0.999031	24.6667
	1481	1481	397.435	400	1.65	400	1.6844	0.999082	24.6833
	1482	1482	397.433	400	1.65	400	1.68449	0.999132	24.7
	1483	1483	397.432	400	1.65	400	1.68458	0.999183	24.7167
	1484	1484	397.428	400	1.65	400	1.68473	0.999274	24.7333
	1485	1485	397.431	400	1.65	400	1.68482	0.999329	24.75
	1486	1486	397.436	400	1.65	400	1.68489	0.999371	24.7667
	1487	1487	397.43	400	1.65	400	1.68495	0.999407	24.7833
	1488	1488	397.433	400	1.65	400	1.68495	0.999403	24.8
	1489	1489	397.441	400	1.65	400	1.68496	0.999414	24.8167
	1490	1490	397.436	400	1.65	400	1.68498	0.999424	24.8333
	1491	1491	397.437	400	1.65	400	1.68499	0.999432	24.85
	1492	1492	397.43	400	1.65	400	1.68499	0.99943	24.8667
	1493	1493	397.433	400	1.65	400	1.68494	0.999398	24.8833
	1494	1494	397.436	400	1.65	400	1.68476	0.999293	24.9
	1495	1495	397.432	400	1.65	400	1.68456	0.999171	24.9167
	1496	1496	397.435	400	1.65	400	1.68427	0.999003	24.9333
	1497	1497	397.436	400	1.65	400	1.68403	0.998863	24.95
	1498	1498	397.436	400	1.65	400	1.68382	0.998735	24.9667
	1499	1499	397.437	400	1.65	400	1.68362	0.998615	24.9833
	1500	1500	397.439	400	1.65	400	1.68343	0.998505	25
	1501	1501	397.443	400	1.65	400	1.68328	0.998418	25.0167
	1502	1502	397.434	400	1.65	400	1.68317	0.998349	25.0333
	1503	1503	397.434	400	1.65	400	1.68307	0.99829	25.05
	1504	1504	397.434	400	1.64989	400	1.683	0.99825	25.0667
	1505	1505	397.437	400	1.64978	400	1.68298	0.998239	25.0833
	1506	1506	397.43	400	1.64967	400	1.68304	0.998273	25.1
	1507	1507	397.43	400	1.64956	400	1.68312	0.998322	25.1167
	1508	1508	397.438	400	1.64935	400	1.68323	0.998386	25.1333
	1509	1509	397.435	400	1.64923	400	1.68337	0.99847	25.15
	1510	1510	397.439	400	1.64914	400	1.68358	0.998591	25.1667
	1511	1511	397.443	400	1.64906	400	1.68379	0.998717	25.1833
	1512	1512	397.438	400	1.64907	400	1.68408	0.998888	25.2
	1513	1513	397.434	400	1.64905	400	1.6843	0.999017	25.2167
	1514	1514	397.435	400	1.64903	400	1.68448	0.999128	25.2333
	1515	1515	397.435	400	1.64901	400	1.68465	0.999226	25.25
	1516	1516	397.442	400	1.64901	400	1.68473	0.999272	25.2667
	1517	1517	397.433	400	1.64901	400	1.68477	0.999296	25.2833
	1518	1518	397.435	400	1.649	400	1.68466	0.999231	25.3
	1519	1519	397.437	400	1.649	400	1.68452	0.999148	25.3167
	1520	1520	397.438	400	1.649	400	1.68422	0.998971	25.3333
	1521	1521	397.44	400	1.649	400	1.684	0.998842	25.35
	1522	1522	397.437	400	1.649	400	1.68383	0.998741	25.3667
	1523	1523	397.433	400	1.649	400	1.68372	0.998678	25.3833
	1524	1524	397.434	400	1.649	400	1.68366	0.998638	25.4
	1525	1525	397.439	400	1.649	400	1.68363	0.998621	25.4167
	1526	1526	397.436	400	1.649	400	1.68362	0.998619	25.4333
	1527	1527	397.441	400	1.649	400	1.68364	0.998626	25.45
	1528	1528	397.443	400	1.649	400	1.6838	0.998722	25.4667
	1529	1529	397.441	400	1.649	400	1.68387	0.998763	25.4833
	1530	1530	397.438	400	1.649	400	1.68392	0.998792	25.5
	1531	1531	397.436	400	1.649	400	1.68396	0.998818	25.5167
	1532	1532	397.44	400	1.649	400	1.68396	0.998817	25.5333
	1533	1533	397.443	400	1.649	400	1.68397	0.998825	25.55
	1534	1534	397.438	400	1.649	400	1.68398	0.998833	25.5667
	1535	1535	397.44	400	1.649	400	1.684	0.998839	25.5833
	1536	1536	397.441	400	1.649	400	1.68399	0.998838	25.6
	1537	1537	397.446	400	1.649	400	1.68399	0.998839	25.6167
	1538	1538	397.44	400	1.649	400	1.684	0.998841	25.6333
	1539	1539	397.436	400	1.649	400	1.684	0.998842	25.65
	1540	1540	397.437	400	1.649	400	1.684	0.998841	25.6667
	1541	1541	397.44	400	1.649	400	1.684	0.998842	25.6833
	1542	1542	397.431	400	1.649	400	1.684	0.998842	25.7
	1543	1543	397.442	400	1.649	400	1.684	0.998842	25.7167
	1544	1544	397.438	400	1.649	400	1.684	0.998842	25.7333
	1545	1545	397.437	400	1.649	400	1.684	0.998842	25.75
	1546	1546	397.433	400	1.649	400	1.684	0.998842	25.7667
	1547	1547	397.444	400	1.649	400	1.684	0.998842	25.7833
	1548	1548	397.443	400	1.649	400	1.684	0.998842	25.8
	1549	1549	397.442	400	1.649	400	1.684	0.998842	25.8167
	1550	1550	397.437	400	1.649	400	1.684	0.998842	25.8333
	1551	1551	397.438	400	1.649	400	1.684	0.998842	25.85
	1552	1552	397.437	400	1.649	400	1.684	0.998842	25.8667
	1553	1553	397.432	400	1.649	400	1.684	0.998842	25.8833
	1554	1554	397.436	400	1.649	400	1.684	0.998842	25.9
	1555	1555	397.435	400	1.649	400	1.684	0.998842	25.9167
	1556	1556	397.432	400	1.649	400	1.684	0.998842	25.9333
	1557	1557	397.438	400	1.649	400	1.684	0.998842	25.95
	1558	1558	397.438	400	1.649	400	1.684	0.998842	25.9667
	1559	1559	397.436	400	1.649	400	1.684	0.998842	25.9833
	1560	1560	397.434	400	1.649	400	1.684	0.998842	26
	1561	1561	397.435	400	1.649	400	1.684	0.998842	26.0167
	1562	1562	397.437	400	1.649	400	1.684	0.998842	26.0333
	1563	1563	397.436	400	1.649	400	1.684	0.998842	26.05
	1564	1564	397.439	400	1.649	400	1.684	0.998842	26.0667
	1565	1565	397.439	400	1.649	400	1.684	0.998842	26.0833
	1566	1566	397.433	400	1.649	400	1.684	0.998842	26.1
	1567	1567	397.442	400	1.649	400	1.684	0.998842	26.1167
	1568	1568	397.437	400	1.649	400	1.684	0.998842	26.1333
	1569	1569	397.431	400	1.649	400	1.684	0.998842	26.15
	1570	1570	397.436	400	1.649	400	1.684	0.998842	26.1667
	1571	1571	397.445	400	1.649	400	1.684	0.998842	26.1833
	1572	1572	397.441	400	1.649	400	1.684	0.998842	26.2
	1573	1573	397.439	400	1.649	400	1.684	0.998842	26.2167
	1574	1574	397.436	400	1.649	400	1.684	0.998842	26.2333
	1575	1575	397.435	400	1.649	400	1.684	0.998842	26.25
	1576	1576	397.437	400	1.649	400	1.684	0.998842	26.2667
	1577	1577	397.433	400	1.649	400	1.684	0.998842	26.2833
	1578	1578	397.436	400	1.649	400	1.684	0.998842	26.3
	1579	1579	397.429	400	1.649	400	1.684	0.998842	26.3167
	1580	1580	397.427	400	1.649	400	1.684	0.998842	26.3333
	1581	1581	397.431	400	1.649	400	1.684	0.998842	26.35
	1582	1582	397.433	400	1.649	400	1.684	0.998842	26.3667
	1583	1583	397.437	400	1.649	400	1.684	0.998842	26.3833
	1584	1584	397.434	400	1.649	400	1.684	0.998842	26.4
	1585	1585	397.431	400	1.649	400	1.684	0.998842	26.4167
	1586	1586	397.426	400	1.649	400	1.684	0.998842	26.4333
	1587	1587	397.429	400	1.649	400	1.684	0.998842	26.45
	1588	1588	397.435	400	1.649	400	1.684	0.998842	26.4667
	1589	1589	397.436	400	1.649	400	1.684	0.998842	26.4833
	1590	1590	397.431	400	1.649	400	1.684	0.998842	26.5
	1591	1591	397.438	400	1.649	400	1.684	0.998842	26.5167
	1592	1592	397.436	400	1.649	400	1.684	0.998842	26.5333
	1593	1593	397.432	400	1.649	400	1.684	0.998842	26.55
	1594	1594	397.426	400	1.649	400	1.684	0.998842	26.5667
	1595	1595	397.425	400	1.649	400	1.684	0.998842	26.5833
	1596	1596	397.43	400	1.649	400	1.684	0.998842	26.6
	1597	1597	397.426	400	1.649	400	1.684	0.998842	26.6167
	1598	1598	397.427	400	1.649	400	1.684	0.998842	26.6333
	1599	1599	397.43	400	1.649	400	1.684	0.998842	26.65
	1600	1600	397.432	400	1.649	400	1.684	0.998842	26.6667
	1601	1601	397.432	400	1.649	400	1.684	0.998842	26.6833
	1602	1602	397.438	400	1.649	400	1.684	0.998842	26.7
	1603	1603	397.428	400	1.649	400	1.684	0.998842	26.7167
	1604	1604	397.428	400	1.649	400	1.684	0.998842	26.7333
	1605	1605	397.428	400	1.649	400	1.684	0.998842	26.75
	1606	1606	397.429	400	1.649	400	1.684	0.998842	26.7667
	1607	1607	397.424	400	1.649	400	1.684	0.998842	26.7833
	1608	1608	397.433	400	1.649	400	1.684	0.998842	26.8
	1609	1609	397.43	400	1.649	400	1.684	0.998842	26.8167
	1610	1610	397.426	400	1.649	400	1.684	0.998842	26.8333
	1611	1611	397.429	400	1.649	400	1.684	0.998842	26.85
	1612	1612	397.429	400	1.649	400	1.68403	0.998859	26.8667
	1613	1613	397.429	400	1.649	400	1.68412	0.998912	26.8833
	1614	1614	397.424	400	1.649	400	1.68422	0.998975	26.9
	1615	1615	397.43	400	1.649	400	1.68433	0.99904	26.9167
	1616	1616	397.428	400	1.649	400	1.6845	0.99914	26.9333
	1617	1617	397.425	400	1.649	400	1.68462	0.999212	26.95
	1618	1618	397.428	400	1.649	400	1.68472	0.999271	26.9667
	1619	1619	397.426	400	1.649	400	1.68481	0.999325	26.9833
	1620	1620	397.422	400	1.649	400	1.68463	0.999218	27
	1621	1621	397.43	400	1.649	400	1.68446	0.999115	27.0167
	1622	1622	397.429	400	1.649	400	1.68428	0.999007	27.0333
	1623	1623	397.432	400	1.649	400	1.68409	0.998896	27.05
	1624	1624	397.434	400	1.649	400	1.68368	0.998654	27.0667
	1625	1625	397.429	400	1.649	400	1.68345	0.998515	27.0833
	1626	1626	397.427	400	1.649	400	1.68327	0.998412	27.1
	1627	1627	397.429	400	1.649	400	1.68312	0.998321	27.1167
	1628	1628	397.428	400	1.649	400	1.68325	0.998397	27.1333
	1629	1629	397.425	400	1.649	400	1.68331	0.998436	27.15
	1630	1630	397.432	400	1.649	400	1.68338	0.998475	27.1667
	1631	1631	397.425	400	1.649	400	1.68346	0.998521	27.1833
	1632	1632	397.427	400	1.649	400	1.68367	0.998646	27.2
	1633	1633	397.43	400	1.649	400	1.68378	0.998713	27.2167
	1634	1634	397.425	400	1.649	400	1.68387	0.998763	27.2333
	1635	1635	397.43	400	1.649	400	1.68394	0.998806	27.25
	1636	1636	397.431	400	1.649	400	1.68393	0.998802	27.2667
	1637	1637	397.431	400	1.649	400	1.68395	0.998815	27.2833
	1638	1638	397.432	400	1.649	400	1.68398	0.998828	27.3
	1639	1639	397.43	400	1.649	400	1.68399	0.998838	27.3167
	1640	1640	397.436	400	1.649	400	1.68399	0.998835	27.3333
	1641	1641	397.435	400	1.649	400	1.68399	0.998837	27.35
	1642	1642	397.436	400	1.649	400	1.684	0.99884	27.3667
	1643	1643	397.434	400	1.649	400	1.684	0.998842	27.3833
	1644	1644	397.434	400	1.649	400	1.684	0.998841	27.4
	1645	1645	397.429	400	1.649	400	1.684	0.998841	27.4167
	1646	1646	397.43	400	1.649	400	1.684	0.998842	27.4333
	1647	1647	397.427	400	1.649	400	1.684	0.998842	27.45
	1648	1648	397.429	400	1.649	400	1.68394	0.998809	27.4667
	1649	1649	397.43	400	1.649	400	1.68376	0.998702	27.4833
	1650	1650	397.432	400	1.649	400	1.68355	0.998576	27.5
	1651	1651	397.426	400	1.649	400	1.68333	0.998447	27.5167
	1652	1652	397.43	400	1.649	400	1.68302	0.998263	27.5333
	1653	1653	397.427	400	1.649	400	1.6829	0.99819	27.55
	1654	1654	397.43	400	1.649	400	1.68292	0.998203	27.5667
	1655	1655	397.432	400	1.649	400	1.68304	0.998271	27.5833
	1656	1656	397.432	400	1.649	400	1.68342	0.998495	27.6
	1657	1657	397.434	400	1.649	400	1.68376	0.998701	27.6167
	1658	1658	397.436	400	1.649	400	1.68411	0.998905	27.6333
	1659	1659	397.428	400	1.649	400	1.68445	0.999108	27.65
	1660	1660	397.425	400	1.649	400	1.68491	0.999383	27.6667
	1661	1661	397.426	400	1.649	400	1.68523	0.999573	27.6833
	1662	1662	397.425	400	1.649	400	1.68549	0.999726	27.7
	1663	1663	397.424	400	1.649	400	1.68572	0.99986	27.7167
	1664	1664	397.43	400	1.649	400	1.68574	0.999873	27.7333
	1665	1665	397.426	400	1.649	400	1.68583	0.999925	27.75
	1666	1666	397.427	400	1.649	400	1.68585	0.999939	27.7667
	1667	1667	397.422	400	1.649	400	1.68575	0.999878	27.7833
	1668	1668	397.423	400	1.649	400	1.68548	0.999723	27.8
	1669	1669	397.424	400	1.649	400	1.68527	0.999597	27.8167
	1670	1670	397.418	400	1.649	400	1.68507	0.999475	27.8333
	1671	1671	397.424	400	1.649	400	1.68486	0.999353	27.85
	1672	1672	397.423	400	1.649	400	1.68456	0.999177	27.8667
	1673	1673	397.428	400	1.649	400	1.68437	0.999063	27.8833
	1674	1674	397.428	400	1.649	400	1.68422	0.998975	27.9
	1675	1675	397.429	400	1.649	400	1.6841	0.998899	27.9167
	1676	1676	397.424	400	1.649	400	1.68411	0.998909	27.9333
	1677	1677	397.433	400	1.649	400	1.68408	0.998887	27.95
	1678	1678	397.429	400	1.649	400	1.68407	0.998882	27.9667
	1679	1679	397.427	400	1.649	400	1.68412	0.998914	27.9833
	1680	1680	397.424	400	1.649	400	1.68425	0.998992	28
	1681	1681	397.423	400	1.649	400	1.68436	0.999056	28.0167
	1682	1682	397.427	400	1.649	400	1.68447	0.999118	28.0333
	1683	1683	397.428	400	1.649	400	1.68457	0.99918	28.05
	1684	1684	397.421	400	1.649	400	1.68472	0.999267	28.0667
	1685	1685	397.416	400	1.649	400	1.68481	0.999324	28.0833
	1686	1686	397.423	400	1.649	400	1.68489	0.999369	28.1
	1687	1687	397.427	400	1.649	400	1.68495	0.999407	28.1167
	1688	1688	397.416	400	1.649	400	1.68489	0.999369	28.1333
	1689	1689	397.415	400	1.649	400	1.68473	0.999273	28.15
	1690	1690	397.414	400	1.649	400	1.68453	0.999158	28.1667
	1691	1691	397.414	400	1.649	400	1.68433	0.999037	28.1833
	1692	1692	397.411	400	1.649	400	1.68399	0.998834	28.2
	1693	1693	397.414	400	1.649	400	1.68375	0.998692	28.2167
	1694	1694	397.421	400	1.649	400	1.68355	0.998575	28.2333
	1695	1695	397.42	400	1.649	400	1.68337	0.998468	28.25
	1696	1696	397.418	400	1.649	400	1.68329	0.998419	28.2667
	1697	1697	397.417	400	1.649	400	1.68319	0.998361	28.2833
	1698	1698	397.411	400	1.649	400	1.68311	0.998313	28.3
	1699	1699	397.418	400	1.649	400	1.68304	0.998273	28.3167
	1700	1700	397.417	400	1.64897	400	1.68302	0.998263	28.3333
	1701	1701	397.418	400	1.64888	400	1.68294	0.998216	28.35
	1702	1702	397.414	400	1.64878	400	1.68292	0.9982	28.3667
	1703	1703	397.416	400	1.64867	400	1.6829	0.998188	28.3833
	1704	1704	397.42	400	1.6485	400	1.68298	0.99824	28.4
	1705	1705	397.418	400	1.64838	400	1.68312	0.998319	28.4167
	1706	1706	397.419	400	1.64828	400	1.68332	0.998441	28.4333
	1707	1707	397.414	400	1.64819	400	1.68355	0.998574	28.45
	1708	1708	397.416	400	1.64814	400	1.68393	0.998804	28.4667
	1709	1709	397.415	400	1.6481	400	1.68421	0.998965	28.4833
	1710	1710	397.418	400	1.64805	400	1.68441	0.999088	28.5
	1711	1711	397.417	400	1.64802	400	1.68462	0.999207	28.5167
	1712	1712	397.419	400	1.64803	400	1.6847	0.999258	28.5333
	1713	1713	397.414	400	1.64802	400	1.6848	0.999317	28.55
	1714	1714	397.415	400	1.64801	400	1.68489	0.999368	28.5667
	1715	1715	397.417	400	1.648	400	1.68495	0.999409	28.5833
	1716	1716	397.415	400	1.648	400	1.68494	0.999399	28.6
	1717	1717	397.417	400	1.648	400	1.68496	0.999411	28.6167
	1718	1718	397.419	400	1.648	400	1.68498	0.999423	28.6333
	1719	1719	397.414	400	1.648	400	1.68499	0.999432	28.65
	1720	1720	397.41	400	1.648	400	1.68499	0.999429	28.6667
	1721	1721	397.414	400	1.648	400	1.68494	0.999398	28.6833
	1722	1722	397.409	400	1.648	400	1.68476	0.999293	28.7
	1723	1723	397.415	400	1.648	400	1.68455	0.999171	28.7167
	1724	1724	397.414	400	1.648	400	1.68427	0.999002	28.7333
	1725	1725	397.415	400	1.648	400	1.68403	0.998863	28.75
	1726	1726	397.417	400	1.648	400	1.68382	0.998735	28.7667
	1727	1727	397.414	400	1.648	400	1.68362	0.998615	28.7833
	1728	1728	397.413	400	1.648	400	1.68346	0.998521	28.8
	1729	1729	397.422	400	1.648	400	1.6834	0.998488	28.8167
	1730	1730	397.418	400	1.648	400	1.68339	0.998482	28.8333
	1731	1731	397.417	400	1.648	400	1.6834	0.998487	28.85
	1732	1732	397.414	400	1.648	400	1.68359	0.998597	28.8667
	1733	1733	397.414	400	1.648	400	1.68368	0.998652	28.8833
	1734	1734	397.414	400	1.648	400	1.68375	0.998696	28.9
	1735	1735	397.414	400	1.648	400	1.68382	0.998737	28.9167
	1736	1736	397.409	400	1.648	400	1.68387	0.998765	28.9333
	1737	1737	397.412	400	1.648	400	1.68391	0.998791	28.95
	1738	1738	397.41	400	1.648	400	1.68395	0.998812	28.9667
	1739	1739	397.415	400	1.648	400	1.68398	0.99883	28.9833
	1740	1740	397.41	400	1.648	400	1.68397	0.998827	29
	1741	1741	397.415	400	1.648	400	1.68398	0.998832	29.0167
	1742	1742	397.408	400	1.648	400	1.68399	0.998837	29.0333
	1743	1743	397.414	400	1.648	400	1.684	0.998841	29.05
	1744	1744	397.413	400	1.648	400	1.684	0.99884	29.0667
	1745	1745	397.416	400	1.648	400	1.684	0.99884	29.0833
	1746	1746	397.414	400	1.648	400	1.684	0.998841	29.1
	1747	1747	397.415	400	1.648	400	1.684	0.998842	29.1167
	1748	1748	397.419	400	1.648	400	1.684	0.998842	29.1333
	1749	1749	397.415	400	1.648	400	1.684	0.998842	29.15
	1750	1750	397.419	400	1.648	400	1.684	0.998842	29.1667
	1751	1751	397.414	400	1.648	400	1.684	0.998842	29.1833
	1752	1752	397.414	400	1.648	400	1.684	0.998842	29.2
	1753	1753	397.413	400	1.648	400	1.684	0.998842	29.2167
	1754	1754	397.407	400	1.648	400	1.684	0.998842	29.2333
	1755	1755	397.411	400	1.648	400	1.684	0.998842	29.25
	1756	1756	397.405	400	1.648	400	1.684	0.998842	29.2667
	1757	1757	397.412	400	1.648	400	1.684	0.998842	29.2833
	1758	1758	397.409	400	1.648	400	1.684	0.998842	29.3
	1759	1759	397.406	400	1.648	400	1.684	0.998842	29.3167
	1760	1760	397.404	400	1.648	400	1.684	0.998842	29.3333
	1761	1761	397.403	400	1.648	400	1.684	0.998842	29.35
	1762	1762	397.411	400	1.648	400	1.684	0.998842	29.3667
	1763	1763	397.411	400	1.648	400	1.684	0.998842	29.3833
	1764	1764	397.403	400	1.648	400	1.684	0.998842	29.4
	1765	1765	397.408	400	1.648	400	1.684	0.998842	29.4167
	1766	1766	397.398	400	1.648	400	1.684	0.998842	29.4333
	1767	1767	397.409	400	1.648	400	1.684	0.998842	29.45
	1768	1768	397.406	400	1.648	400	1.684	0.998842	29.4667
	1769	1769	397.4	400	1.648	400	1.684	0.998842	29.4833
	1770	1770	397.4	400	1.648	400	1.684	0.998842	29.5
	1771	1771	397.402	400	1.648	400	1.684	0.998842	29.5167
	1772	1772	397.404	400	1.648	400	1.684	0.998842	29.5333
	1773	1773	397.404	400	1.648	400	1.684	0.998842	29.55
	1774	1774	397.405	400	1.648	400	1.684	0.998842	29.5667
	1775	1775	397.406	400	1.648	400	1.684	0.998842	29.5833
	1776	1776	397.41	400	1.648	400	1.684	0.998842	29.6
	1777	1777	397.403	400	1.648	400	1.684	0.998842	29.6167
	1778	1778	397.406	400	1.648	400	1.684	0.998842	29.6333
	1779	1779	397.403	400	1.648	400	1.684	0.998842	29.65
	1780	1780	397.406	400	1.648	400	1.684	0.998842	29.6667
	1781	1781	397.403	400	1.648	400	1.684	0.998842	29.6833
	1782	1782	397.404	400	1.648	400	1.684	0.998842	29.7
	1783	1783	397.411	400	1.648	400	1.684	0.998842	29.7167
	1784	1784	397.408	400	1.648	400	1.684	0.998842	29.7333
	1785	1785	397.406	400	1.648	400	1.684	0.998842	29.75
	1786	1786	397.407	400	1.648	400	1.684	0.998842	29.7667
	1787	1787	397.402	400	1.648	400	1.684	0.998842	29.7833
	1788	1788	397.402	400	1.648	400	1.684	0.998842	29.8
	1789	1789	397.404	400	1.648	400	1.684	0.998842	29.8167
	1790	1790	397.412	400	1.648	400	1.684	0.998842	29.8333
	1791	1791	397.417	400	1.648	400	1.684	0.998842	29.85
	1792	1792	397.41	400	1.648	400	1.684	0.998842	29.8667
	1793	1793	397.409	400	1.648	400	1.684	0.998842	29.8833
	1794	1794	397.411	400	1.648	400	1.684	0.998842	29.9
	1795	1795	397.407	400	1.648	400	1.684	0.998842	29.9167
	1796	1796	397.411	400	1.648	400	1.684	0.998842	29.9333
	1797	1797	397.408	400	1.648	400	1.684	0.998842	29.95
	1798	1798	397.406	400	1.648	400	1.684	0.998842	29.9667
	1799	1799	397.398	400	1.648	400	1.684	0.998842	29.9833
	1800	1800	397.405	400	1.648	400	1.684	0.998842	30
	1801	1801	397.404	400	1.648	400	1.684	0.998842	30.0167
	1802	1802	397.403	400	1.648	400	1.684	0.998842	30.0333
	1803	1803	397.402	400	1.648	400	1.684	0.998842	30.05
	1804	1804	397.401	400	1.648	400	1.684	0.998842	30.0667
	1805	1805	397.404	400	1.648	400	1.684	0.998842	30.0833
	1806	1806	397.404	400	1.648	400	1.684	0.998842	30.1
	1807	1807	397.402	400	1.648	400	1.684	0.998842	30.1167
	1808	1808	397.4	400	1.648	400	1.684	0.998842	30.1333
	1809	1809	397.402	400	1.648	400	1.684	0.998842	30.15
	1810	1810	397.397	400	1.648	400	1.684	0.998842	30.1667
	1811	1811	397.402	400	1.648	400	1.684	0.998842	30.1833
	1812	1812	397.412	400	1.648	400	1.684	0.998842	30.2
	1813	1813	397.409	400	1.648	400	1.684	0.998842	30.2167
	1814	1814	397.404	400	1.648	400	1.684	0.998842	30.2333
	1815	1815	397.406	400	1.648	400	1.684	0.998842	30.25
	1816	1816	397.41	400	1.648	400	1.68378	0.99871	30.2667
	1817	1817	397.406	400	1.648	400	1.68356	0.998578	30.2833
	1818	1818	397.403	400	1.648	400	1.68333	0.998447	30.3
	1819	1819	397.407	400	1.648	400	1.68311	0.998315	30.3167
	1820	1820	397.403	400	1.648	400	1.68285	0.998159	30.3333
	1821	1821	397.405	400	1.648	400	1.68284	0.998151	30.35
	1822	1822	397.406	400	1.648	400	1.68296	0.998225	30.3667
	1823	1823	397.405	400	1.648	400	1.68312	0.998322	30.3833
	1824	1824	397.402	400	1.648	400	1.68365	0.998637	30.4
	1825	1825	397.401	400	1.648	400	1.68397	0.998822	30.4167
	1826	1826	397.404	400	1.648	400	1.68422	0.998974	30.4333
	1827	1827	397.409	400	1.648	400	1.68446	0.999114	30.45
	1828	1828	397.41	400	1.648	400	1.68459	0.999194	30.4667
	1829	1829	397.403	400	1.648	400	1.68473	0.999276	30.4833
	1830	1830	397.402	400	1.648	400	1.68484	0.999343	30.5
	1831	1831	397.399	400	1.648	400	1.68494	0.9994	30.5167
	1832	1832	397.404	400	1.648	400	1.68492	0.999389	30.5333
	1833	1833	397.407	400	1.648	400	1.68495	0.999404	30.55
	1834	1834	397.406	400	1.648	400	1.68497	0.999419	30.5667
	1835	1835	397.406	400	1.648	400	1.68499	0.999431	30.5833
	1836	1836	397.4	400	1.648	400	1.68499	0.999427	30.6
	1837	1837	397.401	400	1.648	400	1.68499	0.99943	30.6167
	1838	1838	397.397	400	1.648	400	1.685	0.999433	30.6333
	1839	1839	397.399	400	1.648	400	1.685	0.999435	30.65
	1840	1840	397.402	400	1.64789	400	1.68489	0.999369	30.6667
	1841	1841	397.405	400	1.64778	400	1.68478	0.999304	30.6833
	1842	1842	397.402	400	1.64767	400	1.68467	0.999239	30.7
	1843	1843	397.402	400	1.64756	400	1.68456	0.999174	30.7167
	1844	1844	397.403	400	1.64735	400	1.68435	0.999049	30.7333
	1845	1845	397.403	400	1.64723	400	1.68423	0.998978	30.75
	1846	1846	397.402	400	1.64714	400	1.68414	0.998925	30.7667
	1847	1847	397.398	400	1.64706	400	1.68406	0.998878	30.7833
	1848	1848	397.402	400	1.64707	400	1.68407	0.998884	30.8
	1849	1849	397.401	400	1.64705	400	1.68405	0.998872	30.8167
	1850	1850	397.401	400	1.64702	400	1.68402	0.998854	30.8333
	1851	1851	397.404	400	1.64701	400	1.68401	0.998848	30.85
	1852	1852	397.407	400	1.64701	400	1.68401	0.998848	30.8667
	1853	1853	397.398	400	1.64701	400	1.68401	0.998848	30.8833
	1854	1854	397.396	400	1.647	400	1.684	0.998842	30.9
	1855	1855	397.402	400	1.647	400	1.684	0.998842	30.9167
	1856	1856	397.403	400	1.647	400	1.684	0.998842	30.9333
	1857	1857	397.404	400	1.647	400	1.684	0.998842	30.95
	1858	1858	397.403	400	1.647	400	1.684	0.998842	30.9667
	1859	1859	397.402	400	1.647	400	1.684	0.998842	30.9833
	1860	1860	397.398	400	1.647	400	1.684	0.998842	31
	1861	1861	397.4	400	1.647	400	1.684	0.998842	31.0167
	1862	1862	397.406	400	1.647	400	1.684	0.998842	31.0333
	1863	1863	397.399	400	1.647	400	1.684	0.998842	31.05
	1864	1864	397.396	400	1.647	400	1.684	0.998842	31.0667
	1865	1865	397.399	400	1.647	400	1.684	0.998842	31.0833
	1866	1866	397.404	400	1.647	400	1.684	0.998842	31.1
	1867	1867	397.4	400	1.647	400	1.684	0.998842	31.1167
	1868	1868	397.398	400	1.647	400	1.684	0.998842	31.1333
	1869	1869	397.399	400	1.647	400	1.684	0.998842	31.15
	1870	1870	397.398	400	1.647	400	1.684	0.998842	31.1667
	1871	1871	397.397	400	1.647	400	1.684	0.998842	31.1833
	1872	1872	397.4	400	1.647	400	1.684	0.998842	31.2
	1873	1873	397.397	400	1.647	400	1.684	0.998842	31.2167
	1874	1874	397.393	400	1.647	400	1.684	0.998842	31.2333
	1875	1875	397.399	400	1.647	400	1.684	0.998842	31.25
	1876	1876	397.402	400	1.647	400	1.684	0.998842	31.2667
	1877	1877	397.403	400	1.647	400	1.684	0.998842	31.2833
	1878	1878	397.401	400	1.647	400	1.684	0.998842	31.3
	1879	1879	397.402	400	1.647	400	1.684	0.998842	31.3167
	1880	1880	397.396	400	1.647	400	1.684	0.998842	31.3333
	1881	1881	397.401	400	1.647	400	1.684	0.998842	31.35
	1882	1882	397.397	400	1.647	400	1.684	0.998842	31.3667
	1883	1883	397.396	400	1.647	400	1.684	0.998842	31.3833
	1884	1884	397.397	400	1.647	400	1.684	0.998842	31.4
	1885	1885	397.398	400	1.647	400	1.684	0.998842	31.4167
	1886	1886	397.397	400	1.647	400	1.684	0.998842	31.4333
	1887	1887	397.394	400	1.647	400	1.684	0.998842	31.45
	1888	1888	397.399	400	1.647	400	1.684	0.998842	31.4667
	1889	1889	397.394	400	1.647	400	1.684	0.998842	31.4833
	1890	1890	397.394	400	1.647	400	1.684	0.998842	31.5
	1891	1891	397.395	400	1.647	400	1.684	0.998842	31.5167
	1892	1892	397.396	400	1.647	400	1.684	0.998842	31.5333
	1893	1893	397.393	400	1.647	400	1.684	0.998842	31.55
	1894	1894	397.394	400	1.647	400	1.684	0.998842	31.5667
	1895	1895	397.39	400	1.647	400	1.684	0.998842	31.5833
	1896	1896	397.389	400	1.647	400	1.684	0.998842	31.6
	1897	1897	397.386	400	1.647	400	1.684	0.998842	31.6167
	1898	1898	397.388	400	1.647	400	1.684	0.998842	31.6333
	1899	1899	397.39	400	1.647	400	1.684	0.998842	31.65
	1900	1900	397.39	400	1.647	400	1.684	0.998842	31.6667
	1901	1901	397.392	400	1.647	400	1.684	0.998842	31.6833
	1902	1902	397.395	400	1.647	400	1.684	0.998842	31.7
	1903	1903	397.397	400	1.647	400	1.684	0.998842	31.7167
	1904	1904	397.4	400	1.647	400	1.684	0.998842	31.7333
	1905	1905	397.394	400	1.647	400	1.684	0.998842	31.75
	1906	1906	397.397	400	1.647	400	1.684	0.998842	31.7667
	1907	1907	397.395	400	1.647	400	1.684	0.998842	31.7833
	1908	1908	397.393	400	1.647	400	1.68378	0.99871	31.8
	1909	1909	397.401	400	1.647	400	1.68356	0.998578	31.8167
	1910	1910	397.395	400	1.647	400	1.68333	0.998447	31.8333
	1911	1911	397.397	400	1.647	400	1.68311	0.998315	31.85
	1912	1912	397.389	400	1.647	400	1.68271	0.998077	31.8667
	1913	1913	397.389	400	1.647	400	1.68247	0.997933	31.8833
	1914	1914	397.397	400	1.647	400	1.68228	0.997824	31.9
	1915	1915	397.394	400	1.647	400	1.68212	0.997729	31.9167
	1916	1916	397.391	400	1.647	400	1.68214	0.997741	31.9333
	1917	1917	397.39	400	1.647	400	1.6821	0.997713	31.95
	1918	1918	397.391	400	1.647	400	1.68205	0.997685	31.9667
	1919	1919	397.393	400	1.647	400	1.68201	0.997664	31.9833
	1920	1920	397.395	400	1.647	400	1.68202	0.99767	32
	1921	1921	397.391	400	1.647	400	1.68202	0.997666	32.0167
	1922	1922	397.391	400	1.647	400	1.68201	0.997661	32.0333
	1923	1923	397.39	400	1.647	400	1.682	0.997657	32.05
	1924	1924	397.399	400	1.647	400	1.682	0.997658	32.0667
	1925	1925	397.392	400	1.647	400	1.68203	0.997674	32.0833
	1926	1926	397.396	400	1.647	400	1.68212	0.997727	32.1
	1927	1927	397.396	400	1.647	400	1.68222	0.997788	32.1167
	1928	1928	397.39	400	1.647	400	1.68236	0.997872	32.1333
	1929	1929	397.389	400	1.647	400	1.68248	0.997942	32.15
	1930	1930	397.396	400	1.647	400	1.68259	0.998006	32.1667
	1931	1931	397.393	400	1.647	400	1.68269	0.998066	32.1833
	1932	1932	397.391	400	1.647	400	1.68278	0.998121	32.2
	1933	1933	397.39	400	1.647	400	1.68286	0.998164	32.2167
	1934	1934	397.395	400	1.647	400	1.68292	0.998199	32.2333
	1935	1935	397.391	400	1.647	400	1.68297	0.998229	32.25
	1936	1936	397.395	400	1.647	400	1.68296	0.998224	32.2667
	1937	1937	397.399	400	1.647	400	1.68297	0.998232	32.2833
	1938	1938	397.392	400	1.647	400	1.68299	0.99824	32.3
	1939	1939	397.393	400	1.647	400	1.683	0.998247	32.3167
	1940	1940	397.393	400	1.647	400	1.68299	0.998245	32.3333
	1941	1941	397.39	400	1.647	400	1.683	0.998246	32.35
	1942	1942	397.393	400	1.647	400	1.683	0.998248	32.3667
	1943	1943	397.387	400	1.647	400	1.683	0.998249	32.3833
	1944	1944	397.395	400	1.647	400	1.68311	0.998314	32.4
	1945	1945	397.393	400	1.647	400	1.68322	0.99838	32.4167
	1946	1946	397.393	400	1.647	400	1.68333	0.998446	32.4333
	1947	1947	397.4	400	1.647	400	1.68344	0.998513	32.45
	1948	1948	397.39	400	1.647	400	1.68364	0.998631	32.4667
	1949	1949	397.391	400	1.647	400	1.68377	0.998703	32.4833
	1950	1950	397.394	400	1.64697	400	1.68383	0.99874	32.5
	1951	1951	397.389	400	1.64689	400	1.68383	0.99874	32.5167
	1952	1952	397.39	400	1.64666	400	1.68359	0.998598	32.5333
	1953	1953	397.393	400	1.64643	400	1.68338	0.998476	32.55
	1954	1954	397.398	400	1.64621	400	1.68318	0.998359	32.5667
	1955	1955	397.395	400	1.64599	400	1.68298	0.998239	32.5833
	1956	1956	397.392	400	1.64564	400	1.68263	0.998028	32.6
	1957	1957	397.392	400	1.64542	400	1.68241	0.9979	32.6167
	1958	1958	397.396	400	1.64525	400	1.68225	0.997802	32.6333
	1959	1959	397.395	400	1.64511	400	1.68211	0.997721	32.65
	1960	1960	397.393	400	1.64516	400	1.68216	0.99775	32.6667
	1961	1961	397.396	400	1.6452	400	1.6822	0.997774	32.6833
	1962	1962	397.399	400	1.64527	400	1.68227	0.997816	32.7
	1963	1963	397.394	400	1.64535	400	1.68235	0.997863	32.7167
	1964	1964	397.397	400	1.64552	400	1.68252	0.997964	32.7333
	1965	1965	397.398	400	1.64564	400	1.68264	0.998035	32.75
	1966	1966	397.398	400	1.64573	400	1.68273	0.998089	32.7667
	1967	1967	397.4	400	1.64582	400	1.68282	0.998142	32.7833
	1968	1968	397.397	400	1.64586	400	1.6828	0.998133	32.8
	1969	1969	397.388	400	1.64591	400	1.68267	0.998056	32.8167
	1970	1970	397.393	400	1.64595	400	1.6825	0.997954	32.8333
	1971	1971	397.389	400	1.64598	400	1.68231	0.997842	32.85
	1972	1972	397.393	400	1.64597	400	1.68197	0.997635	32.8667
	1973	1973	397.397	400	1.64598	400	1.68173	0.997498	32.8833
	1974	1974	397.393	400	1.64599	400	1.68154	0.997384	32.9
	1975	1975	397.392	400	1.646	400	1.68137	0.997282	32.9167
	1976	1976	397.398	400	1.646	400	1.68129	0.997233	32.9333
	1977	1977	397.392	400	1.646	400	1.68119	0.997176	32.95
	1978	1978	397.391	400	1.646	400	1.68114	0.997144	32.9667
	1979	1979	397.39	400	1.646	400	1.68115	0.997153	32.9833
	1980	1980	397.388	400	1.64603	400	1.68132	0.997252	33
	1981	1981	397.391	400	1.64612	400	1.6815	0.997362	33.0167
	1982	1982	397.392	400	1.64622	400	1.6817	0.997476	33.0333
	1983	1983	397.392	400	1.64633	400	1.6819	0.997598	33.05
	1984	1984	397.397	400	1.6465	400	1.68233	0.997854	33.0667
	1985	1985	397.396	400	1.64662	400	1.68266	0.998047	33.0833
	1986	1986	397.395	400	1.64672	400	1.68294	0.998215	33.1
	1987	1987	397.396	400	1.64681	400	1.68321	0.998372	33.1167
[truncated: 25,271 more rows]

## Sheet: Figure 3e
Storage modulus
Day 2	Day 2		Day 30	Day 30
kPa	kPa		kPa	kPa
Abiotic, day 2	Biotic, day 2		Abiotic, day 30	Biotic, day 30
5.956	7.558		8.093	10.075
8.614	3.089		6.399	11.923
5.486	5.622		5.247	10.917
			6.444	8.338
			6.508	9.446
Angular frequency	10 rad/s

## Sheet: Figure 3f & Suppl. Fig 22,23
Elsatic modulus
Date	Cycle Day #	Sample Name	Category	Toughness (J/m3)	Elastic Modulus (Pa)
2022-07-21	2	Abiotic 1	Abiotic	1532.1	19014.3
2022-07-21	2	Abiotic 2	Abiotic	2129.6	21649.3
2022-07-21	2	Abiotic 3	Abiotic	865.7	10724.2
2023-05-17	2	Abiotic new	Abiotic	1021	22298
2023-05-17	2	Abiotic new	Abiotic	1294	26456
2023-05-17	2	Abiotic new	Abiotic	1126	22452
Average				1830.85	20331.8
2023-05-17	2	Biotic new	Biotic	934	22344
2022-07-21	2	Biotic 1	Biotic	3904.2	14272.4
2022-07-21	2	Biotic 2	Biotic	1084	15487.8
2022-07-21	2	Biotic 3	Biotic	859.7	28363.5
Average				971.85	21925.6
2022-08-19	30	Abiotic 1	Abiotic	1040.7	10859.2
2022-08-19	30	Abiotic 2	Abiotic	1461	16177.5
2022-08-19	30	Abiotic 3	Abiotic	1379.8	31936.7
Average				1293.83	19657.8
2023-04-21	30	Biotic 1	Biotic	1023.9	25187
2023-04-21	30	Biotic 2	Biotic	1249.6	30688
2023-04-21	30	Biotic 3	Biotic	808.6	20705
2023-04-21	30	Biotic 4	Biotic	1029.7	22434
2023-04-21	30	Biotic 5	Biotic	1263	22543
2023-04-21	30	Biotic 6	Biotic	1082	18127
2023-04-21	30	Biotic 7	Biotic	1408	28339
Average				1123.54	23003
Please refer to folder "S23 Tensile testing" for more data

## Sheet: Suppl. Fig. 1
DIC of medium
pH of biotic and abiotic medium						Conductivity
Day	pH	y error		y error		Abiotic day 1	46.4		Biotic day 1	45.3
	Biotic medium		Abiotic medium			Abiotic day 1	46.5		Biotic day 1	45.9
0	6.53867		6.588			Abiotic day 1	46.6		Biotic day 1	46.2
1	6.73	0.266	6.9455	0.08132		Abiotic day 1	46.7		Biotic day 1	46.4
1	6.53867		6.588			Abiotic day 1	46.7		Biotic day 1	46.5
5	8.0395	0.7921	6.982	0.10182		Average	46.58		Average	46.06
5	6.53867		6.588			Abiotic day 5	47.3		Biotic day 5	46.3
10	8.87025	0.87989	6.965	0.05657		Abiotic day 5	47.6		Biotic day 5	46.9
10	6.53867		6.588			Abiotic day 5	47.6		Biotic day 5	46.9
15	9.24725	0.204	6.8805	0.20294		Abiotic day 5	47.7		Biotic day 5	47
15	6.53867		6.588			Abiotic day 5	47.7		Biotic day 5	47
20	9.329	0.32966	7.2215	0.19304		Average	47.58		Average	46.82
20	6.53867		6.588			Abiotic day 10	45.3		Biotic day 10	45.2
25	9.2225	0.20685	6.5585	0.74458		Abiotic day 10	45.5		Biotic day 10	44.6
25	6.53867		6.588			Abiotic day 10	45.5		Biotic day 10	44.9
30	9.3905	0.28916	6.774	0.72266		Abiotic day 10	45.5		Biotic day 10	45
						Abiotic day 10	45.6		Biotic day 10	45.2
Please refer to the file "Titration compiled" for calculations of alkalinity						Average	45.48		Average	44.98
						Abiotic day 15	46.1		Biotic day 15	46
						Abiotic day 15	46.5		Biotic day 15	46.1
						Abiotic day 15	46.6		Biotic day 15	46.2
						Abiotic day 15	46.6		Biotic day 15	46.3
						Abiotic day 15	46.7		Biotic day 15	46.3
						Average	46.5		Average	46.18
						Abiotic day 20	45.8		Biotic day 20	44.4
						Abiotic day 20	46		Biotic day 20	44.7
						Abiotic day 20	46		Biotic day 20	44.8
						Abiotic day 20	46.1		Biotic day 20	44.9
						Abiotic day 20	46.2		Biotic day 20	44.9
						Average	46.02		Average	44.74
						Abiotic day 25	49.4		Biotic day 25	48.4
						Abiotic day 25	49.6		Biotic day 25	48.8
						Abiotic day 25	49.7		Biotic day 25	48.8
						Abiotic day 25	49.8		Biotic day 25	48.9
						Abiotic day 25	49.8		Biotic day 25	49
						Average	49.66		Average	48.78
						Abiotic day 30	47.4		Biotic day 30	47.6
						Abiotic day 30	47.8		Biotic day 30	47.9
						Abiotic day 30	47.8		Biotic day 30	48
						Abiotic day 30	47.8		Biotic day 30	48
						Abiotic day 30	47.9		Biotic day 30	48
						Average	47.74		Average	47.9

## Sheet: Suppl. Fig. 3a
Cell viability
Day	All cells in the image	Dead	Viability	in %
0	145	63	0.56552	56.552
0	107	39	0.63551	63.551
0	108	49	0.5463	54.63
1	315	41	0.86984	86.984
1	234	49	0.7906	79.06
1	101	10	0.90099	90.099
1	94	17	0.81915	81.915
1	111	3	0.97297	97.297

## Sheet: Suppl. Fig. 4
Transmittance of abiotic F127 based hydrogel with 0.1 wt% LAP photoinitiator
	Abiotic gel	After cross-linking duration t = 2 min.
Wavelength, nm	Transmittance, %	Transmittance, %
800	59.7503	59.8646
799	59.7396	59.8716
798	59.6935	59.8131
797	59.6579	59.8075
796	59.6016	59.789
795	59.6934	59.8306
794	59.7733	59.8729
793	59.7314	59.829
792	59.684	59.7953
791	59.6366	59.7616
790	59.6167	59.7118
789	59.5489	59.6707
788	59.4977	59.6188
787	59.4474	59.5569
786	59.3711	59.5163
785	59.3381	59.4496
784	59.2818	59.4043
783	59.2595	59.3659
782	59.2109	59.3328
781	59.1227	59.2544
780	59.0363	59.189
779	58.9563	59.0999
778	58.8452	59.0012
777	58.8609	58.9856
776	58.8245	58.9576
775	58.8108	58.9905
774	58.8043	58.9624
773	58.8436	58.986
772	58.8078	58.9548
771	58.75	58.9194
770	58.7165	58.8597
769	58.6825	58.8402
768	58.647	58.7864
767	58.626	58.7844
766	58.6133	58.7606
765	58.6025	58.7465
764	58.5793	58.7345
763	58.6033	58.7584
762	58.5756	58.7366
761	58.567	58.7346
760	58.5534	58.7263
759	58.5444	58.7154
758	58.5177	58.7142
757	58.4894	58.6592
756	58.5108	58.6609
755	58.4554	58.6265
754	58.4168	58.6037
753	58.4182	58.5743
752	58.3804	58.5523
751	58.3538	58.55
750	58.3229	58.5022
749	58.2819	58.4592
748	58.2603	58.4265
747	58.2342	58.4334
746	58.2231	58.417
745	58.1926	58.3825
744	58.1668	58.3574
743	58.1499	58.3467
742	58.1403	58.335
741	58.1123	58.2888
740	58.0704	58.2995
739	58.057	58.279
738	58.0431	58.2598
737	58.0473	58.2589
736	58.0577	58.2818
735	58.0529	58.2797
734	58.1053	58.3032
733	58.0985	58.3321
732	58.1318	58.3253
731	58.1492	58.3862
730	58.1804	58.4016
729	58.217	58.4377
728	58.2393	58.4746
727	58.2497	58.5043
726	58.2547	58.4948
725	58.2614	58.489
724	58.2618	58.4836
723	58.2561	58.4812
722	58.2403	58.4834
721	58.2389	58.4688
720	58.2358	58.4704
719	58.2371	58.4979
718	58.2572	58.4756
717	58.2287	58.4743
716	58.2201	58.4898
715	58.2135	58.4806
714	58.1916	58.4467
713	58.1758	58.4483
712	58.1662	58.4315
711	58.1563	58.4284
710	58.1629	58.424
709	58.108	58.3897
708	58.0944	58.3815
707	58.0695	58.3573
706	58.0612	58.3506
705	58.0287	58.328
704	58.0223	58.3191
703	58.0083	58.2799
702	57.9688	58.2665
701	57.9478	58.2241
700	57.9418	58.2464
699	57.911	58.197
698	57.891	58.1677
697	57.8557	58.1352
696	57.8196	58.1219
695	57.7856	58.0928
694	57.7596	58.0367
693	57.7517	58.035
692	57.716	58.0074
691	57.6748	57.9877
690	57.6555	57.9517
689	57.6241	57.9218
688	57.5779	57.8998
687	57.5587	57.8646
686	57.5248	57.8349
685	57.4696	57.7876
684	57.6184	57.9197
683	57.6303	57.9285
682	57.5428	57.8754
681	57.5489	57.8845
680	57.4648	57.8044
679	57.4689	57.8032
678	57.4417	57.7719
677	57.4046	57.7452
676	57.3559	57.7101
675	57.3274	57.6695
674	57.2995	57.6262
673	57.2787	57.6318
672	57.2549	57.5865
671	57.2154	57.562
670	57.1881	57.5118
669	57.1508	57.5023
668	57.0913	57.4698
667	57.0738	57.4479
666	57.0393	57.3876
665	56.9877	57.3544
664	56.9554	57.3481
663	56.9348	57.308
662	56.8928	57.2673
661	56.8646	57.225
660	56.8082	57.1618
659	56.7836	57.1733
658	56.7386	57.1189
657	56.7127	57.106
656	56.6507	57.0515
655	56.6082	57.033
654	56.5801	56.9948
653	56.5418	56.9824
652	56.5071	56.9225
651	56.4972	56.9443
650	56.4648	56.8717
649	56.4336	56.8556
648	56.3826	56.8079
647	56.3366	56.7662
646	56.3404	56.7551
645	56.2289	56.6796
644	56.2029	56.6388
643	56.1869	56.6181
642	56.1412	56.5827
641	56.1033	56.5243
640	56.0643	56.4738
639	56.0321	56.491
638	55.9946	56.4308
637	55.932	56.3853
636	55.8914	56.3481
635	55.8455	56.2954
634	55.8266	56.2665
633	55.7522	56.2151
632	55.739	56.1953
631	55.6979	56.1712
630	55.6461	56.1237
629	55.5834	56.0491
628	55.5349	56.0248
627	55.494	55.9653
626	55.4515	55.9263
625	55.3951	55.8904
624	55.365	55.8227
623	55.308	55.7998
622	55.2608	55.7562
621	55.2166	55.7167
620	55.1664	55.661
619	55.1106	55.6256
618	55.0676	55.5778
617	55.0216	55.5112
616	54.9704	55.495
615	54.9402	55.4409
614	54.8787	55.386
613	54.8139	55.3504
612	54.7948	55.3015
611	54.7325	55.2446
610	54.678	55.1832
609	54.6419	55.1445
608	54.5621	55.1041
607	54.5284	55.0472
606	54.4836	55.0189
605	54.4	54.9255
604	54.3514	54.8756
603	54.3094	54.8636
602	54.2555	54.764
601	54.2001	54.7365
600	54.1516	54.6988
599	54.085	54.6404
598	54.0756	54.608
597	54.0274	54.5523
596	53.9752	54.4969
595	53.9527	54.4657
594	53.9131	54.4434
593	53.8748	54.4114
592	53.8457	54.3723
591	53.7799	54.3445
590	53.7556	54.2996
589	53.7342	54.2636
588	53.6677	54.2071
587	53.5935	54.1498
586	53.5058	54.0778
585	53.4046	53.9943
584	53.3131	53.904
583	53.2188	53.7815
582	53.0752	53.6623
581	52.9248	53.5385
580	52.7772	53.3992
579	52.6363	53.2758
578	52.4763	53.1025
577	52.3041	52.9329
576	52.1219	52.7923
575	51.9271	52.6387
574	51.7703	52.4736
573	51.565	52.3056
572	51.4054	52.1286
571	51.1995	51.9586
570	51.0049	51.7677
569	50.821	51.5984
568	50.634	51.4395
567	50.3996	51.2268
566	50.2697	51.0701
565	50.0611	50.9337
564	49.8747	50.7285
563	49.7141	50.6039
562	49.499	50.4193
561	49.3387	50.2762
560	48.9556	49.8832
559	47.7871	48.8087
558	47.7089	48.7371
557	47.5463	48.6174
556	47.4642	48.5406
555	47.3015	48.3679
554	47.1607	48.2691
553	47.0865	48.2101
552	46.976	48.1275
551	46.9255	48.017
550	46.797	47.9478
549	46.6758	47.8609
548	46.6146	47.7733
547	46.5528	47.7538
546	46.5077	47.7321
545	46.3929	47.631
544	46.3691	47.5646
543	46.337	47.5885
542	46.2425	47.5057
541	46.1896	47.4681
540	46.1428	47.4122
539	46.0888	47.3748
538	46.0099	47.3241
537	45.986	47.2808
536	45.9186	47.2306
535	45.9051	47.2279
534	45.8082	47.1329
533	45.7387	47.0865
532	45.7116	47.0486
531	45.5924	46.9235
530	45.5597	46.9033
529	45.5	46.8498
528	45.436	46.7499
527	45.365	46.754
526	45.3082	46.6465
525	45.232	46.5757
524	45.1464	46.5003
523	45.0647	46.4228
522	45.0029	46.3668
521	44.9207	46.2881
520	44.8485	46.2248
519	44.7837	46.13
518	44.6914	46.0462
517	44.626	45.9666
516	44.5525	45.9467
515	44.5236	45.8408
514	44.4433	45.8022
513	44.3827	45.7202
512	44.3353	45.7126
511	44.3225	45.6459
510	44.2228	45.551
509	44.193	45.5022
508	44.1256	45.4613
507	44.0921	45.4034
506	44.0369	45.3242
505	44.0401	45.3122
504	43.983	45.2039
503	43.9838	45.1877
502	43.8991	45.1098
501	43.8614	45.0253
500	43.7826	44.9649
499	43.7192	44.8834
498	43.7514	44.8377
497	43.6396	44.776
496	43.6274	44.7014
495	43.5931	44.6706
494	43.5565	44.589
493	43.4878	44.5159
492	43.4454	44.4368
491	43.4163	44.361
490	43.3393	44.3041
489	43.2916	44.2383
488	43.2646	44.1983
487	43.2236	44.0915
486	43.1658	44.0062
485	43.1075	43.9632
484	43.0869	43.8956
483	43.0772	43.827
482	43.0597	43.7677
481	43.0278	43.6929
480	42.9697	43.6565
479	43.001	43.6401
478	42.9172	43.5699
477	42.8792	43.4519
476	42.871	43.4543
475	42.8458	43.3856
474	42.8081	43.312
473	42.7758	43.2593
472	42.7327	43.2404
471	42.7512	43.1993
470	42.7491	43.1883
469	42.6671	43.0584
468	42.7045	43.0597
467	42.6506	42.9733
466	42.6314	42.953
465	42.5769	42.8546
464	42.5533	42.8409
463	42.5179	42.762
462	42.4562	42.6469
461	42.4793	42.6114
460	42.3833	42.5376
459	42.391	42.4837
458	42.2707	42.4367
457	42.2024	42.3399
456	42.1987	42.2968
455	42.2031	42.2951
454	42.1596	42.1348
453	42.0308	42.0232
452	42.0176	41.9844
451	42.0208	41.9256
450	41.8507	41.8094
449	41.929	41.8103
448	41.8652	41.7782
447	41.8826	41.6942
446	41.7364	41.5432
445	41.7271	41.6152
444	41.7057	41.4943
443	41.7159	41.429
442	41.6198	41.3803
441	41.6205	41.3176
440	41.5257	41.3184
439	41.5598	41.19
438	41.4914	41.0774
437	41.3678	41.1552
436	41.317	41.0472
435	41.1238	40.9181
434	41.1233	40.8363
433	41.1234	40.7401
432	41.0952	40.707
431	41.0352	40.6227
430	40.7655	40.4282
429	40.6814	40.309
428	40.5551	40.3075
427	40.4882	40.0977
426	40.2442	39.9795
425	40.0903	39.925
424	39.9929	39.7498
423	39.8058	39.7135
422	39.6071	39.3962
421	39.4795	39.3617
420	39.3506	39.3104
419	39.0517	39.0815
418	38.6527	38.8267
417	38.322	38.478
416	37.8092	38.1412
415	37.2822	37.8065
414	36.6424	37.2593
413	35.8821	36.7949
412	35.0326	36.1704
411	33.9985	35.4791
410	32.8496	34.6874
409	31.625	33.7779
408	30.2486	32.7928
407	28.8553	31.8102
406	27.1885	30.6076
405	25.7412	29.4658
404	24.1956	28.3381
403	22.7018	27.1771
402	21.2784	26.0639
401	19.9804	25.0422
400	18.8452	24.0214

[truncated: 15 more sheets: Suppl. Fig. 5, Suppl. Fig. 7, Suppl. Fig. 8, Suppl Fig. 9 & Suppl. Table 1, Suppl. Fig. 11b, Suppl. Fig. 13, Suppl. Fig. 17, Suppl. Fig. 18, 19, Suppl. Fig. 20b, Suppl. Fig. 21, Suppl. Fig. 30, Suppl. Fig. 31, Suppl. Fig. 33, Suppl. Fig. 35, Suppl. Fig. 38]
