# Supplementary material for: Dual carbon sequestration with photosynthetic living materials
Source: Nat Commun. 2025 Apr 23;16:3832. doi: 10.1038/s41467-025-58761-y (PMC12019168; doi:10.1038/s41467-025-58761-y)
Supplement: Supplementary file 4 — Source Data [file 41467_2025_58761_MOESM4_ESM.zip › Supplementary Fig. 1/Supplementary Fig 1_Titration compiled.xlsx]

## Sheet: media day 0_1
		Total Titration Volume (microns)	pH	Volume (mL)				95mL
I	0	0	6.413	0
	120	120	6.39	0.12
	240	240	6.361	0.24
	360	360	6.324	0.36
	480	480	6.288	0.48
	600	600	6.262	0.6
	720	720	6.225	0.72
	840	840	6.181	0.84
	960	960	6.151	0.96
	240	1200	6.083	1.2
	480	1440	6.001	1.44
	720	1680	5.917	1.68
	960	1920	5.83	1.92
	240	2160	5.732	2.16
	480	2400	5.625	2.4
	720	2640	5.485	2.64
	960	2880	5.338	2.88
	240	3120	5.159	3.12
	480	3360	4.937	3.36
	720	3600	4.707	3.6
	960	3840	4.508	3.84
	240	4080	4.352	4.08
	480	4320	4.206	4.32
	720	4560	4.091	4.56
	960	4800	3.988	4.8
	240	5040	3.907	5.04
	480	5280	3.84	5.28
	720	5520	3.767	5.52
	960	5760	3.713	5.76
	240	6000	3.664	6
	480	6240	3.613	6.24
	720	6480	3.574	6.48
	960	6720	3.529	6.72
	480	7200	3.464	7.2
	960	7680	3.397	7.68
VIII	15	7695
	30	7710
	45	7725
	60	7740
	75	7755
	90	7770
	105	7785
	120	7800
	135	7815
	150	7830
	165	7845
	180	7860
	195	7875
	210	7890
	225	7905
	240	7920
	255	7935
	270	7950
	285	7965
	300	7980
	315	7995
	330	8010
	345	8025
	360	8040
	375	8055
	390	8070
	405	8085
	420	8100
	435	8115
	450	8130
	465	8145
	480	8160
	495	8175
	510	8190
	525	8205
	540	8220
	555	8235
	570	8250
	585	8265
	600	8280
	615	8295
	630	8310
	645	8325
	660	8340
	675	8355
	690	8370
	705	8385
	720	8400
	735	8415
	750	8430
	765	8445
	780	8460
	795	8475
	810	8490
	825	8505
	840	8520
	855	8535
	870	8550
	885	8565
	900	8580
	915	8595
	930	8610
	945	8625
	960	8640

## Sheet: media day 0_2
		Total Titration Volume (microns)	pH	volume(mL)			100mL
I	0	0	6.763	0
	90	90	6.753	0.09
	180	180	6.728	0.18
	270	270	6.7	0.27
	360	360	6.673	0.36
	450	450	6.643	0.45
	540	540	6.614	0.54
	630	630	6.585	0.63
	795	795	6.542	0.795
	960	960	6.493	0.96
	300	1260	6.408	1.26
	600	1560	6.315	1.56
	960	1920	6.203	1.92
	300	2220	6.112	2.22
	600	2520	6.015	2.52
	960	2880	6.203	2.88
	300	3180	6.112	3.18
	600	3480	6.015	3.48
	960	3840	5.884	3.84
	300	4140	5.769	4.14
	600	4440	5.629	4.44
	960	4800	5.41	4.8
	300	5100	5.188	5.1
	600	5400	4.91	5.4
	960	5760	4.586	5.76
	120	5880	4.513	5.88
	240	6000	4.43	6
	360	6120	4.357	6.12
	480	6240	4.293	6.24
	600	6360	4.233	6.36
	720	6480	4.176	6.48
	840	6600	4.123	6.6
	960	6720	4.074	6.72
VIII	15	6735
	30	6750
	45	6765
	60	6780
	75	6795
	90	6810
	105	6825
	120	6840
	135	6855
	150	6870
	165	6885
	180	6900
	195	6915
	210	6930
	225	6945
	240	6960
	255	6975
	270	6990
	285	7005
	300	7020
	315	7035
	330	7050
	345	7065
	360	7080
	375	7095
	390	7110
	405	7125
	420	7140
	435	7155
	450	7170
	465	7185
	480	7200
	495	7215
	510	7230
	525	7245
	540	7260
	555	7275
	570	7290
	585	7305
	600	7320
	615	7335
	630	7350
	645	7365
	660	7380
	675	7395
	690	7410
	705	7425
	720	7440
	735	7455
	750	7470
	765	7485
	780	7500
	795	7515
	810	7530
	825	7545
	840	7560
	855	7575
	870	7590
	885	7605
	900	7620
	915	7635
	930	7650
	945	7665
	960	7680
VIII	15	7695
	30	7710
	45	7725
	60	7740
	75	7755
	90	7770
	105	7785
	120	7800
	135	7815
	150	7830
	165	7845
	180	7860
	195	7875
	210	7890
	225	7905
	240	7920
	255	7935
	270	7950
	285	7965
	300	7980
	315	7995
	330	8010
	345	8025
	360	8040
	375	8055
	390	8070
	405	8085
	420	8100
	435	8115
	450	8130
	465	8145
	480	8160
	495	8175
	510	8190
	525	8205
	540	8220
	555	8235
	570	8250
	585	8265
	600	8280
	615	8295
	630	8310
	645	8325
	660	8340
	675	8355
	690	8370
	705	8385
	720	8400
	735	8415
	750	8430
	765	8445
	780	8460
	795	8475
	810	8490
	825	8505
	840	8520
	855	8535
	870	8550
	885	8565
	900	8580
	915	8595
	930	8610
	945	8625
	960	8640

## Sheet: abiotic day 1
		Total Titration Volume (microns)	pH	volume(mL)			94mL
I	0	0	7.003	0
	300	300	6.843	0.3
	600	600	6.705	0.6
	960	960	6.562	0.96
	300	1260	6.449	1.26
	600	1560	6.341	1.56
	960	1920	6.211	1.92
	300	2220	6.084	2.22
	600	2520	5.974	2.52
	960	2880	5.803	2.88
	300	3180	5.632	3.18
	600	3480	5.414	3.48
	960	3840	5.055	3.84
	300	4140	4.733	4.14
	600	4440	4.462	4.44
	960	4800	4.226	4.8
	300	5100	4.081	5.1
	600	5400	3.954	5.4
	960	5760	3.84	5.76
VII	15	5775
	30	5790
	45	5805
	60	5820
	75	5835
	90	5850
	105	5865
	120	5880
	135	5895
	150	5910
	165	5925
	180	5940
	195	5955
	210	5970
	225	5985
	240	6000
	255	6015
	270	6030
	285	6045
	300	6060
	315	6075
	330	6090
	345	6105
	360	6120
	375	6135
	390	6150
	405	6165
	420	6180
	435	6195
	450	6210
	465	6225
	480	6240
	495	6255
	510	6270
	525	6285
	540	6300
	555	6315
	570	6330
	585	6345
	600	6360
	615	6375
	630	6390
	645	6405
	660	6420
	675	6435
	690	6450
	705	6465
	720	6480
	735	6495
	750	6510
	765	6525
	780	6540
	795	6555
	810	6570
	825	6585
	840	6600
	855	6615
	870	6630
	885	6645
	900	6660
	915	6675
	930	6690
	945	6705
	960	6720
VIII	15	6735
	30	6750
	45	6765
	60	6780
	75	6795
	90	6810
	105	6825
	120	6840
	135	6855
	150	6870
	165	6885
	180	6900
	195	6915
	210	6930
	225	6945
	240	6960
	255	6975
	270	6990
	285	7005
	300	7020
	315	7035
	330	7050
	345	7065
	360	7080
	375	7095
	390	7110
	405	7125
	420	7140
	435	7155
	450	7170
	465	7185
	480	7200
	495	7215
	510	7230
	525	7245
	540	7260
	555	7275
	570	7290
	585	7305
	600	7320
	615	7335
	630	7350
	645	7365
	660	7380
	675	7395
	690	7410
	705	7425
	720	7440
	735	7455
	750	7470
	765	7485
	780	7500
	795	7515
	810	7530
	825	7545
	840	7560
	855	7575
	870	7590
	885	7605
	900	7620
	915	7635
	930	7650
	945	7665
	960	7680
VIII	15	7695
	30	7710
	45	7725
	60	7740
	75	7755
	90	7770
	105	7785
	120	7800
	135	7815
	150	7830
	165	7845
	180	7860
	195	7875
	210	7890
	225	7905
	240	7920
	255	7935
	270	7950
	285	7965
	300	7980
	315	7995
	330	8010
	345	8025
	360	8040
	375	8055
	390	8070
	405	8085
	420	8100
	435	8115
	450	8130
	465	8145
	480	8160
	495	8175
	510	8190
	525	8205
	540	8220
	555	8235
	570	8250
	585	8265
	600	8280
	615	8295
	630	8310
	645	8325
	660	8340
	675	8355
	690	8370
	705	8385
	720	8400
	735	8415
	750	8430
	765	8445
	780	8460
	795	8475
	810	8490
	825	8505
	840	8520
	855	8535
	870	8550
	885	8565
	900	8580
	915	8595
	930	8610
	945	8625
	960	8640

## Sheet: abiotic day 5
		Total Titration Volume (microns)	pH	volume(mL)			81mL
I	0	0	7.054	0
	960	960	6.645	0.96
	240	1200	6.543	1.2
	480	1440	6.458	1.44
	840	1800	6.297	1.8
	960	1920	6.234	1.92
	240	2160	6.16	2.16
	480	2400	6.037	2.4
	720	2640	5.914	2.64
	960	2880	5.771	2.88
	360	3240	5.502	3.24
	600	3480	5.221	3.48
	960	3840	4.653	3.84
	480	4320	4.189	4.32
	960	4800	3.929	4.8
	480	5280	3.764	5.28
	960	5760	3.647	5.76
VII	15	5775
	30	5790
	45	5805
	60	5820
	75	5835
	90	5850
	105	5865
	120	5880
	135	5895
	150	5910
	165	5925
	180	5940
	195	5955
	210	5970
	225	5985
	240	6000
	255	6015
	270	6030
	285	6045
	300	6060
	315	6075
	330	6090
	345	6105
	360	6120
	375	6135
	390	6150
	405	6165
	420	6180
	435	6195
	450	6210
	465	6225
	480	6240
	495	6255
	510	6270
	525	6285
	540	6300
	555	6315
	570	6330
	585	6345
	600	6360
	615	6375
	630	6390
	645	6405
	660	6420
	675	6435
	690	6450
	705	6465
	720	6480
	735	6495
	750	6510
	765	6525
	780	6540
	795	6555
	810	6570
	825	6585
	840	6600
	855	6615
	870	6630
	885	6645
	900	6660
	915	6675
	930	6690
	945	6705
	960	6720
VIII	15	6735
	30	6750
	45	6765
	60	6780
	75	6795
	90	6810
	105	6825
	120	6840
	135	6855
	150	6870
	165	6885
	180	6900
	195	6915
	210	6930
	225	6945
	240	6960
	255	6975
	270	6990
	285	7005
	300	7020
	315	7035
	330	7050
	345	7065
	360	7080
	375	7095
	390	7110
	405	7125
	420	7140
	435	7155
	450	7170
	465	7185
	480	7200
	495	7215
	510	7230
	525	7245
	540	7260
	555	7275
	570	7290
	585	7305
	600	7320
	615	7335
	630	7350
	645	7365
	660	7380
	675	7395
	690	7410
	705	7425
	720	7440
	735	7455
	750	7470
	765	7485
	780	7500
	795	7515
	810	7530
	825	7545
	840	7560
	855	7575
	870	7590
	885	7605
	900	7620
	915	7635
	930	7650
	945	7665
	960	7680
VIII	15	7695
	30	7710
	45	7725
	60	7740
	75	7755
	90	7770
	105	7785
	120	7800
	135	7815
	150	7830
	165	7845
	180	7860
	195	7875
	210	7890
	225	7905
	240	7920
	255	7935
	270	7950
	285	7965
	300	7980
	315	7995
	330	8010
	345	8025
	360	8040
	375	8055
	390	8070
	405	8085
	420	8100
	435	8115
	450	8130
	465	8145
	480	8160
	495	8175
	510	8190
	525	8205
	540	8220
	555	8235
	570	8250
	585	8265
	600	8280
	615	8295
	630	8310
	645	8325
	660	8340
	675	8355
	690	8370
	705	8385
	720	8400
	735	8415
	750	8430
	765	8445
	780	8460
	795	8475
	810	8490
	825	8505
	840	8520
	855	8535
	870	8550
	885	8565
	900	8580
	915	8595
	930	8610
	945	8625
	960	8640

## Sheet: abiotic day 10
		Total Titration Volume (microns)	pH	volume(mL)				95mL
I	0	0	7.005	0
	360	360	6.817	0.36
	660	660	6.675	0.66
	960	960	6.554	0.96
	360	1320	6.42	1.32
	720	1680	6.293	1.68
	960	1920	6.217	1.92
	360	2280	6.079	2.28
	780	2700	5.903	2.7
	960	2880	5.83	2.88
	360	3240	5.647	3.24
	660	3540	5.44	3.54
	960	3840	5.134	3.84
	360	4200	4.64	4.2
	660	4500	4.313	4.5
	960	4800	4.074	4.8
	360	5160	3.937	5.16
	660	5460	3.828	5.46
	960	5760	3.746	5.76
VII	15	5775
	30	5790
	45	5805
	60	5820
	75	5835
	90	5850
	105	5865
	120	5880
	135	5895
	150	5910
	165	5925
	180	5940
	195	5955
	210	5970
	225	5985
	240	6000
	255	6015
	270	6030
	285	6045
	300	6060
	315	6075
	330	6090
	345	6105
	360	6120
	375	6135
	390	6150
	405	6165
	420	6180
	435	6195
	450	6210
	465	6225
	480	6240
	495	6255
	510	6270
	525	6285
	540	6300
	555	6315
	570	6330
	585	6345
	600	6360	3.616
	615	6375
	630	6390
	645	6405
	660	6420
	675	6435
	690	6450
	705	6465
	720	6480
	735	6495
	750	6510
	765	6525
	780	6540
	795	6555
	810	6570
	825	6585
	840	6600
	855	6615
	870	6630
	885	6645
	900	6660
	915	6675
	930	6690
	945	6705
	960	6720	3.55
VIII	15	6735
	30	6750
	45	6765
	60	6780
	75	6795
	90	6810
	105	6825
	120	6840
	135	6855
	150	6870
	165	6885
	180	6900
	195	6915
	210	6930
	225	6945
	240	6960
	255	6975
	270	6990
	285	7005
	300	7020
	315	7035
	330	7050
	345	7065
	360	7080
	375	7095
	390	7110
	405	7125
	420	7140
	435	7155
	450	7170
	465	7185
	480	7200
	495	7215
	510	7230
	525	7245
	540	7260
	555	7275
	570	7290
	585	7305
	600	7320
	615	7335
	630	7350
	645	7365
	660	7380
	675	7395
	690	7410
	705	7425
	720	7440
	735	7455
	750	7470
	765	7485
	780	7500
	795	7515
	810	7530
	825	7545
	840	7560
	855	7575
	870	7590
	885	7605
	900	7620
	915	7635
	930	7650
	945	7665
	960	7680
VIII	15	7695
	30	7710
	45	7725
	60	7740
	75	7755
	90	7770
	105	7785
	120	7800
	135	7815
	150	7830
	165	7845
	180	7860
	195	7875
	210	7890
	225	7905
	240	7920
	255	7935
	270	7950
	285	7965
	300	7980
	315	7995
	330	8010
	345	8025
	360	8040
	375	8055
	390	8070
	405	8085
	420	8100
	435	8115
	450	8130
	465	8145
	480	8160
	495	8175
	510	8190
	525	8205
	540	8220
	555	8235
	570	8250
	585	8265
	600	8280
	615	8295
	630	8310
	645	8325
	660	8340
	675	8355
	690	8370
	705	8385
	720	8400
	735	8415
	750	8430
	765	8445
	780	8460
	795	8475
	810	8490
	825	8505
	840	8520
	855	8535
	870	8550
	885	8565
	900	8580
	915	8595
	930	8610
	945	8625
	960	8640

## Sheet: abiotic day 15
		Total Titration Volume (microns)	pH	volume(mL)			92 mL
I	0	0	7.024	0
	360	360	6.967	0.36
	540	540	6.873	0.54
	780	780	6.759	0.78
	960	960	6.694	0.96
	240	1200	6.589	1.2
	480	1440	6.499	1.44
	960	1920	6.315	1.92
	240	2160	6.244	2.16
	480	2400	6.156	2.4
	720	2640	6.068	2.64
	960	2880	5.996	2.88
	240	3120	5.877	3.12
	480	3360	5.767	3.36
	720	3600	5.633	3.6
	960	3840	5.487	3.84
	240	4080	5.306	4.08
	480	4320	5.035	4.32
	720	4560	4.691	4.56
	960	4800	4.397	4.8
	240	5040	4.206	5.04
	480	5280	4.053	5.28
	960	5760	3.85	5.76
VII	15	5775
	30	5790
	45	5805
	60	5820
	75	5835
	90	5850
	105	5865
	120	5880
	135	5895
	150	5910
	165	5925
	180	5940
	195	5955
	210	5970
	225	5985
	240	6000
	255	6015
	270	6030
	285	6045
	300	6060
	315	6075
	330	6090
	345	6105
	360	6120
	375	6135
	390	6150
	405	6165
	420	6180
	435	6195
	450	6210
	465	6225
	480	6240
	495	6255
	510	6270
	525	6285
	540	6300
	555	6315
	570	6330
	585	6345
	600	6360
	615	6375
	630	6390
	645	6405
	660	6420
	675	6435
	690	6450
	705	6465
	720	6480
	735	6495
	750	6510
	765	6525
	780	6540
	795	6555
	810	6570
	825	6585
	840	6600
	855	6615
	870	6630
	885	6645
	900	6660
	915	6675
	930	6690
	945	6705
	960	6720
VIII	15	6735
	30	6750
	45	6765
	60	6780
	75	6795
	90	6810
	105	6825
	120	6840
	135	6855
	150	6870
	165	6885
	180	6900
	195	6915
	210	6930
	225	6945
	240	6960
	255	6975
	270	6990
	285	7005
	300	7020
	315	7035
	330	7050
	345	7065
	360	7080
	375	7095
	390	7110
	405	7125
	420	7140
	435	7155
	450	7170
	465	7185
	480	7200
	495	7215
	510	7230
	525	7245
	540	7260
	555	7275
	570	7290
	585	7305
	600	7320
	615	7335
	630	7350
	645	7365
	660	7380
	675	7395
	690	7410
	705	7425
	720	7440
	735	7455
	750	7470
	765	7485
	780	7500
	795	7515
	810	7530
	825	7545
	840	7560
	855	7575
	870	7590
	885	7605
	900	7620
	915	7635
	930	7650
	945	7665
	960	7680
VIII	15	7695
	30	7710
	45	7725
	60	7740
	75	7755
	90	7770
	105	7785
	120	7800
	135	7815
	150	7830
	165	7845
	180	7860
	195	7875
	210	7890
	225	7905
	240	7920
	255	7935
	270	7950
	285	7965
	300	7980
	315	7995
	330	8010
	345	8025
	360	8040
	375	8055
	390	8070
	405	8085
	420	8100
	435	8115
	450	8130
	465	8145
	480	8160
	495	8175
	510	8190
	525	8205
	540	8220
	555	8235
	570	8250
	585	8265
	600	8280
	615	8295
	630	8310
	645	8325
	660	8340
	675	8355
	690	8370
	705	8385
	720	8400
	735	8415
	750	8430
	765	8445
	780	8460
	795	8475
	810	8490
	825	8505
	840	8520
	855	8535
	870	8550
	885	8565
	900	8580
	915	8595
	930	8610
	945	8625
	960	8640

## Sheet: abiotic day 20
		Total Titration Volume (microns)	pH	volume(mL)			91 mL
I	0	0	7.358	0
	120	120	7.249	0.12
	480	480	7.015	0.48
	660	660	6.894	0.66
	960	960	6.753	0.96
	180	1140	6.693	1.14
	480	1440	6.577	1.44
	720	1680	6.49	1.68
	960	1920	6.413	1.92
	180	2100	6.328	2.1
	480	2400	6.25	2.4
	960	2880	6.101	2.88
	240	3120	6.018	3.12
	480	3360	5.922	3.36
	780	3660	5.78	3.66
	960	3840	5.715	3.84
	240	4080	5.577	4.08
	480	4320	5.399	4.32
	960	4800	4.848	4.8
	240	5040	4.526	5.04
	480	5280	4.275	5.28
	960	5760	4.004	5.76
	480	6240	3.836	6.24
	960	6720	3.701	6.72
VIII	15	6735
	30	6750
	45	6765
	60	6780
	75	6795
	90	6810
	105	6825
	120	6840
	135	6855
	150	6870
	165	6885
	180	6900
	195	6915
	210	6930
	225	6945
	240	6960
	255	6975
	270	6990
	285	7005
	300	7020
	315	7035
	330	7050
	345	7065
	360	7080
	375	7095
	390	7110
	405	7125
	420	7140
	435	7155
	450	7170
	465	7185
	480	7200
	495	7215
	510	7230
	525	7245
	540	7260
	555	7275
	570	7290
	585	7305
	600	7320
	615	7335
	630	7350
	645	7365
	660	7380
	675	7395
	690	7410
	705	7425
	720	7440
	735	7455
	750	7470
	765	7485
	780	7500
	795	7515
	810	7530
	825	7545
	840	7560
	855	7575
	870	7590
	885	7605
	900	7620
	915	7635
	930	7650
	945	7665
	960	7680
VIII	15	7695
	30	7710
	45	7725
	60	7740
	75	7755
	90	7770
	105	7785
	120	7800
	135	7815
	150	7830
	165	7845
	180	7860
	195	7875
	210	7890
	225	7905
	240	7920
	255	7935
	270	7950
	285	7965
	300	7980
	315	7995
	330	8010
	345	8025
	360	8040
	375	8055
	390	8070
	405	8085
	420	8100
	435	8115
	450	8130
	465	8145
	480	8160
	495	8175
	510	8190
	525	8205
	540	8220
	555	8235
	570	8250
	585	8265
	600	8280
	615	8295
	630	8310
	645	8325
	660	8340
	675	8355
	690	8370
	705	8385
	720	8400
	735	8415
	750	8430
	765	8445
	780	8460
	795	8475
	810	8490
	825	8505
	840	8520
	855	8535
	870	8550
	885	8565
	900	8580
	915	8595
	930	8610
	945	8625
	960	8640

## Sheet: abiotic day 25
		Total Titration Volume (microns)	pH	volumn(mL)			93mL
I	0	0	7.085	0
	180	180	7.048	0.18
	360	360	6.98	0.36
	480	480	6.936	0.48
	780	780	6.82	0.78
	960	960	6.773	0.96
	240	1200	6.691	1.2
	480	1440	6.617	1.44
	720	1680	6.552	1.68
	960	1920	6.485	1.92
	240	2160	6.429	2.16
	480	2400	6.366	2.4
	720	2640	6.308	2.64
	960	2880	6.232	2.88
	240	3120	6.172	3.12
	480	3360	6.105	3.36
	720	3600	6.028	3.6
	960	3840	5.943	3.84
	240	4080	5.886	4.08
	480	4320	5.798	4.32
	720	4560	5.714	4.56
	960	4800	5.593	4.8
	360	5160	5.417	5.16
	540	5340	5.271	5.34
	720	5520	5.125	5.52
	960	5760	4.826	5.76
	480	6240	4.33	6.24
	960	6720	4.022	6.72
	960	7680	3.715	7.68
VIII	15	7695
	30	7710
	45	7725
	60	7740
	75	7755
	90	7770
	105	7785
	120	7800
	135	7815
	150	7830
	165	7845
	180	7860
	195	7875
	210	7890
	225	7905
	240	7920
	255	7935
	270	7950
	285	7965
	300	7980
	315	7995
	330	8010
	345	8025
	360	8040
	375	8055
	390	8070
	405	8085
	420	8100
	435	8115
	450	8130
	465	8145
	480	8160
	495	8175
	510	8190
	525	8205
	540	8220
	555	8235
	570	8250
	585	8265
	600	8280
	615	8295
	630	8310
	645	8325
	660	8340
	675	8355
	690	8370
	705	8385
	720	8400
	735	8415
	750	8430
	765	8445
	780	8460
	795	8475
	810	8490
	825	8505
	840	8520
	855	8535
	870	8550
	885	8565
	900	8580
	915	8595
	930	8610
	945	8625
	960	8640

## Sheet: abiotic day 30
		Total Titration Volume (microns)	pH	volume(mL)			96mL
I	0	0	7.285	0
	180	180	7.166	0.18
	360	360	7.065	0.36
	540	540	6.968	0.54
	720	720	6.887	0.72
	960	960	6.78	0.96
	180	1140	6.713	1.14
	360	1320	6.648	1.32
	540	1500	6.593	1.5
	720	1680	6.531	1.68
	960	1920	6.468	1.92
	180	2100	6.408	2.1
	360	2280	6.351	2.28
	540	2460	6.301	2.46
	720	2640	6.244	2.64
	960	2880	6.17	2.88
	180	3060	6.126	3.06
	360	3240	6.067	3.24
	540	3420	6.01	3.42
	720	3600	5.939	3.6
	960	3840	5.871	3.84
	180	4020	5.795	4.02
	360	4200	5.717	4.2
	540	4380	5.619	4.38
	720	4560	5.515	4.56
	960	4800	5.352	4.8
	180	4980	5.192	4.98
	360	5160	4.984	5.16
	540	5340	4.739	5.34
	720	5520	4.522	5.52
	960	5760	4.308	5.76
	180	5940	4.183	5.94
	360	6120	4.075	6.12
	540	6300	3.992	6.3
	720	6480	3.925	6.48
	960	6720	3.845	6.72
VIII	15	6735
	30	6750
	45	6765
	60	6780
	75	6795
	90	6810
	105	6825
	120	6840
	135	6855
	150	6870
	165	6885
	180	6900
	195	6915
	210	6930
	225	6945
	240	6960
	255	6975
	270	6990
	285	7005
	300	7020
	315	7035
	330	7050
	345	7065
	360	7080
	375	7095
	390	7110
	405	7125
	420	7140
	435	7155
	450	7170
	465	7185
	480	7200
	495	7215
	510	7230
	525	7245
	540	7260
	555	7275
	570	7290
	585	7305
	600	7320
	615	7335
	630	7350
	645	7365
	660	7380
	675	7395
	690	7410
	705	7425
	720	7440
	735	7455
	750	7470
	765	7485
	780	7500
	795	7515
	810	7530
	825	7545
	840	7560
	855	7575
	870	7590
	885	7605
	900	7620
	915	7635
	930	7650
	945	7665
	960	7680
VIII	15	7695
	30	7710
	45	7725
	60	7740
	75	7755
	90	7770
	105	7785
	120	7800
	135	7815
	150	7830
	165	7845
	180	7860
	195	7875
	210	7890
	225	7905
	240	7920
	255	7935
	270	7950
	285	7965
	300	7980
	315	7995
	330	8010
	345	8025
	360	8040
	375	8055
	390	8070
	405	8085
	420	8100
	435	8115
	450	8130
	465	8145
	480	8160
	495	8175
	510	8190
	525	8205
	540	8220
	555	8235
	570	8250
	585	8265
	600	8280
	615	8295
	630	8310
	645	8325
	660	8340
	675	8355
	690	8370
	705	8385
	720	8400
	735	8415
	750	8430
	765	8445
	780	8460
	795	8475
	810	8490
	825	8505
	840	8520
	855	8535
	870	8550
	885	8565
	900	8580
	915	8595
	930	8610
	945	8625
	960	8640

## Sheet: biotic day 1
		Total Titration Volume (microns)	pH	volume(mL)			84mL
I	0	0	7.016	0
	300	300	6.876	0.3
	600	600	6.74	0.6
	960	960	6.61	0.96
	300	1260	6.502	1.26
	600	1560	6.394	1.56
	960	1920	6.284	1.92
	300	2220	6.189	2.22
	600	2520	6.079	2.52
	960	2880	5.951	2.88
	300	3180	5.823	3.18
	600	3480	5.665	3.48
	960	3840	5.416	3.84
	300	4140	5.134	4.14
	600	4440	4.809	4.44
	960	4800	4.491	4.8
	300	5100	4.29	5.1
	600	5400	4.138	5.4
	960	5760	4	5.76
VII	15	5775
	30	5790
	45	5805
	60	5820
	75	5835
	90	5850
	105	5865
	120	5880
	135	5895
	150	5910
	165	5925
	180	5940
	195	5955
	210	5970
	225	5985
	240	6000
	255	6015
	270	6030
	285	6045
	300	6060
	315	6075
	330	6090
	345	6105
	360	6120
	375	6135
	390	6150
	405	6165
	420	6180
	435	6195
	450	6210
	465	6225
	480	6240
	495	6255
	510	6270
	525	6285
	540	6300
	555	6315
	570	6330
	585	6345
	600	6360
	615	6375
	630	6390
	645	6405
	660	6420
	675	6435
	690	6450
	705	6465
	720	6480
	735	6495
	750	6510
	765	6525
	780	6540
	795	6555
	810	6570
	825	6585
	840	6600
	855	6615
	870	6630
	885	6645
	900	6660
	915	6675
	930	6690
	945	6705
	960	6720
VIII	15	6735
	30	6750
	45	6765
	60	6780
	75	6795
	90	6810
	105	6825
	120	6840
	135	6855
	150	6870
	165	6885
	180	6900
	195	6915
	210	6930
	225	6945
	240	6960
	255	6975
	270	6990
	285	7005
	300	7020
	315	7035
	330	7050
	345	7065
	360	7080
	375	7095
	390	7110
	405	7125
	420	7140
	435	7155
	450	7170
	465	7185
	480	7200
	495	7215
	510	7230
	525	7245
	540	7260
	555	7275
	570	7290
	585	7305
	600	7320
	615	7335
	630	7350
	645	7365
	660	7380
	675	7395
	690	7410
	705	7425
	720	7440
	735	7455
	750	7470
	765	7485
	780	7500
	795	7515
	810	7530
	825	7545
	840	7560
	855	7575
	870	7590
	885	7605
	900	7620
	915	7635
	930	7650
	945	7665
	960	7680
VIII	15	7695
	30	7710
	45	7725
	60	7740
	75	7755
	90	7770
	105	7785
	120	7800
	135	7815
	150	7830
	165	7845
	180	7860
	195	7875
	210	7890
	225	7905
	240	7920
	255	7935
	270	7950
	285	7965
	300	7980
	315	7995
	330	8010
	345	8025
	360	8040
	375	8055
	390	8070
	405	8085
	420	8100
	435	8115
	450	8130
	465	8145
	480	8160
	495	8175
	510	8190
	525	8205
	540	8220
	555	8235
	570	8250
	585	8265
	600	8280
	615	8295
	630	8310
	645	8325
	660	8340
	675	8355
	690	8370
	705	8385
	720	8400
	735	8415
	750	8430
	765	8445
	780	8460
	795	8475
	810	8490
	825	8505
	840	8520
	855	8535
	870	8550
	885	8565
	900	8580
	915	8595
	930	8610
	945	8625
	960	8640

[truncated: 12 more sheets: biotic day 5, biotic day 10, biotic day 15, biotic day 20, biotic day 25, biotic day 30, no Na2CO3 pH7_1, no Na2CO3 pH7_2, no Na2CO3 pH9, no Na2CO3 pH9_2, Raw data two columns, Raw data recording sheet]
