# Supplementary material for: Dual carbon sequestration with photosynthetic living materials
Source: Nat Commun. 2025 Apr 23;16:3832. doi: 10.1038/s41467-025-58761-y (PMC12019168; doi:10.1038/s41467-025-58761-y)
Supplement: Supplementary file 4 — Source Data [file 41467_2025_58761_MOESM4_ESM.zip › Supplementary Fig. 21/20240731_StorageModulus_day1.csv]

Project:	F127-F127BUM DaD-YC
Test:	20240731-biotic-3 day 1 255 FS PP8/S gap0525
Result:	Frequency sweep 1
Interval and data points:	1	6
Interval data:	Point No.	Time	Viscosity	Angular Frequency	Storage Modulus	Loss Modulus	Loss Factor	Shear Strain	Shear Stress	Torque	Status	Shear Rate	Normal Force	Gap
		[s]	[mPa·s]	[rad/s]	[Pa]	[Pa]	[1]	[%]	[Pa]	[mN·m]		[1/s]	[N]	[mm]
	1	30		1	6199.3	793.39	0.128	0.101	6.2839	0.0009478	WMa,TruStrain™	0	0.09	0.525
	2	60		1	6266.9	748.39	0.119	0.101	6.3431	0.00095674	WMa,TruStrain™	0	0.08	0.525
	3	90		1	6302.7	774.33	0.123	0.101	6.3819	0.00096259	WMa,TruStrain™	0	0.07	0.525
	4	120		1	6337.8	720.95	0.114	0.1	6.4105	0.0009669	WMa,TruStrain™	0	0.07	0.525
	5	150		1	6343.8	731.7	0.115	0.1	6.4177	0.00096799	WMa,TruStrain™	0	0.07	0.525
	6	180		1	6364.1	714.49	0.112	0.1	6.4361	0.00097076	WMa,TruStrain™	0	0.06	0.525
Interval and data points:	2	9
Interval data:	Point No.	Time	Viscosity	Angular Frequency	Storage Modulus	Loss Modulus	Loss Factor	Shear Strain	Shear Stress	Torque	Status	Shear Rate	Normal Force	Gap
		[s]	[mPa·s]	[rad/s]	[Pa]	[Pa]	[1]	[%]	[Pa]	[mN·m]		[1/s]	[N]	[mm]
	1	188.9		100	5290.3	4307.4	0.814	0.301	20.566	0.003102	TruStrain™	0	0.06	0.525
	2	193.9		75	6508.3	2199.6	0.338	0.302	20.713	0.0031242	TruStrain™	0	0.06	0.525
	3	198.9		56.2	7079.1	1387.1	0.196	0.302	21.751	0.0032808	TruStrain™	0	0.06	0.525
	4	204.4		42.2	7349	1042.1	0.142	0.301	22.379	0.0033754	TruStrain™	0	0.06	0.525
	5	210.8		31.6	7440.8	999.83	0.134	0.302	22.636	0.0034142	TruStrain™	0	0.06	0.525
	6	217.7		23.7	7443.7	899.73	0.121	0.302	22.607	0.0034098	TruStrain™	0	0.06	0.525
	7	225.3		17.8	7402.5	837.86	0.113	0.302	22.517	0.0033963	TruStrain™	0	0.06	0.525
	8	234.2		13.3	7304.3	817.45	0.112	0.302	22.16	0.0033424	TruStrain™	0	0.06	0.525
	9	244.3		10	7189.3	809.67	0.113	0.301	21.813	0.00329	TruStrain™	0	0.06	0.525
Test:	20240731-biotic-2 day 1 255 FS PP8/S gap0510
Result:	Frequency sweep 1
Interval and data points:	1	6
Interval data:	Point No.	Time	Viscosity	Angular Frequency	Storage Modulus	Loss Modulus	Loss Factor	Shear Strain	Shear Stress	Torque	Status	Shear Rate	Normal Force	Gap
		[s]	[mPa·s]	[rad/s]	[Pa]	[Pa]	[1]	[%]	[Pa]	[mN·m]		[1/s]	[N]	[mm]
	1	30		1	5462	655.48	0.120	0.101	5.533	0.00083454	WMa,TruStrain™	0	0.08	0.510
	2	60		1	5316.1	669.33	0.126	0.101	5.385	0.00081222	WMa,TruStrain™	0	0.08	0.510
	3	90		1	5490.7	604.56	0.110	0.1	5.5514	0.00083732	WMa,TruStrain™	0	0.07	0.510
	4	120		1	5486.5	619.54	0.113	0.1	5.549	0.00083696	WMa,TruStrain™	0	0.07	0.510
	5	150		1	5504.3	626.83	0.114	0.101	5.5675	0.00083976	WMa,TruStrain™	0	0.07	0.510
	6	180		1	5480.7	652.31	0.119	0.101	5.547	0.00083665	WMa,TruStrain™	0	0.07	0.510
Interval and data points:	2	10
Interval data:	Point No.	Time	Viscosity	Angular Frequency	Storage Modulus	Loss Modulus	Loss Factor	Shear Strain	Shear Stress	Torque	Status	Shear Rate	Normal Force	Gap
		[s]	[mPa·s]	[rad/s]	[Pa]	[Pa]	[1]	[%]	[Pa]	[mN·m]		[1/s]	[N]	[mm]
	1	188.9		100	4330.5	3523.5	0.814	0.302	16.837	0.0025395	TruStrain™	0	0.06	0.510
	2	194		75	5508.7	1902.7	0.345	0.302	17.572	0.0026504	TruStrain™	0	0.06	0.510
	3	199.1		56.2	6084.5	1198.2	0.197	0.302	18.698	0.0028202	TruStrain™	0	0.06	0.510
	4	204.5		42.2	6317.9	936.25	0.148	0.302	19.257	0.0029045	TruStrain™	0	0.06	0.510
	5	210.7		31.6	6444.4	906.57	0.141	0.302	19.622	0.0029596	TruStrain™	0	0.06	0.510
	6	217.6		23.7	6434.2	765.64	0.119	0.302	19.537	0.0029468	TruStrain™	0	0.06	0.510
	7	225.2		17.8	6373.7	742.5	0.116	0.302	19.348	0.0029182	TruStrain™	0	0.06	0.510
	8	234.1		13.3	6295.8	713.64	0.113	0.302	19.154	0.002889	TruStrain™	0	0.06	0.510
	9	244.2		10	6200.5	709.24	0.114	0.302	18.817	0.0028382	TruStrain™	0	0.06	0.510
	10	255.6		7.5	6089	710.35	0.117	0.302	18.483	0.0027879	TruStrain™	0	0.06	0.510
Test:	20240731-biotic-1 day 1 255 FS PP8/S gap0520
Result:	Frequency sweep 1
Interval and data points:	1	6
Interval data:	Point No.	Time	Viscosity	Angular Frequency	Storage Modulus	Loss Modulus	Loss Factor	Shear Strain	Shear Stress	Torque	Status	Shear Rate	Normal Force	Gap
		[s]	[mPa·s]	[rad/s]	[Pa]	[Pa]	[1]	[%]	[Pa]	[mN·m]		[1/s]	[N]	[mm]
	1	30		1	5409.9	642.97	0.119	0.101	5.4776	0.00082619	WMa,TruStrain™	0	0.08	0.520
	2	60		1	5468	630.12	0.115	0.101	5.5319	0.00083437	WMa,TruStrain™	0	0.08	0.520
	3	90		1	5449.6	634.68	0.116	0.101	5.5141	0.00083169	WMa,TruStrain™	0	0.08	0.520
	4	120		1	5484.8	644.79	0.118	0.101	5.5505	0.00083718	WMa,TruStrain™	0	0.07	0.520
	5	150		1	5488.1	644.76	0.117	0.101	5.5535	0.00083764	WMa,TruStrain™	0	0.07	0.520
	6	180		1	5505.4	613.96	0.112	0.101	5.5672	0.00083971	WMa,TruStrain™	0	0.07	0.520
Interval and data points:	2	11
Interval data:	Point No.	Time	Viscosity	Angular Frequency	Storage Modulus	Loss Modulus	Loss Factor	Shear Strain	Shear Stress	Torque	Status	Shear Rate	Normal Force	Gap
		[s]	[mPa·s]	[rad/s]	[Pa]	[Pa]	[1]	[%]	[Pa]	[mN·m]		[1/s]	[N]	[mm]
	1	188.9		100	5157.4	3746.5	0.726	0.302	19.22	0.002899	TruStrain™	0	0.07	0.520
	2	193.9		75	6016.5	2032.2	0.338	0.301	19.146	0.0028878	TruStrain™	0	0.07	0.520
	3	198.9		56.2	6393.6	1281.9	0.200	0.302	19.661	0.0029655	TruStrain™	0	0.07	0.520
	4	204.4		42.2	6541.6	955.69	0.146	0.302	19.933	0.0030065	TruStrain™	0	0.07	0.520
	5	210.6		31.6	6586.7	911.73	0.138	0.302	20.048	0.0030239	TruStrain™	0	0.07	0.520
	6	217.5		23.7	6556.1	814.79	0.124	0.302	19.919	0.0030044	TruStrain™	0	0.06	0.520
	7	225.1		17.8	6460.7	761.96	0.118	0.302	19.615	0.0029586	TruStrain™	0	0.06	0.520
	8	234		13.3	6373.2	728.4	0.114	0.302	19.341	0.0029172	TruStrain™	0	0.06	0.520
	9	244.1		10	6258.8	722.93	0.116	0.302	18.996	0.0028652	TruStrain™	0	0.06	0.520
	10	255.5		7.5	6162.8	707.67	0.115	0.302	18.703	0.002821	TruStrain™	0	0.06	0.520
	11	268.5		5.62	6041.6	692.27	0.115	0.302	18.335	0.0027655	TruStrain™	0	0.06	0.520
Test:	20240731-abiotic-3 day 1 255 FS PP8/S gap0500
Result:	Frequency sweep 1
Interval and data points:	1	6
Interval data:	Point No.	Time	Viscosity	Angular Frequency	Storage Modulus	Loss Modulus	Loss Factor	Shear Strain	Shear Stress	Torque	Status	Shear Rate	Normal Force	Gap
		[s]	[mPa·s]	[rad/s]	[Pa]	[Pa]	[1]	[%]	[Pa]	[mN·m]		[1/s]	[N]	[mm]
	1	30		1	6069.8	717.2	0.118	0.101	6.145	0.00092685	WMa,TruStrain™	0	0.07	0.500
	2	60		1	6157.6	658.02	0.107	0.101	6.2238	0.00093874	WMa,TruStrain™	0	0.06	0.500
	3	90		1	6215.9	683.66	0.110	0.101	6.285	0.00094796	WMa,TruStrain™	0	0.06	0.500
	4	120		1	6243	681.06	0.109	0.101	6.3117	0.000952	WMa,TruStrain™	0	0.06	0.500
	5	150		1	6261.4	685.34	0.109	0.101	6.3306	0.00095485	WMa,TruStrain™	0	0.05	0.500
	6	180		1	6266.5	700.12	0.112	0.101	6.3373	0.00095586	WMa,TruStrain™	0	0.05	0.500
Interval and data points:	2	11
Interval data:	Point No.	Time	Viscosity	Angular Frequency	Storage Modulus	Loss Modulus	Loss Factor	Shear Strain	Shear Stress	Torque	Status	Shear Rate	Normal Force	Gap
		[s]	[mPa·s]	[rad/s]	[Pa]	[Pa]	[1]	[%]	[Pa]	[mN·m]		[1/s]	[N]	[mm]
	1	188.9		100	3815.8	3787.2	0.993	0.302	16.211	0.0024451	TruStrain™	0	0.05	0.500
	2	194		75	5705.7	1962.3	0.344	0.302	18.192	0.0027439	TruStrain™	0	0.05	0.500
	3	199		56.2	6648.1	1258	0.189	0.302	20.4	0.0030769	TruStrain™	0	0.05	0.500
	4	204.7		42.2	7126.2	964	0.135	0.301	21.681	0.0032701	TruStrain™	0	0.05	0.500
	5	210.9		31.6	7360	945.31	0.128	0.302	22.373	0.0033745	TruStrain™	0	0.05	0.500
	6	217.8		23.7	7405.8	847.63	0.114	0.302	22.475	0.0033899	TruStrain™	0	0.05	0.500
	7	225.4		17.8	7385.1	817.78	0.111	0.302	22.403	0.0033791	TruStrain™	0	0.05	0.500
	8	234.2		13.3	7307.7	797.34	0.109	0.302	22.165	0.0033431	TruStrain™	0	0.05	0.500
	9	244.3		10	7208.2	783.21	0.109	0.302	21.862	0.0032974	TruStrain™	0	0.05	0.500
	10	255.8		7.5	7090.9	780.54	0.110	0.301	21.508	0.003244	TruStrain™	0	0.05	0.500
	11	268.7		5.62	6984.4	769.09	0.110	0.302	21.186	0.0031955	TruStrain™	0	0.05	0.500
Test:	20240731-abiotic-2 day 1 255 FS PP8/S gap0505
Result:	Frequency sweep 1
Interval and data points:	1	6
Interval data:	Point No.	Time	Viscosity	Angular Frequency	Storage Modulus	Loss Modulus	Loss Factor	Shear Strain	Shear Stress	Torque	Status	Shear Rate	Normal Force	Gap
		[s]	[mPa·s]	[rad/s]	[Pa]	[Pa]	[1]	[%]	[Pa]	[mN·m]		[1/s]	[N]	[mm]
	1	30		1	5983.5	717.11	0.120	0.1	6.055	0.00091328	WMa,TruStrain™	0	0.07	0.505
	2	60		1	6074	692.04	0.114	0.101	6.1443	0.00092675	WMa,TruStrain™	0	0.06	0.505
	3	90		1	6127.5	704.53	0.115	0.101	6.199	0.000935	WMa,TruStrain™	0	0.06	0.505
	4	120		1	6172	690.93	0.112	0.101	6.2421	0.0009415	WMa,TruStrain™	0	0.05	0.505
	5	150		1	5978.8	863.83	0.144	0.101	6.0712	0.00091573	WMa,TruStrain™	0	0.05	0.505
	6	180		1	6221.6	703.56	0.113	0.101	6.2929	0.00094915	WMa,TruStrain™	0	0.05	0.505
Interval and data points:	2	9
Interval data:	Point No.	Time	Viscosity	Angular Frequency	Storage Modulus	Loss Modulus	Loss Factor	Shear Strain	Shear Stress	Torque	Status	Shear Rate	Normal Force	Gap
		[s]	[mPa·s]	[rad/s]	[Pa]	[Pa]	[1]	[%]	[Pa]	[mN·m]		[1/s]	[N]	[mm]
	1	188.9		100	4543.2	3480.4	0.766	0.302	17.256	0.0026028	TruStrain™	0	0.05	0.505
	2	194		75	6055.8	2029.6	0.335	0.302	19.257	0.0029045	TruStrain™	0	0.05	0.505
	3	199		56.2	6870	1290.4	0.188	0.302	21.077	0.0031791	TruStrain™	0	0.05	0.505
	4	204.5		42.2	7261.6	1005.2	0.138	0.302	22.103	0.0033338	TruStrain™	0	0.05	0.505
	5	210.6		31.6	7450.7	937.32	0.126	0.302	22.642	0.003415	TruStrain™	0	0.05	0.505
	6	217.5		23.7	7490.7	835.9	0.112	0.302	22.785	0.0034366	TruStrain™	0	0.05	0.505
	7	225.2		17.8	7445.5	791.51	0.106	0.302	22.576	0.0034052	TruStrain™	0	0.05	0.505
	8	234		13.3	7360.4	779.46	0.106	0.302	22.317	0.003366	TruStrain™	0	0.05	0.505
	9	244.1		10	7258.7	779.91	0.107	0.301	22.011	0.0033199	TruStrain™	0	0.05	0.505
Test:	20240731-abiotic-1 day 1 255 FS PP8/S gap0510
Result:	Frequency sweep 1
Interval and data points:	1	6
Interval data:	Point No.	Time	Viscosity	Angular Frequency	Storage Modulus	Loss Modulus	Loss Factor	Shear Strain	Shear Stress	Torque	Status	Shear Rate	Normal Force	Gap
		[s]	[mPa·s]	[rad/s]	[Pa]	[Pa]	[1]	[%]	[Pa]	[mN·m]		[1/s]	[N]	[mm]
	1	30		1	5725.8	622.36	0.109	0.1	5.787	0.00087286	WMa,TruStrain™	0	0.09	0.510
	2	60		1	5782.6	629.1	0.109	0.101	5.8462	0.00088178	WMa,TruStrain™	0	0.08	0.510
	3	90		1	5881.9	617.43	0.105	0.101	5.9441	0.00089656	WMa,TruStrain™	0	0.08	0.510
	4	120		1	5999.4	619.38	0.103	0.101	6.0618	0.0009143	WMa,TruStrain™	0	0.08	0.510
	5	150		1	6103.4	642.35	0.105	0.101	6.1681	0.00093034	WMa,TruStrain™	0	0.08	0.510
	6	180		1	6205.4	659.18	0.106	0.101	6.2719	0.000946	WMa,TruStrain™	0	0.08	0.510
Interval and data points:	2	11
Interval data:	Point No.	Time	Viscosity	Angular Frequency	Storage Modulus	Loss Modulus	Loss Factor	Shear Strain	Shear Stress	Torque	Status	Shear Rate	Normal Force	Gap
		[s]	[mPa·s]	[rad/s]	[Pa]	[Pa]	[1]	[%]	[Pa]	[mN·m]		[1/s]	[N]	[mm]
	1	189		100	12137	4056.1	0.334	0.302	38.587	0.0058202	TruStrain™	0	0.08	0.510
	2	193.9		75	10491	2088.8	0.199	0.302	32.255	0.004865	TruStrain™	0	0.08	0.510
	3	199.1		56.2	9472.4	1388.9	0.147	0.302	28.866	0.0043539	TruStrain™	0	0.08	0.510
	4	204.7		42.2	8817.9	1071.8	0.122	0.302	26.783	0.0040396	TruStrain™	0	0.08	0.510
	5	211.1		31.6	8405.7	1008.9	0.120	0.302	25.526	0.0038501	TruStrain™	0	0.08	0.510
	6	218		23.7	8104.1	919.65	0.113	0.301	24.59	0.0037089	TruStrain™	0	0.08	0.510
	7	225.6		17.8	7882.9	859.74	0.109	0.301	23.908	0.003606	TruStrain™	0	0.08	0.510
	8	234.5		13.3	7682.6	829.04	0.108	0.302	23.298	0.003514	TruStrain™	0	0.08	0.510
	9	244.5		10	7520.1	814.37	0.108	0.302	22.807	0.00344	TruStrain™	0	0.08	0.510
	10	256		7.5	7384.4	799.36	0.108	0.302	22.394	0.0033777	TruStrain™	0	0.08	0.510
	11	269		5.62	7254.6	777.91	0.107	0.302	21.999	0.0033182	TruStrain™	0	0.08	0.510
