# Supplementary material for: Dual carbon sequestration with photosynthetic living materials
Source: Nat Commun. 2025 Apr 23;16:3832. doi: 10.1038/s41467-025-58761-y (PMC12019168; doi:10.1038/s41467-025-58761-y)
Supplement: Supplementary file 4 — Source Data [file 41467_2025_58761_MOESM4_ESM.zip › Supplementary Fig. 21/20240804_StorageModulus_day5.csv]

Project:	F127-F127BUM DaD-YC
Test:	20240804-abiotic-1 day 5 255 FS PP8/S gap0440
Result:	Frequency sweep 1
Interval and data points:	1	6
Interval data:	Point No.	Time	Viscosity	Angular Frequency	Storage Modulus	Loss Modulus	Loss Factor	Shear Strain	Shear Stress	Torque	Status	Shear Rate	Normal Force	Gap
		[s]	[mPa·s]	[rad/s]	[Pa]	[Pa]	[1]	[%]	[Pa]	[mN·m]		[1/s]	[N]	[mm]
	1	30		1	6998.5	869.13	0.124	0.101	7.0902	0.0010694	WMa,TruStrain™	0	0.06	0.441
	2	60		1	6980.4	848.12	0.121	0.101	7.067	0.0010659	WMa,TruStrain™	0	0.05	0.441
	3	90		1	7035.1	858.68	0.122	0.101	7.1228	0.0010743	WMa,TruStrain™	0	0.05	0.441
	4	120		1	7085.3	867.83	0.122	0.101	7.174	0.0010821	WMa,TruStrain™	0	0.04	0.441
	5	150		1	7104	870.79	0.123	0.101	7.1931	0.0010849	WMa,TruStrain™	0	0.03	0.441
	6	180		1	7119.4	876.84	0.123	0.101	7.2093	0.0010874	WMa,TruStrain™	0	0.02	0.441
Interval and data points:	2	14
Interval data:	Point No.	Time	Viscosity	Angular Frequency	Storage Modulus	Loss Modulus	Loss Factor	Shear Strain	Shear Stress	Torque	Status	Shear Rate	Normal Force	Gap
		[s]	[mPa·s]	[rad/s]	[Pa]	[Pa]	[1]	[%]	[Pa]	[mN·m]		[1/s]	[N]	[mm]
	1	189		100	6977.1	3500.7	0.502	0.301	23.535	0.0035498	TruStrain™	0	0.02	0.441
	2	194		75	7797.7	1995.6	0.256	0.302	24.269	0.0036606	TruStrain™	0	0.02	0.441
	3	199.1		56.2	8406.6	1372.7	0.163	0.302	25.683	0.0038737	TruStrain™	0	0.02	0.441
	4	204.6		42.2	8691.8	1125.2	0.129	0.302	26.425	0.0039857	TruStrain™	0	0.02	0.441
	5	210.8		31.6	8777.6	1100	0.125	0.302	26.672	0.0040229	TruStrain™	0	0.01	0.441
	6	217.7		23.7	8723.8	1022.6	0.117	0.302	26.484	0.0039946	TruStrain™	0	0.01	0.441
	7	225.3		17.8	8638	994.27	0.115	0.302	26.217	0.0039543	TruStrain™	0	0.01	0.441
	8	234.2		13.3	8449.8	1018.8	0.121	0.302	25.661	0.0038704	TruStrain™	0	0.01	0.441
	9	244.3		10	8328.3	992.05	0.119	0.301	25.287	0.003814	TruStrain™	0	0.01	0.441
	10	255.7		7.5	8092.8	1068.9	0.132	0.301	24.609	0.0037119	TruStrain™	0	0.00	0.441
	11	268.7		5.62	7612.4	953.45	0.125	0.302	23.133	0.0034891	TruStrain™	0	0.00	0.441
	12	283.5		4.22	7352.4	944.88	0.129	0.301	22.347	0.0033706	TruStrain™	0	0.00	0.441
	13	300.3		3.16	7185.8	930.54	0.129	0.302	21.874	0.0032993	TruStrain™	0	0.00	0.441
	14	321.9		2.37	7496.2	945.05	0.126	0.302	22.813	0.003441	TruStrain™	0	-0.01	0.441
Test:	20240804-abiotic-2 day 5 255 FS PP8/S gap0440
Result:	Frequency sweep 1
Interval and data points:	1	6
Interval data:	Point No.	Time	Viscosity	Angular Frequency	Storage Modulus	Loss Modulus	Loss Factor	Shear Strain	Shear Stress	Torque	Status	Shear Rate	Normal Force	Gap
		[s]	[mPa·s]	[rad/s]	[Pa]	[Pa]	[1]	[%]	[Pa]	[mN·m]		[1/s]	[N]	[mm]
	1	30		1	7915.8	958.61	0.121	0.101	8.0166	0.0012092	WMa,TruStrain™	0	0.06	0.440
	2	60		1	8035.1	957.67	0.119	0.101	8.1326	0.0012266	WMa,TruStrain™	0	0.06	0.440
	3	90		1	8099.5	936.87	0.116	0.101	8.1946	0.001236	WMa,TruStrain™	0	0.05	0.440
	4	120		1	8131.9	926.99	0.114	0.101	8.2258	0.0012407	WMa,TruStrain™	0	0.04	0.440
	5	150		1	8197.7	940.21	0.115	0.101	8.293	0.0012508	WMa,TruStrain™	0	0.04	0.440
	6	180		1	8262.8	945.1	0.114	0.101	8.3587	0.0012607	WMa,TruStrain™	0	0.03	0.440
Interval and data points:	2	10
Interval data:	Point No.	Time	Viscosity	Angular Frequency	Storage Modulus	Loss Modulus	Loss Factor	Shear Strain	Shear Stress	Torque	Status	Shear Rate	Normal Force	Gap
		[s]	[mPa·s]	[rad/s]	[Pa]	[Pa]	[1]	[%]	[Pa]	[mN·m]		[1/s]	[N]	[mm]
	1	188.9		100	9835.4	3629.7	0.369	0.301	31.606	0.0047671	TruStrain™	0	0.03	0.440
	2	193.9		75	10253	1985.9	0.194	0.302	31.49	0.0047497	TruStrain™	0	0.03	0.440
	3	199		56.2	10404	1385.4	0.133	0.302	31.647	0.0047733	TruStrain™	0	0.03	0.440
	4	204.5		42.2	10440	1165.6	0.112	0.301	31.67	0.0047769	TruStrain™	0	0.03	0.440
	5	210.7		31.6	10375	1136.5	0.110	0.301	31.467	0.0047462	TruStrain™	0	0.03	0.440
	6	217.6		23.7	10241	1092.6	0.107	0.302	31.052	0.0046836	TruStrain™	0	0.03	0.440
	7	225.2		17.8	10100	1058.1	0.105	0.302	30.618	0.0046182	TruStrain™	0	0.03	0.440
	8	234.1		13.3	9936.1	1055.8	0.106	0.302	30.128	0.0045443	TruStrain™	0	0.03	0.440
	9	244.2		10	9762.2	1056.7	0.108	0.302	29.606	0.0044654	TruStrain™	0	0.03	0.440
	10	255.6		7.5	9594.7	1053	0.110	0.302	29.102	0.0043895	TruStrain™	0	0.02	0.440
Test:	20240804-biotic-3 day 5 255 FS PP8/S gap0550
Result:	Frequency sweep 1
Interval and data points:	1	6
Interval data:	Point No.	Time	Viscosity	Angular Frequency	Storage Modulus	Loss Modulus	Loss Factor	Shear Strain	Shear Stress	Torque	Status	Shear Rate	Normal Force	Gap
		[s]	[mPa·s]	[rad/s]	[Pa]	[Pa]	[1]	[%]	[Pa]	[mN·m]		[1/s]	[N]	[mm]
	1	30		1	7462.8	880.23	0.118	0.101	7.5576	0.0011399	WMa,TruStrain™	0	0.15	0.550
	2	60		1	7560.5	882.26	0.117	0.1	7.6492	0.0011537	WMa,TruStrain™	0	0.15	0.550
	3	90		1	7635.7	879.62	0.115	0.101	7.7251	0.0011652	WMa,TruStrain™	0	0.14	0.550
	4	120		1	7687.1	877.31	0.114	0.101	7.776	0.0011729	WMa,TruStrain™	0	0.14	0.550
	5	150		1	7719.1	890.72	0.115	0.1	7.809	0.0011778	WMa,TruStrain™	0	0.14	0.550
	6	180		1	7821.1	862.78	0.110	0.101	7.9081	0.0011928	WMa,TruStrain™	0	0.13	0.550
Interval and data points:	2	11
Interval data:	Point No.	Time	Viscosity	Angular Frequency	Storage Modulus	Loss Modulus	Loss Factor	Shear Strain	Shear Stress	Torque	Status	Shear Rate	Normal Force	Gap
		[s]	[mPa·s]	[rad/s]	[Pa]	[Pa]	[1]	[%]	[Pa]	[mN·m]		[1/s]	[N]	[mm]
	1	189		100	10281	4126.4	0.401	0.301	33.399	0.0050376	TruStrain™	0	0.13	0.550
	2	194		75	10552	2337.2	0.221	0.302	32.589	0.0049154	TruStrain™	0	0.13	0.550
	3	199.1		56.2	10434	1575	0.151	0.302	31.817	0.004799	TruStrain™	0	0.13	0.550
	4	204.8		42.2	10271	1291.4	0.126	0.302	31.213	0.0047078	TruStrain™	0	0.13	0.550
	5	211.1		31.6	10144	1263.3	0.125	0.302	30.823	0.004649	TruStrain™	0	0.12	0.550
	6	218		23.7	9939.1	1130.6	0.114	0.302	30.161	0.0045492	TruStrain™	0	0.12	0.550
	7	225.6		17.8	9755.8	1095.8	0.112	0.301	29.598	0.0044643	TruStrain™	0	0.12	0.550
	8	234.5		13.3	9576.9	1071.3	0.112	0.302	29.056	0.0043825	TruStrain™	0	0.12	0.550
	9	244.6		10	9390.8	1044.5	0.111	0.302	28.489	0.004297	TruStrain™	0	0.12	0.550
	10	256		7.5	9217.8	1046.4	0.114	0.302	27.97	0.0042188	TruStrain™	0	0.12	0.550
	11	269		5.62	9048.8	1033.2	0.114	0.301	27.459	0.0041416	TruStrain™	0	0.12	0.550
Test:	20240804-biotic-2 day 5 255 FS PP8/S gap0458
Result:	Frequency sweep 1
Interval and data points:	1	6
Interval data:	Point No.	Time	Viscosity	Angular Frequency	Storage Modulus	Loss Modulus	Loss Factor	Shear Strain	Shear Stress	Torque	Status	Shear Rate	Normal Force	Gap
		[s]	[mPa·s]	[rad/s]	[Pa]	[Pa]	[1]	[%]	[Pa]	[mN·m]		[1/s]	[N]	[mm]
	1	30		1	8364.9	1068.2	0.128	0.101	8.4781	0.0012788	WMa,TruStrain™	0	0.25	0.458
	2	60		1	8425.2	1083.8	0.129	0.1	8.537	0.0012876	WMa,TruStrain™	0	0.26	0.458
	3	90		1	8527.2	1073.6	0.126	0.101	8.6378	0.0013028	WMa,TruStrain™	0	0.26	0.458
	4	120		1	8586.2	1067.8	0.124	0.101	8.696	0.0013116	WMa,TruStrain™	0	0.26	0.458
	5	150		1	8633.7	1090.8	0.126	0.101	8.7463	0.0013192	WMa,TruStrain™	0	0.26	0.458
	6	180		1	8701.5	1065.7	0.122	0.101	8.8108	0.0013289	WMa,TruStrain™	0	0.26	0.458
Interval and data points:	2	10
Interval data:	Point No.	Time	Viscosity	Angular Frequency	Storage Modulus	Loss Modulus	Loss Factor	Shear Strain	Shear Stress	Torque	Status	Shear Rate	Normal Force	Gap
		[s]	[mPa·s]	[rad/s]	[Pa]	[Pa]	[1]	[%]	[Pa]	[mN·m]		[1/s]	[N]	[mm]
	1	188.8		100	15687	3803.9	0.242	0.302	48.67	0.007341	TruStrain™	0	0.25	0.458
	2	193.8		75	14125	2397.8	0.170	0.302	43.201	0.0065161	TruStrain™	0	0.25	0.458
	3	198.9		56.2	13056	1734.1	0.133	0.302	39.712	0.0059897	TruStrain™	0	0.25	0.458
	4	204.5		42.2	12367	1471	0.119	0.302	37.551	0.0056638	TruStrain™	0	0.25	0.458
	5	210.7		31.6	11850	1444	0.122	0.302	35.992	0.0054287	TruStrain™	0	0.25	0.458
	6	217.6		23.7	11461	1364.5	0.119	0.302	34.8	0.0052489	TruStrain™	0	0.25	0.458
	7	225.2		17.8	11131	1312.4	0.118	0.302	33.792	0.0050968	TruStrain™	0	0.25	0.458
	8	234.1		13.3	10857	1292.9	0.119	0.302	32.966	0.0049723	TruStrain™	0	0.25	0.458
	9	244.2		10	10608	1285.2	0.121	0.302	32.219	0.0048595	TruStrain™	0	0.25	0.458
	10	255.6		7.5	10480	1296.2	0.124	0.301	31.835	0.0048018	TruStrain™	0	0.25	0.458
Test:	20240804-biotic-1 day 5 255 FS PP8/S gap0348
Result:	Frequency sweep 1
Interval and data points:	1	6
Interval data:	Point No.	Time	Viscosity	Angular Frequency	Storage Modulus	Loss Modulus	Loss Factor	Shear Strain	Shear Stress	Torque	Status	Shear Rate	Normal Force	Gap
		[s]	[mPa·s]	[rad/s]	[Pa]	[Pa]	[1]	[%]	[Pa]	[mN·m]		[1/s]	[N]	[mm]
	1	30		1	5938.5	833.44	0.140	0.101	6.0345	0.00091018	WMa,TruStrain™	0	0.07	0.348
	2	60		1	5902.7	858.04	0.145	0.101	5.9951	0.00090424	WMa,TruStrain™	0	0.06	0.348
	3	90		1	5840	866.87	0.148	0.101	5.9338	0.00089499	WMa,TruStrain™	0	0.05	0.348
	4	120		1	5875.1	877.53	0.149	0.101	5.9702	0.00090049	WMa,TruStrain™	0	0.04	0.348
	5	150		1	5912.3	869.37	0.147	0.1	6.0056	0.00090583	WMa,TruStrain™	0	0.04	0.348
	6	180		1	5923	890	0.150	0.1	6.0193	0.00090789	WMa,TruStrain™	0	0.03	0.348
Interval and data points:	2	10
Interval data:	Point No.	Time	Viscosity	Angular Frequency	Storage Modulus	Loss Modulus	Loss Factor	Shear Strain	Shear Stress	Torque	Status	Shear Rate	Normal Force	Gap
		[s]	[mPa·s]	[rad/s]	[Pa]	[Pa]	[1]	[%]	[Pa]	[mN·m]		[1/s]	[N]	[mm]
	1	189		100	12302	2650.4	0.215	0.302	37.954	0.0057246	TruStrain™	0	0.03	0.348
	2	194		75	10581	1690.3	0.160	0.302	32.311	0.0048735	TruStrain™	0	0.03	0.348
	3	199		56.2	9465.3	1238.1	0.131	0.302	28.782	0.0043412	TruStrain™	0	0.03	0.348
	4	204.4		42.2	8751.7	1040.8	0.119	0.302	26.573	0.004008	TruStrain™	0	0.03	0.348
	5	210.6		31.6	8297.3	1014.7	0.122	0.302	25.203	0.0038014	TruStrain™	0	0.03	0.348
	6	217.5		23.7	7984.4	972.86	0.122	0.302	24.252	0.003658	TruStrain™	0	0.02	0.348
	7	225.1		17.8	7745	954.13	0.123	0.302	23.528	0.0035488	TruStrain™	0	0.02	0.348
	8	234		13.3	7544.6	964.6	0.128	0.302	22.933	0.003459	TruStrain™	0	0.02	0.348
	9	244.1		10	7391.1	982.83	0.133	0.302	22.482	0.0033909	TruStrain™	0	0.02	0.348
	10	255.5		7.5	7250.4	971.49	0.134	0.302	22.056	0.0033267	TruStrain™	0	0.02	0.348
Test:	20240804-abiotic-3 day 5 255 FS PP8/S gap0440
Result:	Frequency sweep 1
Interval and data points:	1	6
Interval data:	Point No.	Time	Viscosity	Angular Frequency	Storage Modulus	Loss Modulus	Loss Factor	Shear Strain	Shear Stress	Torque	Status	Shear Rate	Normal Force	Gap
		[s]	[mPa·s]	[rad/s]	[Pa]	[Pa]	[1]	[%]	[Pa]	[mN·m]		[1/s]	[N]	[mm]
	1	30		1	6714.8	862.72	0.128	0.101	6.8067	0.0010267	WMa,TruStrain™	0	0.08	0.441
	2	60		1	6726.9	854.15	0.127	0.101	6.8149	0.0010279	WMa,TruStrain™	0	0.07	0.441
	3	90		1	6751.6	824.16	0.122	0.101	6.8357	0.001031	WMa,TruStrain™	0	0.06	0.441
	4	120		1	6770.1	823.97	0.122	0.101	6.8542	0.0010338	WMa,TruStrain™	0	0.06	0.441
	5	150		1	6751.6	797.85	0.118	0.101	6.8327	0.0010306	WMa,TruStrain™	0	0.05	0.441
	6	180		1	6753.3	783.95	0.116	0.101	6.8327	0.0010306	WMa,TruStrain™	0	0.04	0.441
Interval and data points:	2	10
Interval data:	Point No.	Time	Viscosity	Angular Frequency	Storage Modulus	Loss Modulus	Loss Factor	Shear Strain	Shear Stress	Torque	Status	Shear Rate	Normal Force	Gap
		[s]	[mPa·s]	[rad/s]	[Pa]	[Pa]	[1]	[%]	[Pa]	[mN·m]		[1/s]	[N]	[mm]
	1	189		100	6470	3089.4	0.477	0.302	21.622	0.0032613	TruStrain™	0	0.04	0.441
	2	194		75	7153.9	1885.4	0.264	0.302	22.306	0.0033645	TruStrain™	0	0.04	0.441
	3	199.2		56.2	7858.4	1257.7	0.160	0.302	23.996	0.0036193	TruStrain™	0	0.04	0.441
	4	204.9		42.2	8178.5	1033.4	0.126	0.302	24.856	0.0037491	TruStrain™	0	0.04	0.441
	5	211		31.6	8321.2	991.12	0.119	0.302	25.266	0.0038109	TruStrain™	0	0.04	0.441
	6	217.9		23.7	8304.4	929.09	0.112	0.302	25.194	0.0038001	TruStrain™	0	0.04	0.441
	7	225.6		17.8	8256.9	899.62	0.109	0.301	25.042	0.003777	TruStrain™	0	0.04	0.441
	8	234.4		13.3	8142.4	885.35	0.109	0.302	24.696	0.0037249	TruStrain™	0	0.04	0.441
	9	244.5		10	8025.7	895.65	0.112	0.302	24.349	0.0036725	TruStrain™	0	0.04	0.441
	10	255.9		7.5	7870.7	879.22	0.112	0.302	23.878	0.0036016	TruStrain™	0	0.03	0.441
