# Supplementary material for: Dual carbon sequestration with photosynthetic living materials
Source: Nat Commun. 2025 Apr 23;16:3832. doi: 10.1038/s41467-025-58761-y (PMC12019168; doi:10.1038/s41467-025-58761-y)
Supplement: Supplementary file 4 — Source Data [file 41467_2025_58761_MOESM4_ESM.zip › Supplementary Fig. 21/20240809_StorageModulus_day10.csv]

Project:	F127-F127BUM DaD-YC
Test:	20240809-abiotic-1 day 10 255 FS PP8/S gap0470
Result:	Frequency sweep 1
Interval and data points:	1	6
Interval data:	Point No.	Time	Viscosity	Angular Frequency	Storage Modulus	Loss Modulus	Loss Factor	Shear Strain	Shear Stress	Torque	Status	Shear Rate	Normal Force	Gap
		[s]	[mPa·s]	[rad/s]	[Pa]	[Pa]	[1]	[%]	[Pa]	[mN·m]		[1/s]	[N]	[mm]
	1	30		1	6717.4	793.84	0.118	0.1	6.7974	0.0010253	WMa,TruStrain™	0	0.06	0.470
	2	60		1	6744.7	792.28	0.117	0.1	6.8249	0.0010294	WMa,TruStrain™	0	0.05	0.470
	3	90		1	6782.2	786.41	0.116	0.101	6.8619	0.001035	WMa,TruStrain™	0	0.05	0.470
	4	120		1	6797.9	774.14	0.114	0.101	6.8761	0.0010371	WMa,TruStrain™	0	0.05	0.470
	5	150		1	6825.6	779.4	0.114	0.101	6.9043	0.0010414	WMa,TruStrain™	0	0.04	0.470
	6	180		1	6809.7	796.65	0.117	0.1	6.8904	0.0010393	WMa,TruStrain™	0	0.04	0.470
Interval and data points:	2	10
Interval data:	Point No.	Time	Viscosity	Angular Frequency	Storage Modulus	Loss Modulus	Loss Factor	Shear Strain	Shear Stress	Torque	Status	Shear Rate	Normal Force	Gap
		[s]	[mPa·s]	[rad/s]	[Pa]	[Pa]	[1]	[%]	[Pa]	[mN·m]		[1/s]	[N]	[mm]
	1	188.9		100	5806.7	3897.8	0.671	0.302	21.089	0.0031808	TruStrain™	0	0.04	0.470
	2	193.9		75	7445.6	2168.2	0.291	0.302	23.382	0.0035268	TruStrain™	0	0.04	0.470
	3	199.1		56.2	8059	1495.8	0.186	0.302	24.714	0.0037276	TruStrain™	0	0.04	0.470
	4	204.7		42.2	8336.9	1227.4	0.147	0.301	25.406	0.003832	TruStrain™	0	0.04	0.470
	5	210.9		31.6	8420	1186.4	0.141	0.301	25.637	0.0038668	TruStrain™	0	0.04	0.470
	6	217.8		23.7	8359.4	1079.6	0.129	0.302	25.413	0.0038331	TruStrain™	0	0.04	0.470
	7	225.4		17.8	8252.6	1030.7	0.125	0.302	25.076	0.0037822	TruStrain™	0	0.04	0.470
	8	234.3		13.3	8119.7	1003.3	0.124	0.302	24.669	0.0037209	TruStrain™	0	0.04	0.470
	9	244.4		10	7963.2	975.76	0.123	0.302	24.19	0.0036485	TruStrain™	0	0.04	0.470
	10	255.8		7.5	7789.8	948.04	0.122	0.302	23.66	0.0035686	TruStrain™	0	0.04	0.470
Test:	20240809-abiotic-2 day 10 255 FS PP8/S gap0460
Result:	Frequency sweep 1
Interval and data points:	1	6
Interval data:	Point No.	Time	Viscosity	Angular Frequency	Storage Modulus	Loss Modulus	Loss Factor	Shear Strain	Shear Stress	Torque	Status	Shear Rate	Normal Force	Gap
		[s]	[mPa·s]	[rad/s]	[Pa]	[Pa]	[1]	[%]	[Pa]	[mN·m]		[1/s]	[N]	[mm]
	1	30		1	6530.4	804.14	0.123	0.1	6.6123	0.00099734	WMa,TruStrain™	0	0.06	0.460
	2	60		1	6550.2	817.54	0.125	0.101	6.6342	0.0010006	WMa,TruStrain™	0	0.05	0.460
	3	90		1	6542.8	816.5	0.125	0.101	6.6267	0.00099951	WMa,TruStrain™	0	0.05	0.460
	4	120		1	6548.1	814.3	0.124	0.1	6.6315	0.0010002	WMa,TruStrain™	0	0.04	0.460
	5	150		1	6551.5	799.85	0.122	0.1	6.633	0.0010005	WMa,TruStrain™	0	0.04	0.460
	6	180		1	6574.8	789.74	0.120	0.1	6.6552	0.0010038	WMa,TruStrain™	0	0.03	0.460
Interval and data points:	2	11
Interval data:	Point No.	Time	Viscosity	Angular Frequency	Storage Modulus	Loss Modulus	Loss Factor	Shear Strain	Shear Stress	Torque	Status	Shear Rate	Normal Force	Gap
		[s]	[mPa·s]	[rad/s]	[Pa]	[Pa]	[1]	[%]	[Pa]	[mN·m]		[1/s]	[N]	[mm]
	1	189		100	5146.4	3484.6	0.677	0.302	18.741	0.0028267	TruStrain™	0	0.03	0.460
	2	194		75	6720.8	2004.8	0.298	0.302	21.149	0.0031899	TruStrain™	0	0.03	0.460
	3	199.1		56.2	7532	1413.6	0.188	0.302	23.107	0.0034853	TruStrain™	0	0.03	0.460
	4	204.7		42.2	7955.2	1150.4	0.145	0.301	24.233	0.0036551	TruStrain™	0	0.03	0.460
	5	210.9		31.6	8119.8	1140.3	0.140	0.302	24.722	0.0037289	TruStrain™	0	0.03	0.460
	6	217.8		23.7	8109.2	1055.2	0.130	0.302	24.656	0.0037189	TruStrain™	0	0.03	0.460
	7	225.4		17.8	8048.7	1008.8	0.125	0.301	24.457	0.0036888	TruStrain™	0	0.03	0.460
	8	234.2		13.3	7913.4	990.68	0.125	0.301	24.045	0.0036267	TruStrain™	0	0.03	0.460
	9	244.3		10	7770.9	971.35	0.125	0.302	23.612	0.0035615	TruStrain™	0	0.03	0.460
	10	255.8		7.5	7635.1	959.53	0.126	0.301	23.201	0.0034994	TruStrain™	0	0.03	0.460
	11	268.8		5.62	7429.6	999.8	0.135	0.302	22.604	0.0034093	TruStrain™	0	0.02	0.460
Test:	20240809-abiotic-3 day 10 255 FS PP8/S gap0460
Result:	Frequency sweep 1
Interval and data points:	1	6
Interval data:	Point No.	Time	Viscosity	Angular Frequency	Storage Modulus	Loss Modulus	Loss Factor	Shear Strain	Shear Stress	Torque	Status	Shear Rate	Normal Force	Gap
		[s]	[mPa·s]	[rad/s]	[Pa]	[Pa]	[1]	[%]	[Pa]	[mN·m]		[1/s]	[N]	[mm]
	1	30		1	6303.7	822.79	0.131	0.1	6.3884	0.00096357	WMa,TruStrain™	0	0.05	0.455
	2	60		1	6291.8	795.83	0.126	0.101	6.3741	0.00096141	WMa,TruStrain™	0	0.04	0.455
	3	90		1	6256.7	797.46	0.127	0.101	6.3389	0.00095611	WMa,TruStrain™	0	0.04	0.455
	4	120		1	6240.4	811.73	0.130	0.101	6.3245	0.00095393	WMa,TruStrain™	0	0.04	0.455
	5	150		1	6236.4	805.13	0.129	0.101	6.3196	0.00095319	WMa,TruStrain™	0	0.03	0.455
	6	180		1	6203.3	802.74	0.129	0.101	6.2864	0.00094818	WMa,TruStrain™	0	0.03	0.455
Interval and data points:	2	10
Interval data:	Point No.	Time	Viscosity	Angular Frequency	Storage Modulus	Loss Modulus	Loss Factor	Shear Strain	Shear Stress	Torque	Status	Shear Rate	Normal Force	Gap
		[s]	[mPa·s]	[rad/s]	[Pa]	[Pa]	[1]	[%]	[Pa]	[mN·m]		[1/s]	[N]	[mm]
	1	189		100	12807	3386.9	0.264	0.302	39.947	0.0060252	TruStrain™	0	0.03	0.455
	2	194		75	10922	1933	0.177	0.302	33.442	0.005044	TruStrain™	0	0.03	0.455
	3	199.1		56.2	9700.6	1328.8	0.137	0.302	29.521	0.0044527	TruStrain™	0	0.03	0.455
	4	204.6		42.2	8876.6	1084	0.122	0.302	26.963	0.0040668	TruStrain™	0	0.03	0.455
	5	210.8		31.6	8393.7	1070.6	0.128	0.301	25.512	0.003848	TruStrain™	0	0.03	0.455
	6	217.7		23.7	8012.4	970.78	0.121	0.302	24.335	0.0036705	TruStrain™	0	0.03	0.455
	7	225.3		17.8	7726.8	941.69	0.122	0.302	23.47	0.00354	TruStrain™	0	0.03	0.455
	8	234.2		13.3	7501.4	920.79	0.123	0.301	22.786	0.0034369	TruStrain™	0	0.03	0.455
	9	244.2		10	7303.8	916.67	0.126	0.302	22.195	0.0033476	TruStrain™	0	0.03	0.455
	10	255.7		7.5	7115	893.04	0.126	0.301	21.62	0.0032609	TruStrain™	0	0.03	0.455
Test:	20240809-biotic-1 day 10 255 FS PP8/S gap0415
Result:	Frequency sweep 1
Interval and data points:	1	6
Interval data:	Point No.	Time	Viscosity	Angular Frequency	Storage Modulus	Loss Modulus	Loss Factor	Shear Strain	Shear Stress	Torque	Status	Shear Rate	Normal Force	Gap
		[s]	[mPa·s]	[rad/s]	[Pa]	[Pa]	[1]	[%]	[Pa]	[mN·m]		[1/s]	[N]	[mm]
	1	30		1	6975	865.79	0.124	0.1	7.0631	0.0010653	WMa,TruStrain™	0	0.06	0.415
	2	60		1	6971.7	885.14	0.127	0.1	7.0627	0.0010653	WMa,TruStrain™	0	0.05	0.415
	3	90		1	6962.3	905.21	0.130	0.101	7.0561	0.0010643	WMa,TruStrain™	0	0.05	0.415
	4	120		1	6960.1	898.51	0.129	0.1	7.0529	0.0010638	WMa,TruStrain™	0	0.04	0.415
	5	150		1	6942.9	915.23	0.132	0.101	7.0381	0.0010616	WMa,TruStrain™	0	0.04	0.415
	6	180		1	6982.8	876.38	0.126	0.101	7.0729	0.0010668	WMa,TruStrain™	0	0.04	0.415
Interval and data points:	2	9
Interval data:	Point No.	Time	Viscosity	Angular Frequency	Storage Modulus	Loss Modulus	Loss Factor	Shear Strain	Shear Stress	Torque	Status	Shear Rate	Normal Force	Gap
		[s]	[mPa·s]	[rad/s]	[Pa]	[Pa]	[1]	[%]	[Pa]	[mN·m]		[1/s]	[N]	[mm]
	1	188.9		100	2386.1	3458.1	1.449	0.302	12.667	0.0019106	TruStrain™	0	0.04	0.415
	2	193.9		75	5448	2093	0.384	0.302	17.597	0.0026542	TruStrain™	0	0.04	0.415
	3	199		56.2	7021.2	1514.8	0.216	0.302	21.657	0.0032666	TruStrain™	0	0.04	0.415
	4	204.5		42.2	7799.7	1313.7	0.168	0.302	23.848	0.003597	TruStrain™	0	0.04	0.415
	5	210.8		31.6	8210.5	1264	0.154	0.302	25.047	0.0037779	TruStrain™	0	0.04	0.415
	6	217.7		23.7	8307.6	1164.3	0.140	0.302	25.293	0.003815	TruStrain™	0	0.04	0.415
	7	225.3		17.8	8299.6	1121.9	0.135	0.302	25.252	0.0038088	TruStrain™	0	0.04	0.415
	8	234.2		13.3	8196.9	1093.1	0.133	0.302	24.933	0.0037606	TruStrain™	0	0.04	0.415
	9	244.2		10	8054.6	1077.9	0.134	0.302	24.502	0.0036956	TruStrain™	0	0.03	0.415
Test:	20240809-biotic-2 day 10 255 FS PP8/S gap0470
Result:	Frequency sweep 1
Interval and data points:	1	6
Interval data:	Point No.	Time	Viscosity	Angular Frequency	Storage Modulus	Loss Modulus	Loss Factor	Shear Strain	Shear Stress	Torque	Status	Shear Rate	Normal Force	Gap
		[s]	[mPa·s]	[rad/s]	[Pa]	[Pa]	[1]	[%]	[Pa]	[mN·m]		[1/s]	[N]	[mm]
	1	30		1	9450.2	1246.4	0.132	0.101	9.5826	0.0014453	WMa,TruStrain™	0	0.29	0.470
	2	60		1	9575.2	1225.7	0.128	0.1	9.7011	0.0014632	WMa,TruStrain™	0	0.29	0.470
	3	90		1	9676.4	1221	0.126	0.101	9.802	0.0014784	WMa,TruStrain™	0	0.29	0.470
	4	120		1	9780.1	1221.5	0.125	0.101	9.9055	0.0014941	WMa,TruStrain™	0	0.29	0.470
	5	150		1	9873.7	1221.7	0.124	0.101	9.9989	0.0015081	WMa,TruStrain™	0	0.28	0.470
	6	180		1	9957.1	1211	0.122	0.101	10.081	0.0015205	WMa,TruStrain™	0	0.28	0.470
Interval and data points:	2	16
Interval data:	Point No.	Time	Viscosity	Angular Frequency	Storage Modulus	Loss Modulus	Loss Factor	Shear Strain	Shear Stress	Torque	Status	Shear Rate	Normal Force	Gap
		[s]	[mPa·s]	[rad/s]	[Pa]	[Pa]	[1]	[%]	[Pa]	[mN·m]		[1/s]	[N]	[mm]
	1	189.1		100	8145.3	4317.2	0.530	0.301	27.789	0.0041914	TruStrain™	0	0.28	0.470
	2	194.1		75	10348	2783.8	0.269	0.302	32.311	0.0048735	TruStrain™	0	0.28	0.470
	3	199.3		56.2	11656	2156.4	0.185	0.301	35.738	0.0053904	TruStrain™	0	0.28	0.470
	4	204.9		42.2	12264	1833.6	0.150	0.302	37.388	0.0056392	TruStrain™	0	0.28	0.470
	5	211.1		31.6	12470	1796.4	0.144	0.302	37.986	0.0057295	TruStrain™	0	0.28	0.470
	6	218		23.7	12465	1683.1	0.135	0.301	37.924	0.00572	TruStrain™	0	0.28	0.470
	7	225.6		17.8	12347	1616	0.131	0.302	37.547	0.0056632	TruStrain™	0	0.28	0.470
	8	234.5		13.3	12158	1574.7	0.130	0.301	36.961	0.0055748	TruStrain™	0	0.28	0.470
	9	244.5		10	11949	1537.9	0.129	0.302	36.325	0.0054789	TruStrain™	0	0.27	0.470
	10	256		7.5	11711	1507.4	0.129	0.302	35.6	0.0053695	TruStrain™	0	0.27	0.470
	11	268.9		5.62	11485	1472.1	0.128	0.302	34.912	0.0052658	TruStrain™	0	0.27	0.470
	12	283.7		4.22	11264	1441.7	0.128	0.302	34.24	0.0051644	TruStrain™	0	0.27	0.470
	13	300.6		3.16	11048	1388.4	0.126	0.302	33.574	0.005064	TruStrain™	0	0.27	0.470
	14	322.1		2.37	10849	1358.6	0.125	0.302	32.965	0.0049722	TruStrain™	0	0.27	0.470
	15	349.7		1.78	10674	1320	0.124	0.302	32.429	0.0048912	TruStrain™	0	0.26	0.470
	16	385		1.33	10497	1291.9	0.123	0.302	31.888	0.0048096	TruStrain™	0	0.26	0.470
Test:	20240809-biotic-3 day 10 255 FS PP8/S gap0940
Result:	Frequency sweep 1
Interval and data points:	1	6
Interval data:	Point No.	Time	Viscosity	Angular Frequency	Storage Modulus	Loss Modulus	Loss Factor	Shear Strain	Shear Stress	Torque	Status	Shear Rate	Normal Force	Gap
		[s]	[mPa·s]	[rad/s]	[Pa]	[Pa]	[1]	[%]	[Pa]	[mN·m]		[1/s]	[N]	[mm]
	1	30		1	7223.3	721.42	0.100	0.101	7.3008	0.0011012	WMa,TruStrain™	0	0.12	0.940
	2	60		1	7279.9	748.79	0.103	0.101	7.3552	0.0011094	WMa,TruStrain™	0	0.11	0.940
	3	90		1	7336.7	742.37	0.101	0.101	7.4115	0.0011179	WMa,TruStrain™	0	0.11	0.940
	4	120		1	7388.4	760.45	0.103	0.101	7.465	0.001126	WMa,TruStrain™	0	0.10	0.940
	5	150		1	7418.6	741.99	0.100	0.101	7.4934	0.0011302	WMa,TruStrain™	0	0.10	0.940
	6	180		1	7438.9	770.79	0.104	0.101	7.5165	0.0011337	WMa,TruStrain™	0	0.10	0.940
Interval and data points:	2	10
Interval data:	Point No.	Time	Viscosity	Angular Frequency	Storage Modulus	Loss Modulus	Loss Factor	Shear Strain	Shear Stress	Torque	Status	Shear Rate	Normal Force	Gap
		[s]	[mPa·s]	[rad/s]	[Pa]	[Pa]	[1]	[%]	[Pa]	[mN·m]		[1/s]	[N]	[mm]
	1	188.9		100	11297	6446.1	0.571	0.302	39.221	0.0059158	TruStrain™	0	0.10	0.940
	2	193.9		75	10740	3348.9	0.312	0.302	33.92	0.0051162	TruStrain™	0	0.10	0.940
	3	199		56.2	10274	2002.6	0.195	0.302	31.561	0.0047604	TruStrain™	0	0.10	0.940
	4	204.7		42.2	9857.2	1436.8	0.146	0.301	30.033	0.0045299	TruStrain™	0	0.10	0.940
	5	210.8		31.6	9554.5	1190.5	0.125	0.302	29.03	0.0043786	TruStrain™	0	0.09	0.940
	6	217.7		23.7	9346.9	1157.2	0.124	0.302	28.397	0.0042831	TruStrain™	0	0.09	0.940
	7	225.4		17.8	9103.9	1047.7	0.115	0.302	27.63	0.0041675	TruStrain™	0	0.09	0.940
	8	234.2		13.3	8918.4	1005.8	0.113	0.302	27.06	0.0040815	TruStrain™	0	0.09	0.940
	9	244.3		10	8730.9	969.79	0.111	0.302	26.487	0.003995	TruStrain™	0	0.09	0.940
	10	255.7		7.5	8542.9	945.31	0.111	0.302	25.914	0.0039087	TruStrain™	0	0.09	0.940
Test:	20240809-biotic-4 day 10 255 FS PP8/S gap0345
Result:	Frequency sweep 1
Interval and data points:	1	6
Interval data:	Point No.	Time	Viscosity	Angular Frequency	Storage Modulus	Loss Modulus	Loss Factor	Shear Strain	Shear Stress	Torque	Status	Shear Rate	Normal Force	Gap
		[s]	[mPa·s]	[rad/s]	[Pa]	[Pa]	[1]	[%]	[Pa]	[mN·m]		[1/s]	[N]	[mm]
	1	30		1	6169.2	967.05	0.157	0.101	6.2783	0.00094696	WMa,TruStrain™	0	0.06	0.345
	2	60		1	6192.5	969.97	0.157	0.101	6.2997	0.00095018	WMa,TruStrain™	0	0.05	0.345
	3	90		1	6223.3	962.28	0.155	0.101	6.3289	0.00095459	WMa,TruStrain™	0	0.04	0.345
	4	120		1	6210.6	979.28	0.158	0.101	6.319	0.00095309	WMa,TruStrain™	0	0.04	0.345
	5	150		1	6235.7	960.84	0.154	0.101	6.3411	0.00095643	WMa,TruStrain™	0	0.04	0.345
	6	180		1	6155.3	891.01	0.145	0.101	6.2506	0.00094279	WMa,TruStrain™	0	0.04	0.345
Interval and data points:	2	16
Interval data:	Point No.	Time	Viscosity	Angular Frequency	Storage Modulus	Loss Modulus	Loss Factor	Shear Strain	Shear Stress	Torque	Status	Shear Rate	Normal Force	Gap
		[s]	[mPa·s]	[rad/s]	[Pa]	[Pa]	[1]	[%]	[Pa]	[mN·m]		[1/s]	[N]	[mm]
	1	189		100	3701.6	3011.5	0.814	0.301	14.386	0.0021698	TruStrain™	0	0.04	0.345
	2	194		75	6122.3	1963.2	0.321	0.301	19.384	0.0029237	TruStrain™	0	0.04	0.345
	3	199.1		56.2	7221.2	1453.9	0.201	0.302	22.21	0.0033499	TruStrain™	0	0.04	0.345
	4	204.5		42.2	7737	1267.1	0.164	0.302	23.639	0.0035655	TruStrain™	0	0.04	0.345
	5	210.7		31.6	7943.1	1253.2	0.158	0.302	24.246	0.003657	TruStrain™	0	0.04	0.345
	6	217.6		23.7	7957.5	1178.1	0.148	0.302	24.253	0.0036581	TruStrain™	0	0.04	0.345
	7	225.2		17.8	7876.2	1150.7	0.146	0.302	23.999	0.0036198	TruStrain™	0	0.03	0.345
	8	234.1		13.3	7753.3	1137.9	0.147	0.302	23.629	0.0035639	TruStrain™	0	0.03	0.345
	9	244.2		10	7587.2	1123.4	0.148	0.302	23.126	0.003488	TruStrain™	0	0.03	0.345
	10	255.6		7.5	7413.1	1107.6	0.149	0.302	22.599	0.0034087	TruStrain™	0	0.03	0.345
	11	268.6		5.62	7240.9	1076.7	0.149	0.302	22.072	0.0033292	TruStrain™	0	0.03	0.345
	12	283.4		4.22	7064.6	1073.3	0.152	0.302	21.545	0.0032496	TruStrain™	0	0.03	0.345
	13	300.2		3.16	6891.7	1039.8	0.151	0.302	21.014	0.0031695	TruStrain™	0	0.03	0.345
	14	321.8		2.37	6727.4	1019.9	0.152	0.302	20.515	0.0030944	TruStrain™	0	0.03	0.345
	15	349.4		1.78	6563	1007.3	0.153	0.301	20.019	0.0030195	TruStrain™	0	0.03	0.345
	16	384.6		1.33	6411.4	1006.4	0.157	0.301	19.567	0.0029513	TruStrain™	0	0.03	0.345
Test:	20240809-biotic-5 day 10 255 FS PP8/S gap085
Result:	Frequency sweep 1
Interval and data points:	1	6
Interval data:	Point No.	Time	Viscosity	Angular Frequency	Storage Modulus	Loss Modulus	Loss Factor	Shear Strain	Shear Stress	Torque	Status	Shear Rate	Normal Force	Gap
		[s]	[mPa·s]	[rad/s]	[Pa]	[Pa]	[1]	[%]	[Pa]	[mN·m]		[1/s]	[N]	[mm]
	1	30		1	9429.6	950.29	0.101	0.101	9.5283	0.0014372	WMa,TruStrain™	0	0.20	0.850
	2	60		1	9528.5	972.13	0.102	0.101	9.6266	0.001452	WMa,TruStrain™	0	0.19	0.850
	3	90		1	9601.2	961.39	0.100	0.101	9.6978	0.0014627	WMa,TruStrain™	0	0.19	0.850
	4	120		1	9619.5	964.93	0.100	0.101	9.7165	0.0014655	WMa,TruStrain™	0	0.18	0.850
	5	150		1	9696.3	963.05	0.099	0.101	9.7931	0.0014771	WMa,TruStrain™	0	0.18	0.850
	6	180		1	9758.3	950.74	0.097	0.1	9.8535	0.0014862	WMa,TruStrain™	0	0.17	0.850
Interval and data points:	2	13
Interval data:	Point No.	Time	Viscosity	Angular Frequency	Storage Modulus	Loss Modulus	Loss Factor	Shear Strain	Shear Stress	Torque	Status	Shear Rate	Normal Force	Gap
		[s]	[mPa·s]	[rad/s]	[Pa]	[Pa]	[1]	[%]	[Pa]	[mN·m]		[1/s]	[N]	[mm]
	1	189		100	12629	6280.3	0.497	0.302	42.528	0.0064145	TruStrain™	0	0.17	0.850
	2	194		75	12707	3368.9	0.265	0.302	39.638	0.0059786	TruStrain™	0	0.17	0.850
	3	199.1		56.2	12649	2185.8	0.173	0.302	38.705	0.0058379	TruStrain™	0	0.17	0.850
	4	204.6		42.2	12497	1683.1	0.135	0.302	38.019	0.0057345	TruStrain™	0	0.17	0.850
	5	210.7		31.6	12293	1462.4	0.119	0.302	37.327	0.00563	TruStrain™	0	0.17	0.850
	6	217.6		23.7	12092	1429.2	0.118	0.302	36.713	0.0055374	TruStrain™	0	0.17	0.850
	7	225.3		17.8	11881	1340.8	0.113	0.302	36.05	0.0054374	TruStrain™	0	0.17	0.850
	8	234.1		13.3	11673	1301.7	0.112	0.302	35.412	0.0053413	TruStrain™	0	0.17	0.850
	9	244.2		10	11454	1250.8	0.109	0.302	34.74	0.0052399	TruStrain™	0	0.16	0.850
	10	255.6		7.5	11229	1214.4	0.108	0.302	34.055	0.0051365	TruStrain™	0	0.16	0.850
	11	268.6		5.62	11041	1186.3	0.107	0.302	33.48	0.0050499	TruStrain™	0	0.16	0.850
	12	283.4		4.22	10831	1156.4	0.107	0.302	32.843	0.0049538	TruStrain™	0	0.16	0.850
	13	300.3		3.16	10666	1118.5	0.105	0.302	32.336	0.0048772	TruStrain™	0	0.16	0.850
