# Supplementary material for: Dual carbon sequestration with photosynthetic living materials
Source: Nat Commun. 2025 Apr 23;16:3832. doi: 10.1038/s41467-025-58761-y (PMC12019168; doi:10.1038/s41467-025-58761-y)
Supplement: Supplementary file 4 — Source Data [file 41467_2025_58761_MOESM4_ESM.zip › Supplementary Fig. 21/20240814_StorageModulus_day15.csv]

Project:	F127-F127BUM DaD-YC
Test:	20240814-biotic-3 day 15 255 FS PP8/S gap0300
Result:	Frequency sweep 1
Interval and data points:	1	6
Interval data:	Point No.	Time	Viscosity	Angular Frequency	Storage Modulus	Loss Modulus	Loss Factor	Shear Strain	Shear Stress	Torque	Status	Shear Rate	Normal Force	Gap
		[s]	[mPa·s]	[rad/s]	[Pa]	[Pa]	[1]	[%]	[Pa]	[mN·m]		[1/s]	[N]	[mm]
	1	30		1	8443	1533.9	0.182	0.1	8.6215	0.0013004	WMa,TruStrain™	0	0.09	0.290
	2	60		1	8457.6	1520.2	0.180	0.101	8.6375	0.0013028	WMa,TruStrain™	0	0.08	0.290
	3	90		1	8498.7	1516	0.178	0.101	8.6761	0.0013086	WMa,TruStrain™	0	0.07	0.290
	4	120		1	8524.9	1513.2	0.178	0.1	8.7014	0.0013124	WMa,TruStrain™	0	0.07	0.290
	5	150		1	8583	1514.1	0.176	0.101	8.7591	0.0013211	WMa,TruStrain™	0	0.06	0.290
	6	180		1	8607.2	1501.3	0.174	0.101	8.7808	0.0013244	WMa,TruStrain™	0	0.06	0.290
Interval and data points:	2	10
Interval data:	Point No.	Time	Viscosity	Angular Frequency	Storage Modulus	Loss Modulus	Loss Factor	Shear Strain	Shear Stress	Torque	Status	Shear Rate	Normal Force	Gap
		[s]	[mPa·s]	[rad/s]	[Pa]	[Pa]	[1]	[%]	[Pa]	[mN·m]		[1/s]	[N]	[mm]
	1	188.9		100	8904.7	3236.7	0.363	0.302	28.569	0.0043091	TruStrain™	0	0.06	0.290
	2	193.8		75	10414	2017.3	0.194	0.302	31.982	0.0048239	TruStrain™	0	0.06	0.290
	3	199		56.2	10974	1726.2	0.157	0.302	33.496	0.0050523	TruStrain™	0	0.06	0.290
	4	204.5		42.2	11219	1717	0.153	0.301	34.217	0.0051609	TruStrain™	0	0.06	0.290
	5	210.7		31.6	11232	1601.7	0.143	0.302	34.208	0.0051596	TruStrain™	0	0.06	0.290
	6	217.5		23.7	11082	1578.4	0.142	0.302	33.753	0.005091	TruStrain™	0	0.06	0.290
	7	225.2		17.8	10950	1562	0.143	0.302	33.351	0.0050304	TruStrain™	0	0.06	0.290
	8	234		13.3	10713	1566.7	0.146	0.302	32.645	0.0049238	TruStrain™	0	0.05	0.290
	9	244.1		10	10500	1569.7	0.150	0.302	32.009	0.004828	TruStrain™	0	0.05	0.290
	10	255.5		7.5	10235	1562.9	0.153	0.302	31.216	0.0047084	TruStrain™	0	0.05	0.290
Test:	20240814-biotic-2 day 15 255 FS PP8/S gap0275
Result:	Frequency sweep 1
Interval and data points:	1	6
Interval data:	Point No.	Time	Viscosity	Angular Frequency	Storage Modulus	Loss Modulus	Loss Factor	Shear Strain	Shear Stress	Torque	Status	Shear Rate	Normal Force	Gap
		[s]	[mPa·s]	[rad/s]	[Pa]	[Pa]	[1]	[%]	[Pa]	[mN·m]		[1/s]	[N]	[mm]
	1	30		1	11167	2032.9	0.182	0.1	11.403	0.0017199	WMa,TruStrain™	0	0.09	0.275
	2	60		1	11273	2044.5	0.181	0.101	11.515	0.0017368	WMa,TruStrain™	0	0.08	0.275
	3	90		1	11339	1980	0.175	0.101	11.569	0.001745	WMa,TruStrain™	0	0.07	0.275
	4	120		1	11423	1966.9	0.172	0.101	11.65	0.0017572	WMa,TruStrain™	0	0.07	0.275
	5	150		1	11552	1914.2	0.166	0.101	11.768	0.001775	WMa,TruStrain™	0	0.06	0.275
	6	180		1	11575	1994.1	0.172	0.101	11.805	0.0017805	WMa,TruStrain™	0	0.06	0.275
Interval and data points:	2	9
Interval data:	Point No.	Time	Viscosity	Angular Frequency	Storage Modulus	Loss Modulus	Loss Factor	Shear Strain	Shear Stress	Torque	Status	Shear Rate	Normal Force	Gap
		[s]	[mPa·s]	[rad/s]	[Pa]	[Pa]	[1]	[%]	[Pa]	[mN·m]		[1/s]	[N]	[mm]
	1	189		100	22251	3226.3	0.145	0.302	67.796	0.010226	TruStrain™	0	0.06	0.275
	2	194		75	19450	2206.6	0.113	0.302	59.024	0.0089026	TruStrain™	0	0.06	0.275
	3	199		56.2	17839	1902.4	0.107	0.302	54.227	0.0081791	TruStrain™	0	0.06	0.275
	4	204.5		42.2	16817	1880	0.112	0.302	51.019	0.0076952	TruStrain™	0	0.06	0.275
	5	210.7		31.6	16051	1832.5	0.114	0.302	48.708	0.0073467	TruStrain™	0	0.06	0.275
	6	217.6		23.7	15533	1800.1	0.116	0.302	47.145	0.007111	TruStrain™	0	0.06	0.275
	7	225.2		17.8	15071	1827.8	0.121	0.302	45.774	0.0069042	TruStrain™	0	0.06	0.275
	8	234.1		13.3	14685	1864	0.127	0.302	44.632	0.0067318	TruStrain™	0	0.06	0.275
	9	244.1		10	14344	1874.6	0.131	0.301	43.615	0.0065785	TruStrain™	0	0.06	0.275
Test:	20240814-biotic-1 day 15 255 FS PP8/S gap0620
Result:	Frequency sweep 1
Interval and data points:	1	6
Interval data:	Point No.	Time	Viscosity	Angular Frequency	Storage Modulus	Loss Modulus	Loss Factor	Shear Strain	Shear Stress	Torque	Status	Shear Rate	Normal Force	Gap
		[s]	[mPa·s]	[rad/s]	[Pa]	[Pa]	[1]	[%]	[Pa]	[mN·m]		[1/s]	[N]	[mm]
	1	30		1	8767.6	1194.7	0.136	0.101	8.8936	0.0013414	WMa,TruStrain™	0	0.11	0.620
	2	60		1	8850.7	1179.7	0.133	0.101	8.9745	0.0013536	WMa,TruStrain™	0	0.10	0.620
	3	90		1	8896.6	1178	0.132	0.101	9.0196	0.0013604	WMa,TruStrain™	0	0.09	0.620
	4	120		1	8959.5	1170	0.131	0.101	9.0816	0.0013698	WMa,TruStrain™	0	0.09	0.620
	5	150		1	8982.5	1159.8	0.129	0.101	9.1029	0.001373	WMa,TruStrain™	0	0.08	0.620
	6	180		1	9018.4	1177.1	0.131	0.1	9.1403	0.0013786	WMa,TruStrain™	0	0.08	0.620
Interval and data points:	2	12
Interval data:	Point No.	Time	Viscosity	Angular Frequency	Storage Modulus	Loss Modulus	Loss Factor	Shear Strain	Shear Stress	Torque	Status	Shear Rate	Normal Force	Gap
		[s]	[mPa·s]	[rad/s]	[Pa]	[Pa]	[1]	[%]	[Pa]	[mN·m]		[1/s]	[N]	[mm]
	1	188.9		100	12055	5201.7	0.432	0.301	39.578	0.0059696	TruStrain™	0	0.08	0.620
	2	193.9		75	12153	2867.8	0.236	0.302	37.65	0.0056788	TruStrain™	0	0.08	0.620
	3	198.9		56.2	12149	2021.7	0.166	0.301	37.134	0.005601	TruStrain™	0	0.08	0.620
	4	204.6		42.2	12010	1671.6	0.139	0.302	36.558	0.005514	TruStrain™	0	0.08	0.620
	5	210.8		31.6	11811	1550.9	0.131	0.302	35.917	0.0054174	TruStrain™	0	0.08	0.620
	6	217.7		23.7	11614	1543.3	0.133	0.302	35.327	0.0053283	TruStrain™	0	0.08	0.620
	7	225.3		17.8	11368	1500.9	0.132	0.302	34.573	0.0052147	TruStrain™	0	0.07	0.620
	8	234.1		13.3	11108	1470.1	0.132	0.302	33.784	0.0050956	TruStrain™	0	0.07	0.620
	9	244.2		10	10851	1448.1	0.133	0.302	33.007	0.0049785	TruStrain™	0	0.07	0.620
	10	255.7		7.5	10598	1436.3	0.136	0.301	32.241	0.0048629	TruStrain™	0	0.08	0.620
	11	268.6		5.62	10378	1387	0.134	0.302	31.568	0.0047615	TruStrain™	0	0.07	0.620
	12	283.4		4.22	10142	1358.1	0.134	0.302	30.853	0.0046535	TruStrain™	0	0.07	0.620
Test:	20240814-abiotic-3 day 15 255 FS PP8/S gap0395
Result:	Frequency sweep 1
Interval and data points:	1	6
Interval data:	Point No.	Time	Viscosity	Angular Frequency	Storage Modulus	Loss Modulus	Loss Factor	Shear Strain	Shear Stress	Torque	Status	Shear Rate	Normal Force	Gap
		[s]	[mPa·s]	[rad/s]	[Pa]	[Pa]	[1]	[%]	[Pa]	[mN·m]		[1/s]	[N]	[mm]
	1	30		1	7655.4	975.84	0.127	0.1	7.7545	0.0011696	WMa,TruStrain™	0	0.05	0.395
	2	60		1	7688.4	960.69	0.125	0.101	7.7872	0.0011745	WMa,TruStrain™	0	0.05	0.395
	3	90		1	7720.2	964.76	0.125	0.101	7.8194	0.0011794	WMa,TruStrain™	0	0.05	0.395
	4	120		1	7637.6	1027	0.134	0.101	7.7452	0.0011682	WMa,TruStrain™	0	0.04	0.395
	5	150		1	7721.4	954.58	0.124	0.101	7.8194	0.0011794	WMa,TruStrain™	0	0.04	0.395
	6	180		1	7676.5	1089.9	0.142	0.1	7.7918	0.0011752	WMa,TruStrain™	0	0.05	0.395
Interval and data points:	2	9
Interval data:	Point No.	Time	Viscosity	Angular Frequency	Storage Modulus	Loss Modulus	Loss Factor	Shear Strain	Shear Stress	Torque	Status	Shear Rate	Normal Force	Gap
		[s]	[mPa·s]	[rad/s]	[Pa]	[Pa]	[1]	[%]	[Pa]	[mN·m]		[1/s]	[N]	[mm]
	1	189		100	16848	3536.7	0.210	0.301	51.897	0.0078276	TruStrain™	0	0.04	0.395
	2	194		75	13997	2101.7	0.150	0.302	42.681	0.0064375	TruStrain™	0	0.04	0.395
	3	199.2		56.2	12352	1602.6	0.130	0.302	37.554	0.0056644	TruStrain™	0	0.04	0.395
	4	204.6		42.2	11333	1385.4	0.122	0.302	34.424	0.0051922	TruStrain™	0	0.04	0.395
	5	210.8		31.6	10685	1363.8	0.128	0.302	32.477	0.0048985	TruStrain™	0	0.04	0.395
	6	217.7		23.7	10210	1300.7	0.127	0.302	31.033	0.0046807	TruStrain™	0	0.04	0.395
	7	225.3		17.8	9844.8	1258.1	0.128	0.302	29.924	0.0045134	TruStrain™	0	0.04	0.395
	8	234.2		13.3	9567.1	1247.3	0.130	0.302	29.091	0.0043878	TruStrain™	0	0.04	0.395
	9	244.3		10	9310.1	1220.3	0.131	0.302	28.31	0.00427	TruStrain™	0	0.04	0.395
Test:	20240814-abiotic-2 day 15 255 FS PP8/S gap0330
Result:	Frequency sweep 1
Interval and data points:	1	6
Interval data:	Point No.	Time	Viscosity	Angular Frequency	Storage Modulus	Loss Modulus	Loss Factor	Shear Strain	Shear Stress	Torque	Status	Shear Rate	Normal Force	Gap
		[s]	[mPa·s]	[rad/s]	[Pa]	[Pa]	[1]	[%]	[Pa]	[mN·m]		[1/s]	[N]	[mm]
	1	30		1	5393	888.97	0.165	0.1	5.4917	0.00082831	WMa,TruStrain™	0	0.04	0.330
	2	60		1	5455.9	883.7	0.162	0.101	5.5552	0.00083789	WMa,TruStrain™	0	0.04	0.330
	3	90		1	5406.4	878.06	0.162	0.101	5.505	0.00083032	WMa,TruStrain™	0	0.03	0.330
	4	120		1	5411.2	862.05	0.159	0.101	5.5071	0.00083065	WMa,TruStrain™	0	0.03	0.330
	5	150		1	5434.4	870.93	0.160	0.101	5.5317	0.00083435	WMa,TruStrain™	0	0.03	0.330
	6	180		1	5476.5	838.88	0.153	0.101	5.5683	0.00083988	WMa,TruStrain™	0	0.02	0.330
Interval and data points:	2	11
Interval data:	Point No.	Time	Viscosity	Angular Frequency	Storage Modulus	Loss Modulus	Loss Factor	Shear Strain	Shear Stress	Torque	Status	Shear Rate	Normal Force	Gap
		[s]	[mPa·s]	[rad/s]	[Pa]	[Pa]	[1]	[%]	[Pa]	[mN·m]		[1/s]	[N]	[mm]
	1	189.1		100	14318	2810.4	0.196	0.301	43.982	0.0066338	TruStrain™	0	0.02	0.330
	2	194.1		75	11229	1559.2	0.139	0.302	34.181	0.0051556	TruStrain™	0	0.02	0.330
	3	199.2		56.2	9533.6	1122.4	0.118	0.302	28.943	0.0043655	TruStrain™	0	0.02	0.330
	4	204.6		42.2	8471.9	937.84	0.111	0.301	25.698	0.003876	TruStrain™	0	0.02	0.330
	5	210.8		31.6	7865.5	945.01	0.120	0.301	23.885	0.0036026	TruStrain™	0	0.02	0.330
	6	217.7		23.7	7430.3	900.68	0.121	0.302	22.567	0.0034039	TruStrain™	0	0.02	0.330
	7	225.3		17.8	7132.6	900.81	0.126	0.302	21.676	0.0032695	TruStrain™	0	0.02	0.330
	8	234.2		13.3	6876.3	880.05	0.128	0.302	20.902	0.0031526	TruStrain™	0	0.02	0.330
	9	244.3		10	6678	894.44	0.134	0.302	20.314	0.003064	TruStrain™	0	0.02	0.330
	10	255.7		7.5	6495.1	897.67	0.138	0.302	19.771	0.002982	TruStrain™	0	0.02	0.330
	11	268.7		5.62	6327.2	891.89	0.141	0.302	19.265	0.0029058	TruStrain™	0	0.02	0.330
Test:	20240814-abiotic-1 day 15 255 FS PP8/S gap0330
Result:	Frequency sweep 1
Interval and data points:	1	6
Interval data:	Point No.	Time	Viscosity	Angular Frequency	Storage Modulus	Loss Modulus	Loss Factor	Shear Strain	Shear Stress	Torque	Status	Shear Rate	Normal Force	Gap
		[s]	[mPa·s]	[rad/s]	[Pa]	[Pa]	[1]	[%]	[Pa]	[mN·m]		[1/s]	[N]	[mm]
	1	30		1	7630.8	1233.9	0.162	0.1	7.7668	0.0011715	WMa,TruStrain™	0	0.03	0.330
	2	60		1	6985.6	1282.4	0.184	0.101	7.1386	0.0010767	WMa,TruStrain™	0	0.02	0.330
	3	90		1	5809.3	1173	0.202	0.101	5.9564	0.00089841	WMa,TruStrain™	0	0.01	0.330
	4	120		1	5770.6	855.53	0.148	0.101	5.863	0.00088432	WMa,TruStrain™	0	0.01	0.330
	5	150		1	6040.8	943.03	0.156	0.101	6.1448	0.00092683	WMa,TruStrain™	0	0.01	0.330
	6	180		1	6039.8	947.86	0.157	0.1	6.1442	0.00092673	WMa,TruStrain™	0	0.01	0.330
Interval and data points:	2	9
Interval data:	Point No.	Time	Viscosity	Angular Frequency	Storage Modulus	Loss Modulus	Loss Factor	Shear Strain	Shear Stress	Torque	Status	Shear Rate	Normal Force	Gap
		[s]	[mPa·s]	[rad/s]	[Pa]	[Pa]	[1]	[%]	[Pa]	[mN·m]		[1/s]	[N]	[mm]
	1	188.9		100	6433.9	2522.7	0.392	0.302	20.846	0.0031442	TruStrain™	0	0.01	0.330
	2	193.9		75	6910.8	1576.1	0.228	0.302	21.373	0.0032237	TruStrain™	0	0.01	0.330
	3	199.1		56.2	7200.2	1137.8	0.158	0.302	21.98	0.0033152	TruStrain™	0	0.01	0.330
	4	204.6		42.2	7296.6	974.84	0.134	0.301	22.194	0.0033475	TruStrain™	0	0.01	0.330
	5	210.8		31.6	7368	978.3	0.133	0.301	22.409	0.00338	TruStrain™	0	0.01	0.330
	6	217.7		23.7	7359.8	947.74	0.129	0.302	22.374	0.0033746	TruStrain™	0	0.01	0.330
	7	225.3		17.8	7330.5	964.45	0.132	0.302	22.292	0.0033623	TruStrain™	0	0.01	0.330
	8	234.2		13.3	7296.3	976.64	0.134	0.301	22.195	0.0033476	TruStrain™	0	0.01	0.330
	9	244.3		10	7245.4	1010.5	0.139	0.302	22.057	0.0033269	TruStrain™	0	0.01	0.330
