# Supplementary material for: Dual carbon sequestration with photosynthetic living materials
Source: Nat Commun. 2025 Apr 23;16:3832. doi: 10.1038/s41467-025-58761-y (PMC12019168; doi:10.1038/s41467-025-58761-y)
Supplement: Supplementary file 4 — Source Data [file 41467_2025_58761_MOESM4_ESM.zip › Supplementary Fig. 21/20240819_StorageModulus_day20.csv]

Project:	F127-F127BUM DaD-YC
Test:	20240819-biotic-3 day 20 255 FS PP8/S gap0.495
Result:	Frequency sweep 1
Interval and data points:	1	6
Interval data:	Point No.	Time	Viscosity	Angular Frequency	Storage Modulus	Loss Modulus	Loss Factor	Shear Strain	Shear Stress	Torque	Status	Shear Rate	Normal Force	Gap
		[s]	[mPa·s]	[rad/s]	[Pa]	[Pa]	[1]	[%]	[Pa]	[mN·m]		[1/s]	[N]	[mm]
	1	30		1	9761	1383.7	0.142	0.101	9.9183	0.001496	WMa,TruStrain™	0	0.33	0.496
	2	60		1	9905.3	1397.8	0.141	0.101	10.054	0.0015165	WMa,TruStrain™	0	0.30	0.496
	3	90		1	10030	1411.2	0.141	0.101	10.18	0.0015354	WMa,TruStrain™	0	0.28	0.496
	4	120		1	10134	1391.3	0.137	0.101	10.281	0.0015507	WMa,TruStrain™	0	0.27	0.495
	5	150		1	10230	1404	0.137	0.101	10.378	0.0015653	WMa,TruStrain™	0	0.25	0.495
	6	180		1	10330	1373.3	0.133	0.101	10.474	0.0015798	WMa,TruStrain™	0	0.25	0.495
Interval and data points:	2	11
Interval data:	Point No.	Time	Viscosity	Angular Frequency	Storage Modulus	Loss Modulus	Loss Factor	Shear Strain	Shear Stress	Torque	Status	Shear Rate	Normal Force	Gap
		[s]	[mPa·s]	[rad/s]	[Pa]	[Pa]	[1]	[%]	[Pa]	[mN·m]		[1/s]	[N]	[mm]
	1	188.8		100	15773	4701.4	0.298	0.302	49.626	0.0074851	TruStrain™	0	0.25	0.495
	2	193.8		75	15412	2863.9	0.186	0.302	47.266	0.0071292	TruStrain™	0	0.25	0.495
	3	198.9		56.2	14960	2188.8	0.146	0.302	45.587	0.006876	TruStrain™	0	0.24	0.495
	4	204.4		42.2	14525	1938.3	0.133	0.301	44.18	0.0066638	TruStrain™	0	0.24	0.495
	5	210.6		31.6	14173	1919.1	0.135	0.302	43.123	0.0065042	TruStrain™	0	0.24	0.495
	6	217.5		23.7	13821	1817.3	0.131	0.302	42.032	0.0063397	TruStrain™	0	0.23	0.495
	7	225.1		17.8	13490	1800.2	0.133	0.302	41.036	0.0061894	TruStrain™	0	0.23	0.495
	8	234		13.3	13170	1761.8	0.134	0.302	40.063	0.0060428	TruStrain™	0	0.23	0.495
	9	244.1		10	12882	1741.9	0.135	0.302	39.194	0.0059116	TruStrain™	0	0.22	0.495
	10	255.5		7.5	12579	1718.4	0.137	0.302	38.281	0.0057739	TruStrain™	0	0.22	0.495
	11	268.5		5.62	12306	1695.3	0.138	0.302	37.453	0.0056491	TruStrain™	0	0.22	0.495
Test:	20240819-biotic-2 day 20 255 FS PP8/S gap0.350
Result:	Frequency sweep 1
Interval and data points:	1	6
Interval data:	Point No.	Time	Viscosity	Angular Frequency	Storage Modulus	Loss Modulus	Loss Factor	Shear Strain	Shear Stress	Torque	Status	Shear Rate	Normal Force	Gap
		[s]	[mPa·s]	[rad/s]	[Pa]	[Pa]	[1]	[%]	[Pa]	[mN·m]		[1/s]	[N]	[mm]
	1	30		1	8281.6	1450.5	0.175	0.1	8.4482	0.0012742	WMa,TruStrain™	0	0.05	0.350
	2	60		1	8284.9	1510.6	0.182	0.101	8.4644	0.0012767	WMa,TruStrain™	0	0.05	0.350
	3	90		1	8262.1	1483.8	0.180	0.101	8.437	0.0012726	WMa,TruStrain™	0	0.04	0.350
	4	120		1	8267.2	1527.1	0.185	0.101	8.4497	0.0012745	WMa,TruStrain™	0	0.04	0.350
	5	150		1	7303.9	1878	0.257	0.101	7.5796	0.0011432	WMa,TruStrain™	0	0.04	0.350
	6	180		1	8331.5	1433.9	0.172	0.1	8.4961	0.0012815	WMa,TruStrain™	0	0.04	0.350
Interval and data points:	2	10
Interval data:	Point No.	Time	Viscosity	Angular Frequency	Storage Modulus	Loss Modulus	Loss Factor	Shear Strain	Shear Stress	Torque	Status	Shear Rate	Normal Force	Gap
		[s]	[mPa·s]	[rad/s]	[Pa]	[Pa]	[1]	[%]	[Pa]	[mN·m]		[1/s]	[N]	[mm]
	1	189.1		100	7741.9	3532.4	0.456	0.302	25.663	0.0038708	TruStrain™	0	0.04	0.350
	2	194		75	9650.2	2507.3	0.260	0.302	30.065	0.0045347	TruStrain™	0	0.04	0.350
	3	199.2		56.2	10375	1916.4	0.185	0.302	31.812	0.0047982	TruStrain™	0	0.04	0.350
	4	204.8		42.2	10717	1765.2	0.165	0.302	32.747	0.0049393	TruStrain™	0	0.04	0.350
	5	211		31.6	10779	1753.7	0.163	0.302	32.928	0.0049665	TruStrain™	0	0.04	0.350
	6	217.9		23.7	10718	1666.9	0.156	0.302	32.706	0.004933	TruStrain™	0	0.04	0.350
	7	225.5		17.8	10569	1656	0.157	0.301	32.251	0.0048644	TruStrain™	0	0.04	0.350
	8	234.4		13.3	10322	1657.9	0.161	0.302	31.521	0.0047544	TruStrain™	0	0.04	0.350
	9	244.5		10	10013	1661.7	0.166	0.302	30.62	0.0046184	TruStrain™	0	0.04	0.350
	10	255.9		7.5	9817.6	1630.1	0.166	0.302	30.006	0.0045258	TruStrain™	0	0.04	0.350
Test:	20240819-abiotic-1 day 20 255 FS PP8/S gap0300
Result:	Frequency sweep 1
Interval and data points:	1	6
Interval data:	Point No.	Time	Viscosity	Angular Frequency	Storage Modulus	Loss Modulus	Loss Factor	Shear Strain	Shear Stress	Torque	Status	Shear Rate	Normal Force	Gap
		[s]	[mPa·s]	[rad/s]	[Pa]	[Pa]	[1]	[%]	[Pa]	[mN·m]		[1/s]	[N]	[mm]
	1	30		1	7514.4	1260.7	0.168	0.1	7.6552	0.0011546	WMa,TruStrain™	0	0.04	0.300
	2	60		1	7606.1	1260.5	0.166	0.101	7.7488	0.0011688	WMa,TruStrain™	0	0.03	0.300
	3	90		1	7640.9	1413.9	0.185	0.101	7.8098	0.001178	WMa,TruStrain™	0	0.02	0.300
	4	120		1	7798.5	1395.4	0.179	0.101	7.9625	0.001201	WMa,TruStrain™	0	0.02	0.300
	5	150		1	7861.5	1618	0.206	0.101	8.0673	0.0012168	WMa,TruStrain™	0	0.01	0.300
	6	180		1	8194.1	1340.3	0.164	0.101	8.3451	0.0012587	WMa,TruStrain™	0	0.00	0.300
Interval and data points:	2	9
Interval data:	Point No.	Time	Viscosity	Angular Frequency	Storage Modulus	Loss Modulus	Loss Factor	Shear Strain	Shear Stress	Torque	Status	Shear Rate	Normal Force	Gap
		[s]	[mPa·s]	[rad/s]	[Pa]	[Pa]	[1]	[%]	[Pa]	[mN·m]		[1/s]	[N]	[mm]
	1	189.1		100	6303.8	3316.6	0.526	0.301	21.465	0.0032376	TruStrain™	0	-0.01	0.300
	2	194.1		75	8477	2095.3	0.247	0.302	26.329	0.0039712	TruStrain™	0	-0.01	0.300
	3	199.2		56.2	9798.8	1685.3	0.172	0.302	29.978	0.0045216	TruStrain™	0	-0.01	0.300
	4	204.7		42.2	10453	1680.9	0.161	0.302	31.921	0.0048146	TruStrain™	0	-0.01	0.300
	5	210.8		31.6	10714	1566.1	0.146	0.302	32.646	0.0049239	TruStrain™	0	-0.01	0.300
	6	217.7		23.7	10764	1516.9	0.141	0.301	32.774	0.0049434	TruStrain™	0	-0.02	0.300
	7	225.4		17.8	10706	1519.7	0.142	0.301	32.601	0.0049172	TruStrain™	0	-0.02	0.300
	8	234.2		13.3	10544	1531.8	0.145	0.302	32.125	0.0048455	TruStrain™	0	-0.02	0.300
	9	244.3		10	10408	1569.7	0.151	0.302	31.736	0.0047868	TruStrain™	0	-0.02	0.300
Test:	20240819-abiotic-2 day 20 255 FS PP8/S gap05
Result:	Frequency sweep 1
Interval and data points:	1	6
Interval data:	Point No.	Time	Viscosity	Angular Frequency	Storage Modulus	Loss Modulus	Loss Factor	Shear Strain	Shear Stress	Torque	Status	Shear Rate	Normal Force	Gap
		[s]	[mPa·s]	[rad/s]	[Pa]	[Pa]	[1]	[%]	[Pa]	[mN·m]		[1/s]	[N]	[mm]
	1	30		1	6040.1	847.87	0.140	0.101	6.135	0.00092534	WMa,TruStrain™	0	0.00	0.500
	2	60		1	6035.3	885.99	0.147	0.101	6.1305	0.00092467	WMa,TruStrain™	0	-0.01	0.500
	3	90		1	6136.5	850.14	0.139	0.101	6.2263	0.00093911	WMa,TruStrain™	0	-0.02	0.500
	4	120		1	6150.9	851.25	0.138	0.101	6.2407	0.00094129	WMa,TruStrain™	0	-0.02	0.500
	5	150		1	6071.1	888.85	0.146	0.101	6.1668	0.00093014	WMa,TruStrain™	0	-0.03	0.500
	6	180		1	6040.6	827.59	0.137	0.101	6.1278	0.00092425	WMa,TruStrain™	0	-0.03	0.500
Interval and data points:	2	11
Interval data:	Point No.	Time	Viscosity	Angular Frequency	Storage Modulus	Loss Modulus	Loss Factor	Shear Strain	Shear Stress	Torque	Status	Shear Rate	Normal Force	Gap
		[s]	[mPa·s]	[rad/s]	[Pa]	[Pa]	[1]	[%]	[Pa]	[mN·m]		[1/s]	[N]	[mm]
	1	189.1		100	7050.5	4007.2	0.568	0.302	24.451	0.0036879	TruStrain™	0	-0.03	0.500
	2	194.1		75	7131.5	2438.7	0.342	0.301	22.702	0.0034241	TruStrain™	0	-0.03	0.500
	3	199.2		56.2	7536.6	1421.2	0.189	0.302	23.124	0.0034878	TruStrain™	0	-0.03	0.500
	4	204.8		42.2	7462	1111.1	0.149	0.302	22.747	0.0034309	TruStrain™	0	-0.03	0.500
	5	211		31.6	7340.1	1059.8	0.144	0.302	22.361	0.0033727	TruStrain™	0	-0.03	0.500
	6	217.9		23.7	7198.8	950.83	0.132	0.302	21.893	0.0033022	TruStrain™	0	-0.04	0.500
	7	225.5		17.8	7012.6	921.54	0.131	0.302	21.325	0.0032165	TruStrain™	0	-0.04	0.500
	8	234.4		13.3	6833.4	902.32	0.132	0.302	20.782	0.0031345	TruStrain™	0	-0.04	0.500
	9	244.4		10	6657.9	874.8	0.131	0.302	20.247	0.0030538	TruStrain™	0	-0.04	0.500
	10	255.9		7.5	6484.5	867.31	0.134	0.301	19.725	0.0029751	TruStrain™	0	-0.04	0.500
	11	268.9		5.62	6205.1	876.79	0.141	0.302	18.895	0.0028499	TruStrain™	0	-0.04	0.500
Test:	20240819-abiotic-3 day 20 255 FS PP8/S gap48
Result:	Frequency sweep 1
Interval and data points:	1	6
Interval data:	Point No.	Time	Viscosity	Angular Frequency	Storage Modulus	Loss Modulus	Loss Factor	Shear Strain	Shear Stress	Torque	Status	Shear Rate	Normal Force	Gap
		[s]	[mPa·s]	[rad/s]	[Pa]	[Pa]	[1]	[%]	[Pa]	[mN·m]		[1/s]	[N]	[mm]
	1	30		1	5494.1	768.38	0.140	0.101	5.5799	0.00084162	WMa,TruStrain™	0	0.02	0.480
	2	60		1	5485.6	752.57	0.137	0.1	5.5644	0.00083928	WMa,TruStrain™	0	0.02	0.480
	3	90		1	5452.3	753.8	0.138	0.1	5.5316	0.00083434	WMa,TruStrain™	0	0.02	0.480
	4	120		1	5437.5	752.62	0.138	0.101	5.5168	0.00083211	WMa,TruStrain™	0	0.01	0.480
	5	150		1	5396.9	738.8	0.137	0.101	5.4745	0.00082573	WMa,TruStrain™	0	0.01	0.480
	6	180		1	5380.2	732.88	0.136	0.1	5.4571	0.00082309	WMa,TruStrain™	0	0.01	0.480
Interval and data points:	2	9
Interval data:	Point No.	Time	Viscosity	Angular Frequency	Storage Modulus	Loss Modulus	Loss Factor	Shear Strain	Shear Stress	Torque	Status	Shear Rate	Normal Force	Gap
		[s]	[mPa·s]	[rad/s]	[Pa]	[Pa]	[1]	[%]	[Pa]	[mN·m]		[1/s]	[N]	[mm]
	1	189		100	4401.8	3617.2	0.822	0.302	17.178	0.0025909	TruStrain™	0	0.01	0.480
	2	194		75	5672.7	2064.3	0.364	0.302	18.202	0.0027454	TruStrain™	0	0.01	0.480
	3	199.2		56.2	6275.5	1366.1	0.218	0.302	19.364	0.0029207	TruStrain™	0	0.01	0.480
	4	204.8		42.2	6527.9	1107.4	0.170	0.302	19.963	0.003011	TruStrain™	0	0.01	0.480
	5	211		31.6	6608.8	1083.1	0.164	0.302	20.192	0.0030455	TruStrain™	0	0.01	0.480
	6	217.9		23.7	6587	988.09	0.150	0.301	20.082	0.003029	TruStrain™	0	0.01	0.480
	7	225.5		17.8	6471.2	943.38	0.146	0.302	19.718	0.0029741	TruStrain™	0	0.01	0.480
	8	234.4		13.3	6364.9	920.67	0.145	0.302	19.391	0.0029247	TruStrain™	0	0.01	0.480
	9	244.5		10	6217.2	894.86	0.144	0.302	18.938	0.0028565	TruStrain™	0	0.01	0.480
Test:	20240819-biotic-1 day 20 255 FS PP8/S gap0.370
Result:	Frequency sweep 1
Interval and data points:	1	6
Interval data:	Point No.	Time	Viscosity	Angular Frequency	Storage Modulus	Loss Modulus	Loss Factor	Shear Strain	Shear Stress	Torque	Status	Shear Rate	Normal Force	Gap
		[s]	[mPa·s]	[rad/s]	[Pa]	[Pa]	[1]	[%]	[Pa]	[mN·m]		[1/s]	[N]	[mm]
	1	30		1	8088.3	1328.5	0.164	0.101	8.2455	0.0012437	WMa,TruStrain™	0	0.06	0.370
	2	60		1	8071.1	1323	0.164	0.101	8.22	0.0012398	WMa,TruStrain™	0	0.05	0.370
	3	90		1	8078.4	1313	0.163	0.101	8.2257	0.0012407	WMa,TruStrain™	0	0.05	0.370
	4	120		1	8078.7	1328.4	0.164	0.101	8.2286	0.0012411	WMa,TruStrain™	0	0.04	0.370
	5	150		1	8086.1	1370.2	0.169	0.101	8.2428	0.0012433	WMa,TruStrain™	0	0.04	0.370
	6	180		1	8134.9	1313.4	0.161	0.101	8.2818	0.0012492	WMa,TruStrain™	0	0.04	0.370
Interval and data points:	2	9
Interval data:	Point No.	Time	Viscosity	Angular Frequency	Storage Modulus	Loss Modulus	Loss Factor	Shear Strain	Shear Stress	Torque	Status	Shear Rate	Normal Force	Gap
		[s]	[mPa·s]	[rad/s]	[Pa]	[Pa]	[1]	[%]	[Pa]	[mN·m]		[1/s]	[N]	[mm]
	1	189		100	16147	3715	0.230	0.301	49.948	0.0075337	TruStrain™	0	0.04	0.370
	2	193.9		75	14108	2457.3	0.174	0.302	43.177	0.0065124	TruStrain™	0	0.04	0.370
	3	199		56.2	12787	1953.9	0.153	0.302	39.003	0.0058828	TruStrain™	0	0.04	0.370
	4	204.5		42.2	11916	1767.4	0.148	0.302	36.324	0.0054787	TruStrain™	0	0.04	0.370
	5	210.6		31.6	11334	1746.3	0.154	0.301	34.573	0.0052147	TruStrain™	0	0.04	0.370
	6	217.5		23.7	10824	1671.2	0.154	0.302	33.023	0.0049808	TruStrain™	0	0.04	0.370
	7	225.2		17.8	10482	1635.9	0.156	0.302	31.989	0.0048249	TruStrain™	0	0.04	0.370
	8	234		13.3	10154	1607.8	0.158	0.302	30.996	0.0046752	TruStrain™	0	0.04	0.370
	9	244.1		10	9842.2	1607.6	0.163	0.302	30.068	0.0045351	TruStrain™	0	0.04	0.370
