# Supplementary material for: Dual carbon sequestration with photosynthetic living materials
Source: Nat Commun. 2025 Apr 23;16:3832. doi: 10.1038/s41467-025-58761-y (PMC12019168; doi:10.1038/s41467-025-58761-y)
Supplement: Supplementary file 4 — Source Data [file 41467_2025_58761_MOESM4_ESM.zip › Supplementary Fig. 21/20240824_StorageModulus_day25.csv]

Project:	F127-F127BUM DaD-YC
Test:	20240824-abiotic-1 day 25 255 FS PP8/S gap0.445
Result:	Frequency sweep 1
Interval and data points:	1	6
Interval data:	Point No.	Time	Viscosity	Angular Frequency	Storage Modulus	Loss Modulus	Loss Factor	Shear Strain	Shear Stress	Torque	Status	Shear Rate	Normal Force	Gap
		[s]	[mPa·s]	[rad/s]	[Pa]	[Pa]	[1]	[%]	[Pa]	[mN·m]		[1/s]	[N]	[mm]
	1	30		1	5699.2	1022.2	0.179	0.101	5.8241	0.00087846	WMa,TruStrain™	0	0.02	0.445
	2	60		1	5653.9	1069.8	0.189	0.1	5.7823	0.00087214	WMa,TruStrain™	0	0.01	0.445
	3	90		1	5814.8	1095.6	0.188	0.101	5.9468	0.00089696	WMa,TruStrain™	0	0.00	0.445
	4	120		1	6057.3	1123.1	0.185	0.101	6.1913	0.00093384	WMa,TruStrain™	0	0.00	0.445
	5	150		1	6163.8	1079.7	0.175	0.1	6.2889	0.00094856	WMa,TruStrain™	0	-0.01	0.445
	6	180		1	6226.1	1080.8	0.174	0.101	6.3508	0.00095789	WMa,TruStrain™	0	-0.02	0.445
Interval and data points:	2	9
Interval data:	Point No.	Time	Viscosity	Angular Frequency	Storage Modulus	Loss Modulus	Loss Factor	Shear Strain	Shear Stress	Torque	Status	Shear Rate	Normal Force	Gap
		[s]	[mPa·s]	[rad/s]	[Pa]	[Pa]	[1]	[%]	[Pa]	[mN·m]		[1/s]	[N]	[mm]
	1	189		100	11713	3689.5	0.315	0.302	37.027	0.0055848	TruStrain™	0	-0.02	0.445
	2	194		75	10505	2229.2	0.212	0.302	32.381	0.0048841	TruStrain™	0	-0.02	0.445
	3	199.2		56.2	9670.2	1632.1	0.169	0.302	29.568	0.0044598	TruStrain™	0	-0.02	0.445
	4	204.7		42.2	9131.1	1389.8	0.152	0.302	27.848	0.0042004	TruStrain™	0	-0.02	0.445
	5	210.9		31.6	8747.1	1352.8	0.155	0.302	26.687	0.0040252	TruStrain™	0	-0.02	0.445
	6	217.7		23.7	8411.6	1270	0.151	0.302	25.649	0.0038686	TruStrain™	0	-0.02	0.445
	7	225.4		17.8	8122.9	1220.8	0.150	0.301	24.765	0.0037353	TruStrain™	0	-0.02	0.445
	8	234.2		13.3	7873.6	1193.9	0.152	0.301	24.01	0.0036215	TruStrain™	0	-0.03	0.445
	9	244.3		10	7628.7	1163.5	0.153	0.302	23.268	0.0035095	TruStrain™	0	-0.03	0.445
Test:	20240824-abiotic-2 day 25 255 FS PP8/S gap0.530
Result:	Frequency sweep 1
Interval and data points:	1	6
Interval data:	Point No.	Time	Viscosity	Angular Frequency	Storage Modulus	Loss Modulus	Loss Factor	Shear Strain	Shear Stress	Torque	Status	Shear Rate	Normal Force	Gap
		[s]	[mPa·s]	[rad/s]	[Pa]	[Pa]	[1]	[%]	[Pa]	[mN·m]		[1/s]	[N]	[mm]
	1	30		1	5255.4	745.53	0.142	0.101	5.3348	0.00080465	WMa,TruStrain™	0	0.04	0.530
	2	60		1	5235	758.13	0.145	0.101	5.3168	0.00080193	WMa,TruStrain™	0	0.03	0.530
	3	90		1	5228.5	758.4	0.145	0.101	5.3099	0.0008009	WMa,TruStrain™	0	0.03	0.530
	4	120		1	5238.6	748.65	0.143	0.101	5.3187	0.00080222	WMa,TruStrain™	0	0.02	0.530
	5	150		1	5299.5	766.18	0.145	0.101	5.3818	0.00081174	WMa,TruStrain™	0	0.02	0.530
	6	180		1	5392.5	814.38	0.151	0.101	5.4813	0.00082674	WMa,TruStrain™	0	0.01	0.530
Interval and data points:	2	9
Interval data:	Point No.	Time	Viscosity	Angular Frequency	Storage Modulus	Loss Modulus	Loss Factor	Shear Strain	Shear Stress	Torque	Status	Shear Rate	Normal Force	Gap
		[s]	[mPa·s]	[rad/s]	[Pa]	[Pa]	[1]	[%]	[Pa]	[mN·m]		[1/s]	[N]	[mm]
	1	189		100	3174.8	4071.9	1.283	0.301	15.567	0.0023479	TruStrain™	0	0.01	0.530
	2	194		75	5112.5	2269.4	0.444	0.302	16.866	0.0025438	TruStrain™	0	0.01	0.530
	3	199.1		56.2	6134	1567.5	0.256	0.302	19.089	0.0028793	TruStrain™	0	0.01	0.530
	4	204.6		42.2	6676.4	1250.2	0.187	0.301	20.478	0.0030888	TruStrain™	0	0.01	0.530
	5	210.9		31.6	6951.7	1226.5	0.176	0.302	21.284	0.0032103	TruStrain™	0	0.01	0.530
	6	217.8		23.7	6931.8	1142.3	0.165	0.302	21.182	0.0031949	TruStrain™	0	0.01	0.530
	7	225.5		17.8	7000.7	1070.4	0.153	0.302	21.353	0.0032207	TruStrain™	0	0.00	0.530
	8	234.3		13.3	6877	1056.8	0.154	0.302	20.978	0.0031641	TruStrain™	0	0.01	0.530
	9	244.4		10	6848.6	1025.1	0.150	0.302	20.879	0.0031492	TruStrain™	0	0.00	0.530
Test:	20240824-abiotic-3 day 25 255 FS PP8/S gap0.530
Result:	Frequency sweep 1
Interval and data points:	1	6
Interval data:	Point No.	Time	Viscosity	Angular Frequency	Storage Modulus	Loss Modulus	Loss Factor	Shear Strain	Shear Stress	Torque	Status	Shear Rate	Normal Force	Gap
		[s]	[mPa·s]	[rad/s]	[Pa]	[Pa]	[1]	[%]	[Pa]	[mN·m]		[1/s]	[N]	[mm]
	1	30		1	5798.4	886.41	0.153	0.101	5.8951	0.00088917	WMa,TruStrain™	0	0.03	0.530
	2	60		1	5714.2	872.93	0.153	0.101	5.8097	0.00087627	WMa,TruStrain™	0	0.03	0.530
	3	90		1	5662.3	856.43	0.151	0.101	5.7557	0.00086813	WMa,TruStrain™	0	0.02	0.530
	4	120		1	5610.5	869.3	0.155	0.101	5.7063	0.00086068	WMa,TruStrain™	0	0.02	0.530
	5	150		1	5546.9	855.05	0.154	0.101	5.6408	0.00085081	WMa,TruStrain™	0	0.02	0.530
	6	180		1	5458.9	886.21	0.162	0.101	5.5583	0.00083836	WMa,TruStrain™	0	0.02	0.530
Interval and data points:	2	9
Interval data:	Point No.	Time	Viscosity	Angular Frequency	Storage Modulus	Loss Modulus	Loss Factor	Shear Strain	Shear Stress	Torque	Status	Shear Rate	Normal Force	Gap
		[s]	[mPa·s]	[rad/s]	[Pa]	[Pa]	[1]	[%]	[Pa]	[mN·m]		[1/s]	[N]	[mm]
	1	188.9		100	7261.9	4107.3	0.566	0.301	25.152	0.0037937	TruStrain™	0	0.02	0.530
	2	193.9		75	7281.2	2217.1	0.304	0.302	22.948	0.0034613	TruStrain™	0	0.02	0.530
	3	199		56.2	7204.2	1487.8	0.207	0.302	22.18	0.0033454	TruStrain™	0	0.02	0.530
	4	204.5		42.2	7119.4	1167.4	0.164	0.302	21.753	0.003281	TruStrain™	0	0.02	0.530
	5	210.6		31.6	7040.3	1133.1	0.161	0.301	21.499	0.0032428	TruStrain™	0	0.02	0.530
	6	217.5		23.7	6894.3	1020.7	0.148	0.302	21.014	0.0031695	TruStrain™	0	0.02	0.530
	7	225.2		17.8	6756	973.44	0.144	0.302	20.581	0.0031042	TruStrain™	0	0.02	0.530
	8	234		13.3	6588.2	943.52	0.143	0.302	20.067	0.0030267	TruStrain™	0	0.02	0.530
	9	244.1		10	6414.2	931.78	0.145	0.302	19.542	0.0029475	TruStrain™	0	0.01	0.530
Test:	20240824-biotic-1 day 25 255 FS PP8/S gap0.720
Result:	Frequency sweep 1
Interval and data points:	1	6
Interval data:	Point No.	Time	Viscosity	Angular Frequency	Storage Modulus	Loss Modulus	Loss Factor	Shear Strain	Shear Stress	Torque	Status	Shear Rate	Normal Force	Gap
		[s]	[mPa·s]	[rad/s]	[Pa]	[Pa]	[1]	[%]	[Pa]	[mN·m]		[1/s]	[N]	[mm]
	1	30		1	10271	1339.9	0.130	0.101	10.411	0.0015703	WMa,TruStrain™	0	0.25	0.720
	2	60		1	10414	1355.5	0.130	0.101	10.555	0.0015919	WMa,TruStrain™	0	0.23	0.720
	3	90		1	10539	1354.6	0.129	0.101	10.679	0.0016107	WMa,TruStrain™	0	0.22	0.720
	4	120		1	10662	1355.7	0.127	0.101	10.802	0.0016293	WMa,TruStrain™	0	0.21	0.720
	5	150		1	10786	1379.6	0.128	0.101	10.929	0.0016484	WMa,TruStrain™	0	0.21	0.720
	6	180		1	10873	1395.8	0.128	0.101	11.018	0.0016618	WMa,TruStrain™	0	0.20	0.720
Interval and data points:	2	9
Interval data:	Point No.	Time	Viscosity	Angular Frequency	Storage Modulus	Loss Modulus	Loss Factor	Shear Strain	Shear Stress	Torque	Status	Shear Rate	Normal Force	Gap
		[s]	[mPa·s]	[rad/s]	[Pa]	[Pa]	[1]	[%]	[Pa]	[mN·m]		[1/s]	[N]	[mm]
	1	188.9		100	14980	5980.4	0.399	0.302	48.639	0.0073362	TruStrain™	0	0.20	0.720
	2	193.9		75	15183	3628	0.239	0.302	47.069	0.0070994	TruStrain™	0	0.20	0.720
	3	198.9		56.2	15054	2645.5	0.176	0.302	46.086	0.0069511	TruStrain™	0	0.20	0.720
	4	204.5		42.2	14843	2234.9	0.151	0.302	45.255	0.0068258	TruStrain™	0	0.19	0.720
	5	210.7		31.6	14601	2060.4	0.141	0.302	44.458	0.0067055	TruStrain™	0	0.19	0.720
	6	217.6		23.7	14330	2022.5	0.141	0.302	43.633	0.0065813	TruStrain™	0	0.19	0.720
	7	225.2		17.8	14019	1937.7	0.138	0.302	42.672	0.0064363	TruStrain™	0	0.19	0.720
	8	234.1		13.3	13701	1886.2	0.138	0.302	41.7	0.0062896	TruStrain™	0	0.19	0.720
	9	244.2		10	13408	1840.5	0.137	0.302	40.804	0.0061545	TruStrain™	0	0.19	0.720
Test:	20240824-biotic-3 day 25 255 FS PP8/S gap0.340
Result:	Frequency sweep 1
Interval and data points:	1	6
Interval data:	Point No.	Time	Viscosity	Angular Frequency	Storage Modulus	Loss Modulus	Loss Factor	Shear Strain	Shear Stress	Torque	Status	Shear Rate	Normal Force	Gap
		[s]	[mPa·s]	[rad/s]	[Pa]	[Pa]	[1]	[%]	[Pa]	[mN·m]		[1/s]	[N]	[mm]
	1	30		1	10418	1809.9	0.174	0.101	10.638	0.0016045	WMa,TruStrain™	0	0.08	0.340
	2	60		1	10437	1826.5	0.175	0.1	10.648	0.001606	WMa,TruStrain™	0	0.07	0.340
	3	90		1	10527	1799.7	0.171	0.101	10.734	0.001619	WMa,TruStrain™	0	0.06	0.340
	4	120		1	10571	1789.8	0.169	0.101	10.776	0.0016253	WMa,TruStrain™	0	0.06	0.340
	5	150		1	10627	1796.2	0.169	0.101	10.832	0.0016338	WMa,TruStrain™	0	0.06	0.340
	6	180		1	10671	1766.2	0.166	0.101	10.871	0.0016396	WMa,TruStrain™	0	0.05	0.340
Interval and data points:	2	9
Interval data:	Point No.	Time	Viscosity	Angular Frequency	Storage Modulus	Loss Modulus	Loss Factor	Shear Strain	Shear Stress	Torque	Status	Shear Rate	Normal Force	Gap
		[s]	[mPa·s]	[rad/s]	[Pa]	[Pa]	[1]	[%]	[Pa]	[mN·m]		[1/s]	[N]	[mm]
	1	189		100	18328	3882.8	0.212	0.301	56.478	0.0085185	TruStrain™	0	0.05	0.340
	2	194.1		75	16903	2649.6	0.157	0.302	51.589	0.0077812	TruStrain™	0	0.05	0.340
	3	199.2		56.2	15965	2194.1	0.137	0.302	48.59	0.0073289	TruStrain™	0	0.05	0.340
	4	204.8		42.2	15282	2034.3	0.133	0.301	46.48	0.0070106	TruStrain™	0	0.05	0.340
	5	211		31.6	14767	2024	0.137	0.301	44.936	0.0067777	TruStrain™	0	0.05	0.340
	6	217.9		23.7	14289	1981.3	0.139	0.302	43.494	0.0065603	TruStrain™	0	0.05	0.340
	7	225.5		17.8	13911	1978.2	0.142	0.301	42.362	0.0063895	TruStrain™	0	0.05	0.340
	8	234.4		13.3	13529	1975.7	0.146	0.302	41.222	0.0062175	TruStrain™	0	0.05	0.340
	9	244.4		10	13138	1958.9	0.149	0.302	40.052	0.006041	TruStrain™	0	0.05	0.340
Test:	20240824-biotic-2 day 25 255 FS PP8/S gap0.430
Result:	Frequency sweep 1
Interval and data points:	1	6
Interval data:	Point No.	Time	Viscosity	Angular Frequency	Storage Modulus	Loss Modulus	Loss Factor	Shear Strain	Shear Stress	Torque	Status	Shear Rate	Normal Force	Gap
		[s]	[mPa·s]	[rad/s]	[Pa]	[Pa]	[1]	[%]	[Pa]	[mN·m]		[1/s]	[N]	[mm]
	1	30		1	8729.4	1467.5	0.168	0.101	8.9067	0.0013434	WMa,TruStrain™	0	0.09	0.430
	2	60		1	8769.1	1486.4	0.169	0.101	8.9391	0.0013483	WMa,TruStrain™	0	0.08	0.430
	3	90		1	8818.4	1489.1	0.169	0.1	8.9879	0.0013557	WMa,TruStrain™	0	0.07	0.430
	4	120		1	8884.9	1495.8	0.168	0.101	9.055	0.0013658	WMa,TruStrain™	0	0.07	0.430
	5	150		1	8919.4	1496.2	0.168	0.101	9.0892	0.0013709	WMa,TruStrain™	0	0.06	0.430
	6	180		1	8960.3	1489.9	0.166	0.1	9.1287	0.0013769	WMa,TruStrain™	0	0.06	0.430
Interval and data points:	2	9
Interval data:	Point No.	Time	Viscosity	Angular Frequency	Storage Modulus	Loss Modulus	Loss Factor	Shear Strain	Shear Stress	Torque	Status	Shear Rate	Normal Force	Gap
		[s]	[mPa·s]	[rad/s]	[Pa]	[Pa]	[1]	[%]	[Pa]	[mN·m]		[1/s]	[N]	[mm]
	1	189		100	16793	4056.4	0.242	0.302	52.095	0.0078575	TruStrain™	0	0.06	0.430
	2	194		75	14870	2630.5	0.177	0.302	45.533	0.0068677	TruStrain™	0	0.06	0.430
	3	199.1		56.2	13784	2039	0.148	0.302	42.013	0.0063368	TruStrain™	0	0.06	0.430
	4	204.7		42.2	13031	1780.7	0.137	0.301	39.653	0.0059809	TruStrain™	0	0.05	0.430
	5	210.9		31.6	12525	1781.4	0.142	0.302	38.144	0.0057533	TruStrain™	0	0.05	0.430
	6	217.8		23.7	12096	1696.8	0.140	0.302	36.827	0.0055546	TruStrain™	0	0.05	0.430
	7	225.4		17.8	11727	1680.3	0.143	0.301	35.716	0.0053871	TruStrain™	0	0.05	0.430
	8	234.2		13.3	11396	1657.5	0.145	0.302	34.721	0.0052371	TruStrain™	0	0.05	0.430
	9	244.3		10	11088	1641.8	0.148	0.302	33.797	0.0050976	TruStrain™	0	0.05	0.430
