# Supplementary material for: Dual carbon sequestration with photosynthetic living materials
Source: Nat Commun. 2025 Apr 23;16:3832. doi: 10.1038/s41467-025-58761-y (PMC12019168; doi:10.1038/s41467-025-58761-y)
Supplement: Supplementary file 4 — Source Data [file 41467_2025_58761_MOESM4_ESM.zip › Supplementary Fig. 21/20240829_StorageModulus_day30.csv]

Project:	F127-F127BUM DaD-YC
Test:	20240829-biotic-3 day 30 255 FS PP8/S gap0.290
Result:	Frequency sweep 1
Interval and data points:	1	6
Interval data:	Point No.	Time	Viscosity	Angular Frequency	Storage Modulus	Loss Modulus	Loss Factor	Shear Strain	Shear Stress	Torque	Status	Shear Rate	Normal Force	Gap
		[s]	[mPa·s]	[rad/s]	[Pa]	[Pa]	[1]	[%]	[Pa]	[mN·m]		[1/s]	[N]	[mm]
	1	30		1	13707	2154.2	0.157	0.1	13.941	0.0021027	WMa,TruStrain™	0	0.08	0.290
	2	60		1	13783	2134.1	0.155	0.101	14.017	0.0021142	WMa,TruStrain™	0	0.08	0.290
	3	90		1	13882	2113.7	0.152	0.101	14.112	0.0021286	WMa,TruStrain™	0	0.07	0.290
	4	120		1	13886	2178.1	0.157	0.1	14.126	0.0021306	WMa,TruStrain™	0	0.07	0.290
	5	150		1	12983	2548.7	0.196	0.101	13.297	0.0020056	WMa,TruStrain™	0	0.07	0.290
	6	180		1	13891	2126	0.153	0.1	14.123	0.0021302	WMa,TruStrain™	0	0.06	0.290
Interval and data points:	2	12
Interval data:	Point No.	Time	Viscosity	Angular Frequency	Storage Modulus	Loss Modulus	Loss Factor	Shear Strain	Shear Stress	Torque	Status	Shear Rate	Normal Force	Gap
		[s]	[mPa·s]	[rad/s]	[Pa]	[Pa]	[1]	[%]	[Pa]	[mN·m]		[1/s]	[N]	[mm]
	1	188.9		100	13290	3912.4	0.294	0.302	41.772	0.0063005	TruStrain™	0	0.06	0.290
	2	193.8		75	16039	2937.2	0.183	0.302	49.169	0.0074162	TruStrain™	0	0.06	0.290
	3	199		56.2	17200	2563.6	0.149	0.302	52.434	0.0079087	TruStrain™	0	0.06	0.290
	4	204.5		42.2	17655	2499.2	0.142	0.302	53.763	0.0081091	TruStrain™	0	0.06	0.290
	5	210.9		31.6	17730	2397	0.135	0.302	53.943	0.0081362	TruStrain™	0	0.06	0.290
	6	217.8		23.7	17619	2357.7	0.134	0.302	53.597	0.008084	TruStrain™	0	0.06	0.290
	7	225.4		17.8	17357	2374.2	0.137	0.301	52.818	0.0079665	TruStrain™	0	0.06	0.290
	8	234.3		13.3	17048	2349.8	0.138	0.301	51.883	0.0078255	TruStrain™	0	0.06	0.290
	9	244.4		10	16701	2352.6	0.141	0.302	50.854	0.0076703	TruStrain™	0	0.06	0.290
	10	255.8		7.5	16335	2354.2	0.144	0.302	49.76	0.0075053	TruStrain™	0	0.06	0.290
	11	268.8		5.62	15961	2342.3	0.147	0.301	48.636	0.0073358	TruStrain™	0	0.06	0.290
	12	283.5		4.22	15549	2309.7	0.149	0.302	47.398	0.007149	TruStrain™	0	0.06	0.290
Test:	20240829-biotic-2 day 30 255 FS PP8/S gap0.575
Result:	Frequency sweep 1
Interval and data points:	1	6
Interval data:	Point No.	Time	Viscosity	Angular Frequency	Storage Modulus	Loss Modulus	Loss Factor	Shear Strain	Shear Stress	Torque	Status	Shear Rate	Normal Force	Gap
		[s]	[mPa·s]	[rad/s]	[Pa]	[Pa]	[1]	[%]	[Pa]	[mN·m]		[1/s]	[N]	[mm]
	1	30		1	10847	1586.6	0.146	0.101	11.022	0.0016625	WMa,TruStrain™	0	0.33	0.576
	2	60		1	11013	1580.2	0.143	0.1	11.181	0.0016864	WMa,TruStrain™	0	0.31	0.576
	3	90		1	11108	1583.1	0.143	0.1	11.277	0.0017009	WMa,TruStrain™	0	0.30	0.576
	4	120		1	11225	1570.8	0.140	0.101	11.391	0.0017182	WMa,TruStrain™	0	0.29	0.576
	5	150		1	11312	1582.8	0.140	0.101	11.479	0.0017314	WMa,TruStrain™	0	0.28	0.576
	6	180		1	11407	1596.8	0.140	0.1	11.576	0.0017459	WMa,TruStrain™	0	0.27	0.576
Interval and data points:	2	9
Interval data:	Point No.	Time	Viscosity	Angular Frequency	Storage Modulus	Loss Modulus	Loss Factor	Shear Strain	Shear Stress	Torque	Status	Shear Rate	Normal Force	Gap
		[s]	[mPa·s]	[rad/s]	[Pa]	[Pa]	[1]	[%]	[Pa]	[mN·m]		[1/s]	[N]	[mm]
	1	189		100	15577	5310.1	0.341	0.301	49.61	0.0074827	TruStrain™	0	0.27	0.576
	2	194		75	15687	3273.5	0.209	0.302	48.319	0.007288	TruStrain™	0	0.27	0.576
	3	199.1		56.2	15665	2493.7	0.159	0.302	47.825	0.0072135	TruStrain™	0	0.26	0.576
	4	204.7		42.2	15507	2198.7	0.142	0.301	47.222	0.0071224	TruStrain™	0	0.26	0.576
	5	210.9		31.6	15286	2188.9	0.143	0.302	46.557	0.0070222	TruStrain™	0	0.26	0.576
	6	217.8		23.7	15017	2078.3	0.138	0.302	45.709	0.0068942	TruStrain™	0	0.26	0.576
	7	225.4		17.8	14697	2028.5	0.138	0.302	44.735	0.0067474	TruStrain™	0	0.26	0.576
	8	234.3		13.3	14350	2004	0.140	0.302	43.687	0.0065893	TruStrain™	0	0.26	0.576
	9	244.3		10	14014	1974.8	0.141	0.302	42.671	0.0064361	TruStrain™	0	0.25	0.576
Test:	20240829-biotic-1 day 30 255 FS PP8/S gap0.280
Result:	Frequency sweep 1
Interval and data points:	1	6
Interval data:	Point No.	Time	Viscosity	Angular Frequency	Storage Modulus	Loss Modulus	Loss Factor	Shear Strain	Shear Stress	Torque	Status	Shear Rate	Normal Force	Gap
		[s]	[mPa·s]	[rad/s]	[Pa]	[Pa]	[1]	[%]	[Pa]	[mN·m]		[1/s]	[N]	[mm]
	1	30		1	9739.1	1692.6	0.174	0.101	9.9392	0.0014991	WMa,TruStrain™	0	0.15	0.280
	2	60		1	9880.6	1669.9	0.169	0.101	10.072	0.0015191	WMa,TruStrain™	0	0.12	0.280
	3	90		1	10007	1659.1	0.166	0.1	10.194	0.0015376	WMa,TruStrain™	0	0.11	0.280
	4	120		1	10051	1666.4	0.166	0.1	10.239	0.0015444	WMa,TruStrain™	0	0.10	0.280
	5	150		1	10057	1707.2	0.170	0.101	10.253	0.0015464	WMa,TruStrain™	0	0.10	0.280
	6	180		1	10175	1689.4	0.166	0.1	10.365	0.0015634	WMa,TruStrain™	0	0.09	0.280
Interval and data points:	2	12
Interval data:	Point No.	Time	Viscosity	Angular Frequency	Storage Modulus	Loss Modulus	Loss Factor	Shear Strain	Shear Stress	Torque	Status	Shear Rate	Normal Force	Gap
		[s]	[mPa·s]	[rad/s]	[Pa]	[Pa]	[1]	[%]	[Pa]	[mN·m]		[1/s]	[N]	[mm]
	1	188.9		100	13500	3540.1	0.262	0.301	42.06	0.0063439	TruStrain™	0	0.09	0.280
	2	193.9		75	13997	2958.9	0.211	0.302	43.147	0.0065079	TruStrain™	0	0.09	0.280
	3	199		56.2	14276	2110.8	0.148	0.302	43.541	0.0065673	TruStrain™	0	0.09	0.280
	4	204.6		42.2	14324	2104.7	0.147	0.301	43.65	0.0065838	TruStrain™	0	0.09	0.280
	5	210.8		31.6	14127	2023.6	0.143	0.301	43.027	0.0064897	TruStrain™	0	0.09	0.280
	6	217.7		23.7	13775	2019	0.147	0.302	41.983	0.0063323	TruStrain™	0	0.09	0.280
	7	225.3		17.8	13560	1978.8	0.146	0.302	41.321	0.0062325	TruStrain™	0	0.08	0.280
	8	234.2		13.3	13245	1965.1	0.148	0.302	40.372	0.0060893	TruStrain™	0	0.08	0.280
	9	244.3		10	12939	1966.6	0.152	0.301	39.457	0.0059513	TruStrain™	0	0.08	0.280
	10	255.7		7.5	12585	1948.1	0.155	0.302	38.397	0.0057914	TruStrain™	0	0.08	0.280
	11	268.7		5.62	12264	1927.4	0.157	0.302	37.431	0.0056457	TruStrain™	0	0.08	0.280
	12	283.4		4.22	11936	1903.7	0.159	0.302	36.442	0.0054966	TruStrain™	0	0.08	0.280
Test:	20240829-abiotic-3 day 30 255 FS PP8/S gap0.353
Result:	Frequency sweep 1
Interval and data points:	1	6
Interval data:	Point No.	Time	Viscosity	Angular Frequency	Storage Modulus	Loss Modulus	Loss Factor	Shear Strain	Shear Stress	Torque	Status	Shear Rate	Normal Force	Gap
		[s]	[mPa·s]	[rad/s]	[Pa]	[Pa]	[1]	[%]	[Pa]	[mN·m]		[1/s]	[N]	[mm]
	1	30		1	7002.7	1053	0.150	0.1	7.1137	0.001073	WMa,TruStrain™	0	0.02	0.353
	2	60		1	7044.1	1063.5	0.151	0.101	7.1602	0.00108	WMa,TruStrain™	0	0.02	0.353
	3	90		1	7062.7	1069.2	0.151	0.101	7.1793	0.0010829	WMa,TruStrain™	0	0.02	0.353
	4	120		1	7069.2	1066.3	0.151	0.101	7.1853	0.0010838	WMa,TruStrain™	0	0.02	0.353
	5	150		1	7093.3	1077.4	0.152	0.101	7.2109	0.0010876	WMa,TruStrain™	0	0.01	0.353
	6	180		1	7119.6	1104.6	0.155	0.101	7.2411	0.0010922	WMa,TruStrain™	0	0.01	0.353
Interval and data points:	2	9
Interval data:	Point No.	Time	Viscosity	Angular Frequency	Storage Modulus	Loss Modulus	Loss Factor	Shear Strain	Shear Stress	Torque	Status	Shear Rate	Normal Force	Gap
		[s]	[mPa·s]	[rad/s]	[Pa]	[Pa]	[1]	[%]	[Pa]	[mN·m]		[1/s]	[N]	[mm]
	1	188.9		100	7920.3	3151	0.398	0.301	25.699	0.0038761	TruStrain™	0	0.01	0.353
	2	193.9		75	8651.6	1908.3	0.221	0.302	26.714	0.0040293	TruStrain™	0	0.01	0.353
	3	199		56.2	9069.2	1482.8	0.163	0.301	27.706	0.0041789	TruStrain™	0	0.01	0.353
	4	204.4		42.2	9208.4	1302.4	0.141	0.302	28.042	0.0042296	TruStrain™	0	0.01	0.353
	5	210.6		31.6	9202.3	1300.2	0.141	0.302	28.022	0.0042265	TruStrain™	0	0.01	0.353
	6	217.5		23.7	9112.4	1243.5	0.136	0.302	27.729	0.0041824	TruStrain™	0	0.01	0.353
	7	225.2		17.8	8954.1	1221.2	0.136	0.301	27.246	0.0041095	TruStrain™	0	0.01	0.353
	8	234		13.3	8780.8	1228.1	0.140	0.302	26.732	0.004032	TruStrain™	0	0.01	0.353
	9	244.1		10	8581	1227.8	0.143	0.301	26.135	0.003942	TruStrain™	0	0.01	0.353
Test:	20240829-abiotic-2 day 30 255 FS PP8/S gap0.500
Result:	Frequency sweep 1
Interval and data points:	1	6
Interval data:	Point No.	Time	Viscosity	Angular Frequency	Storage Modulus	Loss Modulus	Loss Factor	Shear Strain	Shear Stress	Torque	Status	Shear Rate	Normal Force	Gap
		[s]	[mPa·s]	[rad/s]	[Pa]	[Pa]	[1]	[%]	[Pa]	[mN·m]		[1/s]	[N]	[mm]
	1	30		1	6674.6	962.01	0.144	0.101	6.7776	0.0010223	WMa,TruStrain™	0	0.02	0.500
	2	60		1	6700.2	958.37	0.143	0.1	6.8016	0.0010259	WMa,TruStrain™	0	0.02	0.500
	3	90		1	6722.2	950.11	0.141	0.101	6.8233	0.0010292	WMa,TruStrain™	0	0.02	0.500
	4	120		1	6716.6	953.36	0.142	0.101	6.8182	0.0010284	WMa,TruStrain™	0	0.02	0.500
	5	150		1	6707.2	950.38	0.142	0.101	6.8084	0.0010269	WMa,TruStrain™	0	0.02	0.500
	6	180		1	6706.2	949.53	0.142	0.101	6.8074	0.0010268	WMa,TruStrain™	0	0.01	0.500
Interval and data points:	2	9
Interval data:	Point No.	Time	Viscosity	Angular Frequency	Storage Modulus	Loss Modulus	Loss Factor	Shear Strain	Shear Stress	Torque	Status	Shear Rate	Normal Force	Gap
		[s]	[mPa·s]	[rad/s]	[Pa]	[Pa]	[1]	[%]	[Pa]	[mN·m]		[1/s]	[N]	[mm]
	1	189		100	12166	3834	0.315	0.302	38.47	0.0058024	TruStrain™	0	0.01	0.500
	2	194		75	10725	2317.8	0.216	0.302	33.087	0.0049905	TruStrain™	0	0.01	0.500
	3	199		56.2	9970	1631.2	0.164	0.302	30.461	0.0045944	TruStrain™	0	0.01	0.500
	4	204.6		42.2	9406.4	1337.9	0.142	0.301	28.646	0.0043206	TruStrain™	0	0.01	0.500
	5	211.1		31.6	9008.6	1311.3	0.146	0.301	27.447	0.0041399	TruStrain™	0	0.01	0.500
	6	217.9		23.7	8693.8	1211.3	0.139	0.302	26.465	0.0039918	TruStrain™	0	0.01	0.500
	7	225.6		17.8	8432.3	1180.1	0.140	0.302	25.672	0.0038721	TruStrain™	0	0.01	0.500
	8	234.4		13.3	8180.2	1173.6	0.143	0.302	24.918	0.0037584	TruStrain™	0	0.01	0.500
	9	244.5		10	7952.5	1147	0.144	0.302	24.225	0.0036539	TruStrain™	0	0.01	0.500
Test:	20240829-abiotic-1 day 30 255 FS PP8/S gap0.350
Result:	Frequency sweep 1
Interval and data points:	1	6
Interval data:	Point No.	Time	Viscosity	Angular Frequency	Storage Modulus	Loss Modulus	Loss Factor	Shear Strain	Shear Stress	Torque	Status	Shear Rate	Normal Force	Gap
		[s]	[mPa·s]	[rad/s]	[Pa]	[Pa]	[1]	[%]	[Pa]	[mN·m]		[1/s]	[N]	[mm]
	1	30		1	7294.6	1126.2	0.154	0.1	7.4171	0.0011187	WMa,TruStrain™	0	0.01	0.350
	2	60		1	7384.7	1114.2	0.151	0.101	7.5066	0.0011322	WMa,TruStrain™	0	0.01	0.350
	3	90		1	7438.4	1135.8	0.153	0.101	7.5624	0.0011406	WMa,TruStrain™	0	0.00	0.350
	4	120		1	7580	1190	0.157	0.101	7.7115	0.0011631	WMa,TruStrain™	0	0.00	0.350
	5	150		1	7653.4	1217	0.159	0.101	7.7886	0.0011748	WMa,TruStrain™	0	-0.01	0.350
	6	180		1	7758.7	1277.8	0.165	0.101	7.9028	0.001192	WMa,TruStrain™	0	-0.02	0.350
Interval and data points:	2	9
Interval data:	Point No.	Time	Viscosity	Angular Frequency	Storage Modulus	Loss Modulus	Loss Factor	Shear Strain	Shear Stress	Torque	Status	Shear Rate	Normal Force	Gap
		[s]	[mPa·s]	[rad/s]	[Pa]	[Pa]	[1]	[%]	[Pa]	[mN·m]		[1/s]	[N]	[mm]
	1	189		100	16936	2997.6	0.177	0.302	51.878	0.0078248	TruStrain™	0	-0.02	0.350
	2	194		75	14413	2119.3	0.147	0.302	43.929	0.0066258	TruStrain™	0	-0.02	0.350
	3	199.1		56.2	12834	1668.4	0.130	0.302	39.105	0.0058982	TruStrain™	0	-0.02	0.350
	4	204.5		42.2	11903	1498.2	0.126	0.301	36.169	0.0054554	TruStrain™	0	-0.02	0.350
	5	210.8		31.6	11256	1502.5	0.133	0.302	34.239	0.0051643	TruStrain™	0	-0.03	0.350
	6	217.7		23.7	10806	1445.1	0.134	0.302	32.872	0.004958	TruStrain™	0	-0.03	0.350
	7	225.3		17.8	10406	1449.2	0.139	0.302	31.679	0.0047781	TruStrain™	0	-0.02	0.350
	8	234.2		13.3	10152	1448.9	0.143	0.302	30.923	0.0046641	TruStrain™	0	-0.03	0.350
	9	244.3		10	9880.9	1442.3	0.146	0.301	30.106	0.0045409	TruStrain™	0	-0.03	0.350
