# Supplementary material for: Dual carbon sequestration with photosynthetic living materials
Source: Nat Commun. 2025 Apr 23;16:3832. doi: 10.1038/s41467-025-58761-y (PMC12019168; doi:10.1038/s41467-025-58761-y)
Supplement: Supplementary file 4 — Source Data [file 41467_2025_58761_MOESM4_ESM.zip › Supplementary Fig. 23/Tensile Test_compiled.xlsx]

## Sheet: Abiotic day 2
TEST_abiotic_S_1	TEST_abiotic_S_1	TEST_abiotic_S_1	TEST_abiotic_S_2	TEST_abiotic_S_2	TEST_abiotic_S_2	TEST_abiotic_S_3	TEST_abiotic_S_3	TEST_abiotic_S_3	abiotic_1	abiotic_1	abiotic_1	abiotic_2	abiotic_2	abiotic_2	abiotic_3	abiotic_3	abiotic_3
Force	Distance	Time	Force	Distance	Time	Force	Distance	Time	Force	Distance	Time	Force	Distance	Time	Force	Distance	Time
mN	mm	sec	mN	mm	sec	mN	mm	sec	mN	mm	sec	mN	mm	sec	mN	mm	sec
0.0245971	0	0	-0.0245971	0	0	0.0491941	0	0	-0.02	0	0	0.15	0	0	-0.02	0	0
0.0491941	-0.002	0.005	0.0245971	-0.002	0.005	0	-0.002	0.005	-0.1	-0.002	0.005	0	-0.002	0.005	-0.05	-0.002	0.005
0.172179	-0.004	0.01	0.196776	-0.004	0.01	0.0737912	-0.004	0.01	0.12	-0.004	0.01	0.1	-0.004	0.01	0.1	-0.004	0.01
1.05767	-0.007	0.015	1.13146	-0.007	0.015	1.05767	-0.007	0.015	1.35	-0.007	0.015	1.25	-0.007	0.015	0.93	-0.007	0.015
2.16454	-0.009	0.02	2.13994	-0.009	0.02	2.09075	-0.009	0.02	2.07	-0.009	0.02	2.02	-0.009	0.02	1.94	-0.009	0.02
2.4843	-0.012	0.025	2.5089	-0.012	0.025	2.36132	-0.012	0.025	2.19	-0.012	0.025	2.21	-0.012	0.025	2.36	-0.012	0.025
2.45971	-0.014	0.03	2.4843	-0.014	0.03	2.41051	-0.014	0.03	2.73	-0.014	0.03	2.75	-0.014	0.03	2.41	-0.014	0.03
2.36132	-0.017	0.035	2.28753	-0.017	0.035	2.23833	-0.017	0.035	2.02	-0.017	0.035	2.11	-0.017	0.035	2.26	-0.017	0.035
1.79559	-0.019	0.04	1.84478	-0.019	0.04	1.74639	-0.019	0.04	1.89	-0.019	0.04	1.99	-0.019	0.04	1.77	-0.019	0.04
1.37744	-0.022	0.045	1.30364	-0.022	0.045	1.40203	-0.022	0.045	1.52	-0.022	0.045	1.67	-0.022	0.045	1.38	-0.022	0.045
1.22985	-0.024	0.05	1.22985	-0.024	0.05	1.20526	-0.024	0.05	0.96	-0.024	0.05	0.96	-0.024	0.05	1.06	-0.024	0.05
0.491941	-0.027	0.055	0.590329	-0.027	0.055	0.541135	-0.027	0.055	1.23	-0.027	0.055	1.25	-0.027	0.055	0.71	-0.027	0.055
0.393553	-0.029	0.06	0.516538	-0.029	0.06	0.565732	-0.029	0.06	0.61	-0.029	0.06	0.71	-0.029	0.06	0.66	-0.029	0.06
0.221374	-0.032	0.065	0.344359	-0.032	0.065	0.270568	-0.032	0.065	0.59	-0.032	0.065	0.76	-0.032	0.065	0.47	-0.032	0.065
-0.270568	-0.034	0.07	-0.172179	-0.034	0.07	-0.147582	-0.034	0.07	0.74	-0.034	0.07	1.03	-0.034	0.07	0.39	-0.034	0.07
0.122985	-0.037	0.075	0.122985	-0.037	0.075	0.122985	-0.037	0.075	0.1	-0.037	0.075	0.39	-0.037	0.075	0.3	-0.037	0.075
-0.172179	-0.039	0.08	-0.196776	-0.039	0.08	-0.319762	-0.039	0.08	0.47	-0.039	0.08	0.81	-0.039	0.08	-0.1	-0.039	0.08
-0.196776	-0.042	0.085	-0.196776	-0.042	0.085	-0.196776	-0.042	0.085	0.32	-0.042	0.085	0.61	-0.042	0.085	0.02	-0.042	0.085
0.122985	-0.044	0.09	0.0491941	-0.044	0.09	0.0491941	-0.044	0.09	0.27	-0.044	0.09	0.44	-0.044	0.09	-0.12	-0.044	0.09
-0.245971	-0.047	0.095	-0.270568	-0.047	0.095	-0.270568	-0.047	0.095	0.71	-0.047	0.095	0.89	-0.047	0.095	-0.15	-0.047	0.095
0.147582	-0.049	0.1	0.0737912	-0.049	0.1	0.196776	-0.049	0.1	0.59	-0.049	0.1	0.64	-0.049	0.1	0.12	-0.049	0.1
0.147582	-0.052	0.105	0.0983882	-0.052	0.105	0.0491941	-0.052	0.105	0.86	-0.052	0.105	0.91	-0.052	0.105	-0.17	-0.052	0.105
-0.122985	-0.054	0.11	-0.147582	-0.054	0.11	-0.0983882	-0.054	0.11	0.98	-0.054	0.11	1.08	-0.054	0.11	0.07	-0.054	0.11
0.221374	-0.057	0.115	0.196776	-0.057	0.115	0.295165	-0.057	0.115	0.84	-0.057	0.115	0.96	-0.057	0.115	0.05	-0.057	0.115
-0.0737912	-0.059	0.12	-0.0245971	-0.059	0.12	-0.0737912	-0.059	0.12	1.08	-0.059	0.12	1.25	-0.059	0.12	-0.15	-0.059	0.12
-0.0245971	-0.062	0.125	0.0737912	-0.062	0.125	0.0245971	-0.062	0.125	1.06	-0.062	0.125	1.3	-0.062	0.125	0.25	-0.062	0.125
0.221374	-0.064	0.13	0.295165	-0.064	0.13	0.245971	-0.064	0.13	1.03	-0.064	0.13	1.3	-0.064	0.13	0.05	-0.064	0.13
-0.172179	-0.067	0.135	-0.0737912	-0.067	0.135	-0.221374	-0.067	0.135	1.23	-0.067	0.135	1.52	-0.067	0.135	0.15	-0.067	0.135
0.147582	-0.069	0.14	0.172179	-0.069	0.14	0.221374	-0.069	0.14	1.16	-0.069	0.14	1.45	-0.069	0.14	0.42	-0.069	0.14
0.0983882	-0.072	0.145	0.0491941	-0.072	0.145	0	-0.072	0.145	1.06	-0.072	0.145	1.45	-0.072	0.145	0.12	-0.072	0.145
-0.0983882	-0.074	0.15	-0.172179	-0.074	0.15	-0.295165	-0.074	0.15	1.23	-0.074	0.15	1.62	-0.074	0.15	0.34	-0.074	0.15
0.270568	-0.077	0.155	0.0491941	-0.077	0.155	0.0491941	-0.077	0.155	0.98	-0.077	0.155	1.43	-0.077	0.155	0.27	-0.077	0.155
-0.0737912	-0.079	0.16	-0.270568	-0.079	0.16	-0.393553	-0.079	0.16	1.06	-0.079	0.16	1.48	-0.079	0.16	0	-0.079	0.16
0.0245971	-0.082	0.165	-0.221374	-0.082	0.165	-0.147582	-0.082	0.165	1.23	-0.082	0.165	1.62	-0.082	0.165	0.22	-0.082	0.165
0.196776	-0.084	0.17	0	-0.084	0.17	0.122985	-0.084	0.17	1.01	-0.084	0.17	1.48	-0.084	0.17	0	-0.084	0.17
-0.0737912	-0.087	0.175	-0.245971	-0.087	0.175	-0.196776	-0.087	0.175	1.3	-0.087	0.175	1.84	-0.087	0.175	0	-0.087	0.175
0.245971	-0.089	0.18	0.172179	-0.089	0.18	0.245971	-0.089	0.18	1.43	-0.089	0.18	1.97	-0.089	0.18	0.2	-0.089	0.18
0.0737912	-0.092	0.185	0.0491941	-0.092	0.185	0.172179	-0.092	0.185	1.45	-0.092	0.185	2.04	-0.092	0.185	-0.07	-0.092	0.185
-0.0737912	-0.094	0.19	0	-0.094	0.19	-0.0491941	-0.094	0.19	1.89	-0.094	0.19	2.46	-0.094	0.19	0.15	-0.094	0.19
0.196776	-0.097	0.195	0.221374	-0.097	0.195	0.368956	-0.097	0.195	1.77	-0.097	0.195	2.29	-0.097	0.195	0.15	-0.097	0.195
-0.0737912	-0.099	0.2	-0.0737912	-0.099	0.2	0	-0.099	0.2	1.87	-0.099	0.2	2.41	-0.099	0.2	-0.02	-0.099	0.2
0.0245971	-0.102	0.205	0.0737912	-0.102	0.205	0.0491941	-0.102	0.205	2.02	-0.102	0.205	2.58	-0.102	0.205	0.34	-0.102	0.205
0.172179	-0.104	0.21	0.0737912	-0.104	0.21	0.172179	-0.104	0.21	1.77	-0.104	0.21	2.36	-0.104	0.21	0.2	-0.104	0.21
-0.0737912	-0.107	0.215	-0.122985	-0.107	0.215	-0.122985	-0.107	0.215	2.07	-0.107	0.215	2.68	-0.107	0.215	0.2	-0.107	0.215
0.122985	-0.109	0.22	0.122985	-0.109	0.22	0.122985	-0.109	0.22	1.89	-0.109	0.22	2.58	-0.109	0.22	0.49	-0.109	0.22
0	-0.112	0.225	0	-0.112	0.225	0	-0.112	0.225	1.89	-0.112	0.225	2.56	-0.112	0.225	0.2	-0.112	0.225
-0.0983882	-0.114	0.23	-0.0737912	-0.114	0.23	-0.196776	-0.114	0.23	2.11	-0.114	0.23	2.8	-0.114	0.23	0.3	-0.114	0.23
0.122985	-0.117	0.235	0.172179	-0.117	0.235	0.0737912	-0.117	0.235	1.84	-0.117	0.235	2.53	-0.117	0.235	0.42	-0.117	0.235
-0.0983882	-0.119	0.24	-0.147582	-0.119	0.24	-0.196776	-0.119	0.24	2.02	-0.119	0.24	2.78	-0.119	0.24	0	-0.119	0.24
-0.0245971	-0.122	0.245	0	-0.122	0.245	-0.196776	-0.122	0.245	1.94	-0.122	0.245	2.78	-0.122	0.245	0.27	-0.122	0.245
0.172179	-0.124	0.25	0.0983882	-0.124	0.25	0.0737912	-0.124	0.25	1.94	-0.124	0.25	2.75	-0.124	0.25	0.1	-0.124	0.25
-0.0245971	-0.127	0.255	-0.0737912	-0.127	0.255	-0.245971	-0.127	0.255	2.19	-0.127	0.255	3.05	-0.127	0.255	-0.02	-0.127	0.255
0.245971	-0.129	0.26	0.270568	-0.129	0.26	0.0737912	-0.129	0.26	2.21	-0.129	0.26	2.98	-0.129	0.26	0.32	-0.129	0.26
0.147582	-0.132	0.265	0.147582	-0.132	0.265	0.122985	-0.132	0.265	2.39	-0.132	0.265	3.25	-0.132	0.265	0	-0.132	0.265
-0.0737912	-0.134	0.27	0.0245971	-0.134	0.27	-0.122985	-0.134	0.27	2.46	-0.134	0.27	3.34	-0.134	0.27	0.2	-0.134	0.27
0.245971	-0.137	0.275	0.319762	-0.137	0.275	0.295165	-0.137	0.275	2.34	-0.137	0.275	3.22	-0.137	0.275	0.34	-0.137	0.275
-0.0983882	-0.139	0.28	-0.0491941	-0.139	0.28	0.0245971	-0.139	0.28	2.48	-0.139	0.28	3.37	-0.139	0.28	0.02	-0.139	0.28
0.0491941	-0.142	0.285	0.122985	-0.142	0.285	0.0245971	-0.142	0.285	2.51	-0.142	0.285	3.37	-0.142	0.285	0.39	-0.142	0.285
0.172179	-0.144	0.29	0.147582	-0.144	0.29	0.270568	-0.144	0.29	2.53	-0.144	0.29	3.37	-0.144	0.29	0.25	-0.144	0.29
-0.122985	-0.147	0.295	-0.245971	-0.147	0.295	-0.0983882	-0.147	0.295	2.73	-0.147	0.295	3.61	-0.147	0.295	0.15	-0.147	0.295
0.172179	-0.149	0.3	0.0737912	-0.149	0.3	0.122985	-0.149	0.3	2.61	-0.149	0.3	3.54	-0.149	0.3	0.44	-0.149	0.3
0.0245971	-0.152	0.305	-0.172179	-0.152	0.305	0	-0.152	0.305	2.66	-0.152	0.305	3.69	-0.152	0.305	0.17	-0.152	0.305
-0.0737912	-0.154	0.31	-0.270568	-0.154	0.31	-0.172179	-0.154	0.31	2.75	-0.154	0.31	3.74	-0.154	0.31	0.22	-0.154	0.31
0.196776	-0.157	0.315	0.0491941	-0.157	0.315	0.147582	-0.157	0.315	2.61	-0.157	0.315	3.61	-0.157	0.315	0.34	-0.157	0.315
-0.0983882	-0.159	0.32	-0.295165	-0.159	0.32	-0.0737912	-0.159	0.32	2.8	-0.159	0.32	3.74	-0.159	0.32	-0.02	-0.159	0.32
0.0491941	-0.162	0.325	-0.0491941	-0.162	0.325	-0.0245971	-0.162	0.325	2.85	-0.162	0.325	3.71	-0.162	0.325	0.07	-0.162	0.325
0.221374	-0.164	0.33	0.122985	-0.164	0.33	0.172179	-0.164	0.33	2.8	-0.164	0.33	3.59	-0.164	0.33	-0.12	-0.164	0.33
-0.0245971	-0.167	0.335	-0.122985	-0.167	0.335	-0.122985	-0.167	0.335	3.07	-0.167	0.335	3.86	-0.167	0.335	-0.42	-0.167	0.335
0.319762	-0.169	0.34	0.196776	-0.169	0.34	0.122985	-0.169	0.34	3.15	-0.169	0.34	3.91	-0.169	0.34	-0.22	-0.169	0.34
0.0737912	-0.172	0.345	0.0491941	-0.172	0.345	0.0491941	-0.172	0.345	3.34	-0.172	0.345	4.13	-0.172	0.345	-0.15	-0.172	0.345
-0.0737912	-0.174	0.35	-0.122985	-0.174	0.35	-0.196776	-0.174	0.35	3.52	-0.174	0.35	4.43	-0.174	0.35	0.32	-0.174	0.35
0.221374	-0.177	0.355	0.270568	-0.177	0.355	0.0491941	-0.177	0.355	3.25	-0.177	0.355	4.23	-0.177	0.355	1.06	-0.177	0.355
-0.147582	-0.179	0.36	-0.147582	-0.179	0.36	-0.147582	-0.179	0.36	3.42	-0.179	0.36	4.48	-0.179	0.36	1.11	-0.179	0.36
0	-0.182	0.365	0.0245971	-0.182	0.365	-0.122985	-0.182	0.365	3.3	-0.182	0.365	4.43	-0.182	0.365	1.38	-0.182	0.365
0.0983882	-0.184	0.37	0.196776	-0.184	0.37	0.0245971	-0.184	0.37	3.17	-0.184	0.37	4.35	-0.184	0.37	1.18	-0.184	0.37
-0.221374	-0.187	0.375	-0.172179	-0.187	0.375	-0.245971	-0.187	0.375	3.52	-0.187	0.375	4.7	-0.187	0.375	0.64	-0.187	0.375
0.147582	-0.189	0.38	0.221374	-0.189	0.38	0.0737912	-0.189	0.38	3.25	-0.189	0.38	4.52	-0.189	0.38	0.59	-0.189	0.38
0	-0.192	0.385	0	-0.192	0.385	-0.0491941	-0.192	0.385	3.39	-0.192	0.385	4.75	-0.192	0.385	0.25	-0.192	0.385
-0.0983882	-0.194	0.39	-0.147582	-0.194	0.39	-0.122985	-0.194	0.39	3.52	-0.194	0.39	4.84	-0.194	0.39	0.27	-0.194	0.39
0.319762	-0.197	0.395	0.172179	-0.197	0.395	0.147582	-0.197	0.395	3.27	-0.197	0.395	4.55	-0.197	0.395	0.44	-0.197	0.395
-0.0983882	-0.199	0.4	-0.172179	-0.199	0.4	-0.122985	-0.199	0.4	3.61	-0.199	0.4	4.82	-0.199	0.4	0.17	-0.199	0.4
0.122985	-0.202	0.405	-0.0245971	-0.202	0.405	-0.0245971	-0.202	0.405	3.54	-0.202	0.405	4.75	-0.202	0.405	0.2	-0.202	0.405
0.319762	-0.204	0.41	0.245971	-0.204	0.41	0.122985	-0.204	0.41	3.57	-0.204	0.41	4.72	-0.204	0.41	0.1	-0.204	0.41
-0.0491941	-0.207	0.415	-0.147582	-0.207	0.415	-0.0491941	-0.207	0.415	4.03	-0.207	0.415	5.16	-0.207	0.415	0	-0.207	0.415
0.344359	-0.209	0.42	0.221374	-0.209	0.42	0.221374	-0.209	0.42	3.93	-0.209	0.42	5.07	-0.209	0.42	0.27	-0.209	0.42
0.122985	-0.212	0.425	0.172179	-0.212	0.425	0.122985	-0.212	0.425	4.2	-0.212	0.425	5.26	-0.212	0.425	0.25	-0.212	0.425
-0.147582	-0.214	0.43	-0.122985	-0.214	0.43	-0.0245971	-0.214	0.43	4.38	-0.214	0.43	5.48	-0.214	0.43	0.44	-0.214	0.43
0.147582	-0.217	0.435	0.221374	-0.217	0.435	0.172179	-0.217	0.435	4.06	-0.217	0.435	5.24	-0.217	0.435	0.57	-0.217	0.435
-0.270568	-0.219	0.44	-0.221374	-0.219	0.44	-0.172179	-0.219	0.44	4.25	-0.219	0.44	5.56	-0.219	0.44	0.34	-0.219	0.44
-0.0245971	-0.222	0.445	-0.0737912	-0.222	0.445	-0.0737912	-0.222	0.445	4.13	-0.222	0.445	5.53	-0.222	0.445	0.49	-0.222	0.445
0.221374	-0.224	0.45	0.0737912	-0.224	0.45	0.0491941	-0.224	0.45	4.01	-0.224	0.45	5.41	-0.224	0.45	0.37	-0.224	0.45
-0.172179	-0.227	0.455	-0.295165	-0.227	0.455	-0.221374	-0.227	0.455	4.3	-0.227	0.455	5.8	-0.227	0.455	0.34	-0.227	0.455
0.270568	-0.229	0.46	0.0491941	-0.229	0.46	0.0737912	-0.229	0.46	4.08	-0.229	0.46	5.56	-0.229	0.46	0.57	-0.229	0.46
0.0983882	-0.232	0.465	0.0245971	-0.232	0.465	-0.0491941	-0.232	0.465	4.2	-0.232	0.465	5.66	-0.232	0.465	0.47	-0.232	0.465
-0.0245971	-0.234	0.47	-0.147582	-0.234	0.47	-0.172179	-0.234	0.47	4.4	-0.234	0.47	5.83	-0.234	0.47	0.52	-0.234	0.47
0.368956	-0.237	0.475	0.270568	-0.237	0.475	0.147582	-0.237	0.475	4.13	-0.237	0.475	5.61	-0.237	0.475	0.52	-0.237	0.475
-0.0983882	-0.239	0.48	-0.122985	-0.239	0.48	-0.196776	-0.239	0.48	4.45	-0.239	0.48	5.9	-0.239	0.48	0.34	-0.239	0.48
-0.0245971	-0.242	0.485	-0.0245971	-0.242	0.485	-0.0491941	-0.242	0.485	4.5	-0.242	0.485	5.9	-0.242	0.485	0.57	-0.242	0.485
0.196776	-0.244	0.49	0.270568	-0.244	0.49	0.147582	-0.244	0.49	4.4	-0.244	0.49	5.7	-0.244	0.49	0.52	-0.244	0.49
-0.172179	-0.247	0.495	-0.122985	-0.247	0.495	-0.122985	-0.247	0.495	4.84	-0.247	0.495	6.12	-0.247	0.495	0.57	-0.247	0.495
0.221374	-0.249	0.5	0.245971	-0.249	0.5	0.319762	-0.249	0.5	4.79	-0.249	0.5	5.95	-0.249	0.5	0.71	-0.249	0.5
0.0983882	-0.252	0.505	0.147582	-0.252	0.505	0.196776	-0.252	0.505	4.89	-0.252	0.505	6.07	-0.252	0.505	0.42	-0.252	0.505
-0.147582	-0.254	0.51	-0.0737912	-0.254	0.51	0.0245971	-0.254	0.51	5.14	-0.254	0.51	6.39	-0.254	0.51	0.49	-0.254	0.51
0.270568	-0.257	0.515	0.245971	-0.257	0.515	0.270568	-0.257	0.515	4.77	-0.257	0.515	6.1	-0.257	0.515	0.42	-0.257	0.515
-0.122985	-0.259	0.52	-0.122985	-0.259	0.52	-0.122985	-0.259	0.52	5.02	-0.259	0.52	6.32	-0.259	0.52	0.27	-0.259	0.52
0.0737912	-0.262	0.525	-0.0245971	-0.262	0.525	0	-0.262	0.525	5.09	-0.262	0.525	6.39	-0.262	0.525	0.54	-0.262	0.525
0.295165	-0.264	0.53	0.172179	-0.264	0.53	0.122985	-0.264	0.53	4.87	-0.264	0.53	6.12	-0.264	0.53	0.47	-0.264	0.53
0	-0.267	0.535	-0.196776	-0.267	0.535	-0.196776	-0.267	0.535	5.26	-0.267	0.535	6.59	-0.267	0.535	0.54	-0.267	0.535
0.295165	-0.269	0.54	0.0491941	-0.269	0.54	0.172179	-0.269	0.54	5.04	-0.269	0.54	6.42	-0.269	0.54	0.81	-0.269	0.54
0.172179	-0.272	0.545	0.0491941	-0.272	0.545	0	-0.272	0.545	5.02	-0.272	0.545	6.52	-0.272	0.545	0.64	-0.272	0.545
-0.0491941	-0.274	0.55	-0.122985	-0.274	0.55	-0.0983882	-0.274	0.55	5.31	-0.274	0.55	6.79	-0.274	0.55	0.86	-0.274	0.55
0.245971	-0.277	0.555	0.221374	-0.277	0.555	0.196776	-0.277	0.555	5.02	-0.277	0.555	6.54	-0.277	0.555	0.93	-0.277	0.555
-0.147582	-0.279	0.56	-0.122985	-0.279	0.56	-0.245971	-0.279	0.56	5.29	-0.279	0.56	6.84	-0.279	0.56	0.57	-0.279	0.56
-0.0491941	-0.282	0.565	-0.0491941	-0.282	0.565	-0.0737912	-0.282	0.565	5.41	-0.282	0.565	6.93	-0.282	0.565	0.74	-0.282	0.565
0.221374	-0.284	0.57	0.172179	-0.284	0.57	0.0737912	-0.284	0.57	5.24	-0.284	0.57	6.79	-0.284	0.57	0.42	-0.284	0.57
-0.147582	-0.287	0.575	-0.0983882	-0.287	0.575	-0.245971	-0.287	0.575	5.61	-0.287	0.575	7.18	-0.287	0.575	0.39	-0.287	0.575
0.196776	-0.289	0.58	0.147582	-0.289	0.58	0.172179	-0.289	0.58	5.61	-0.289	0.58	7.11	-0.289	0.58	0.66	-0.289	0.58
0.122985	-0.292	0.585	0.0737912	-0.292	0.585	0.0491941	-0.292	0.585	5.66	-0.292	0.585	7.11	-0.292	0.585	0.37	-0.292	0.585
-0.0737912	-0.294	0.59	-0.122985	-0.294	0.59	-0.0737912	-0.294	0.59	5.98	-0.294	0.59	7.38	-0.294	0.59	0.64	-0.294	0.59
0.270568	-0.297	0.595	0.147582	-0.297	0.595	0.344359	-0.297	0.595	5.73	-0.297	0.595	7.18	-0.297	0.595	0.66	-0.297	0.595
0	-0.299	0.6	-0.0983882	-0.299	0.6	-0.0491941	-0.299	0.6	5.9	-0.299	0.6	7.38	-0.299	0.6	0.39	-0.299	0.6
0.0737912	-0.302	0.605	0	-0.302	0.605	0.122985	-0.302	0.605	5.98	-0.302	0.605	7.48	-0.302	0.605	0.69	-0.302	0.605
0.295165	-0.304	0.61	0.172179	-0.304	0.61	0.270568	-0.304	0.61	5.78	-0.304	0.61	7.33	-0.304	0.61	0.52	-0.304	0.61
-0.0245971	-0.307	0.615	-0.0737912	-0.307	0.615	-0.147582	-0.307	0.615	5.98	-0.307	0.615	7.65	-0.307	0.615	0.52	-0.307	0.615
0.270568	-0.309	0.62	0.196776	-0.309	0.62	0.221374	-0.309	0.62	5.88	-0.309	0.62	7.52	-0.309	0.62	0.93	-0.309	0.62
0.147582	-0.312	0.625	0.0983882	-0.312	0.625	0.0245971	-0.312	0.625	5.9	-0.312	0.625	7.55	-0.312	0.625	0.71	-0.312	0.625
-0.0983882	-0.314	0.63	-0.0245971	-0.314	0.63	-0.147582	-0.314	0.63	6.12	-0.314	0.63	7.77	-0.314	0.63	0.96	-0.314	0.63
0.196776	-0.317	0.635	0.196776	-0.317	0.635	0.196776	-0.317	0.635	6.05	-0.317	0.635	7.67	-0.317	0.635	0.98	-0.317	0.635
-0.122985	-0.319	0.64	-0.0491941	-0.319	0.64	-0.319762	-0.319	0.64	6.1	-0.319	0.64	7.89	-0.319	0.64	0.59	-0.319	0.64
-0.0491941	-0.322	0.645	0	-0.322	0.645	-0.221374	-0.322	0.645	6.22	-0.322	0.645	7.99	-0.322	0.645	0.79	-0.322	0.645
0.196776	-0.324	0.65	0.196776	-0.324	0.65	0.0491941	-0.324	0.65	6.07	-0.324	0.65	7.82	-0.324	0.65	0.54	-0.324	0.65
-0.0245971	-0.327	0.655	-0.122985	-0.327	0.655	-0.319762	-0.327	0.655	6.34	-0.327	0.655	8.07	-0.327	0.655	0.49	-0.327	0.655
0.270568	-0.329	0.66	0.122985	-0.329	0.66	0.0737912	-0.329	0.66	6.49	-0.329	0.66	8.09	-0.329	0.66	0.86	-0.329	0.66
0.245971	-0.332	0.665	0	-0.332	0.665	0.0491941	-0.332	0.665	6.57	-0.332	0.665	8.14	-0.332	0.665	0.61	-0.332	0.665
0	-0.334	0.67	-0.172179	-0.334	0.67	-0.172179	-0.334	0.67	6.86	-0.334	0.67	8.39	-0.334	0.67	0.79	-0.334	0.67
0.270568	-0.337	0.675	0.0737912	-0.337	0.675	0.270568	-0.337	0.675	6.71	-0.337	0.675	8.26	-0.337	0.675	0.98	-0.337	0.675
-0.0737912	-0.339	0.68	-0.196776	-0.339	0.68	0	-0.339	0.68	6.81	-0.339	0.68	8.39	-0.339	0.68	0.69	-0.339	0.68
0	-0.342	0.685	-0.0245971	-0.342	0.685	0.0983882	-0.342	0.685	6.84	-0.342	0.685	8.46	-0.342	0.685	1.08	-0.342	0.685
0.245971	-0.344	0.69	0.0737912	-0.344	0.69	0.368956	-0.344	0.69	6.74	-0.344	0.69	8.41	-0.344	0.69	0.98	-0.344	0.69
-0.0245971	-0.347	0.695	-0.172179	-0.347	0.695	0	-0.347	0.695	6.93	-0.347	0.695	8.61	-0.347	0.695	0.84	-0.347	0.695
0.270568	-0.349	0.7	0.172179	-0.349	0.7	0.344359	-0.349	0.7	6.89	-0.349	0.7	8.66	-0.349	0.7	1.11	-0.349	0.7
0.172179	-0.352	0.705	0.0737912	-0.352	0.705	0.147582	-0.352	0.705	6.96	-0.352	0.705	8.73	-0.352	0.705	0.84	-0.352	0.705
0	-0.354	0.71	-0.0491941	-0.354	0.71	-0.147582	-0.354	0.71	7.01	-0.354	0.71	8.9	-0.354	0.71	0.93	-0.354	0.71
0.221374	-0.357	0.715	0.221374	-0.357	0.715	0.196776	-0.357	0.715	6.84	-0.357	0.715	8.75	-0.357	0.715	1.11	-0.357	0.715
-0.0737912	-0.359	0.72	-0.122985	-0.359	0.72	-0.196776	-0.359	0.72	7.01	-0.359	0.72	8.93	-0.359	0.72	0.74	-0.359	0.72
0.0491941	-0.362	0.725	0.0737912	-0.362	0.725	-0.147582	-0.362	0.725	7.03	-0.362	0.725	8.88	-0.362	0.725	0.96	-0.362	0.725
0.221374	-0.364	0.73	0.0983882	-0.364	0.73	0.0737912	-0.364	0.73	7.03	-0.364	0.73	8.83	-0.364	0.73	0.81	-0.364	0.73
-0.0491941	-0.367	0.735	-0.196776	-0.367	0.735	-0.270568	-0.367	0.735	7.35	-0.367	0.735	9.12	-0.367	0.735	0.59	-0.367	0.735
0.270568	-0.369	0.74	0.147582	-0.369	0.74	0.0737912	-0.369	0.74	7.25	-0.369	0.74	9.07	-0.369	0.74	0.96	-0.369	0.74
0.147582	-0.372	0.745	0	-0.372	0.745	0.0737912	-0.372	0.745	7.45	-0.372	0.745	9.27	-0.372	0.745	0.74	-0.372	0.745
-0.0245971	-0.374	0.75	-0.0491941	-0.374	0.75	-0.147582	-0.374	0.75	7.57	-0.374	0.75	9.42	-0.374	0.75	0.81	-0.374	0.75
0.221374	-0.377	0.755	0.221374	-0.377	0.755	0.147582	-0.377	0.755	7.38	-0.377	0.755	9.34	-0.377	0.755	1.08	-0.377	0.755
-0.0737912	-0.379	0.76	-0.122985	-0.379	0.76	-0.0983882	-0.379	0.76	7.65	-0.379	0.76	9.57	-0.379	0.76	0.76	-0.379	0.76
0.0737912	-0.382	0.765	0.0737912	-0.382	0.765	-0.0491941	-0.382	0.765	7.6	-0.382	0.765	9.52	-0.382	0.765	1.11	-0.382	0.765
0.221374	-0.384	0.77	0.221374	-0.384	0.77	0.196776	-0.384	0.77	7.65	-0.384	0.77	9.57	-0.384	0.77	1.06	-0.384	0.77
-0.0245971	-0.387	0.775	-0.0737912	-0.387	0.775	-0.0491941	-0.387	0.775	7.87	-0.387	0.775	9.81	-0.387	0.775	0.86	-0.387	0.775
0.245971	-0.389	0.78	0.270568	-0.389	0.78	0.221374	-0.389	0.78	7.6	-0.389	0.78	9.64	-0.389	0.78	1.18	-0.389	0.78
0.122985	-0.392	0.785	0	-0.392	0.785	0.172179	-0.392	0.785	7.7	-0.392	0.785	9.76	-0.392	0.785	1.06	-0.392	0.785
-0.0491941	-0.394	0.79	-0.147582	-0.394	0.79	-0.0245971	-0.394	0.79	7.75	-0.394	0.79	9.91	-0.394	0.79	1.03	-0.394	0.79
0.196776	-0.397	0.795	0.221374	-0.397	0.795	0.270568	-0.397	0.795	7.55	-0.397	0.795	9.74	-0.397	0.795	1.2	-0.397	0.795
-0.147582	-0.399	0.8	-0.221374	-0.399	0.8	-0.0245971	-0.399	0.8	7.89	-0.399	0.8	10.06	-0.399	0.8	0.84	-0.399	0.8
0	-0.402	0.805	0	-0.402	0.805	-0.0245971	-0.402	0.805	7.87	-0.402	0.805	10.01	-0.402	0.805	1.01	-0.402	0.805
0.172179	-0.404	0.81	0.122985	-0.404	0.81	0.147582	-0.404	0.81	7.89	-0.404	0.81	9.98	-0.404	0.81	0.89	-0.404	0.81
-0.0491941	-0.407	0.815	-0.172179	-0.407	0.815	-0.122985	-0.407	0.815	8.29	-0.407	0.815	10.25	-0.407	0.815	0.74	-0.407	0.815
0.295165	-0.409	0.82	0.270568	-0.409	0.82	0.0983882	-0.409	0.82	8.16	-0.409	0.82	10.06	-0.409	0.82	1.06	-0.409	0.82
0.172179	-0.412	0.825	0.0983882	-0.412	0.825	0.0491941	-0.412	0.825	8.39	-0.412	0.825	10.28	-0.412	0.825	0.96	-0.412	0.825
0	-0.414	0.83	-0.0737912	-0.414	0.83	-0.172179	-0.414	0.83	8.61	-0.414	0.83	10.48	-0.414	0.83	1.08	-0.414	0.83
0.295165	-0.417	0.835	0.270568	-0.417	0.835	0.0491941	-0.417	0.835	8.36	-0.417	0.835	10.3	-0.417	0.835	1.28	-0.417	0.835
-0.0245971	-0.419	0.84	-0.122985	-0.419	0.84	-0.0983882	-0.419	0.84	8.58	-0.419	0.84	10.55	-0.419	0.84	1.13	-0.419	0.84
0.0737912	-0.422	0.845	0.0737912	-0.422	0.845	-0.0491941	-0.422	0.845	8.51	-0.422	0.845	10.55	-0.422	0.845	1.35	-0.422	0.845
0.221374	-0.424	0.85	0.270568	-0.424	0.85	0.147582	-0.424	0.85	8.34	-0.424	0.85	10.48	-0.424	0.85	1.28	-0.424	0.85
-0.147582	-0.427	0.855	-0.0737912	-0.427	0.855	-0.122985	-0.427	0.855	8.68	-0.427	0.855	10.82	-0.427	0.855	1.16	-0.427	0.855
0.221374	-0.429	0.86	0.295165	-0.429	0.86	0.196776	-0.429	0.86	8.51	-0.429	0.86	10.6	-0.429	0.86	1.3	-0.429	0.86
0.0245971	-0.432	0.865	0.0737912	-0.432	0.865	0.0737912	-0.432	0.865	8.58	-0.432	0.865	10.7	-0.432	0.865	1.16	-0.432	0.865
-0.0983882	-0.434	0.87	-0.0983882	-0.434	0.87	0	-0.434	0.87	8.8	-0.434	0.87	10.94	-0.434	0.87	1.16	-0.434	0.87
0.245971	-0.437	0.875	0.245971	-0.437	0.875	0.122985	-0.437	0.875	8.39	-0.437	0.875	10.55	-0.437	0.875	1.25	-0.437	0.875
-0.147582	-0.439	0.88	-0.122985	-0.439	0.88	-0.0491941	-0.439	0.88	8.7	-0.439	0.88	10.89	-0.439	0.88	1.06	-0.439	0.88
0.0737912	-0.442	0.885	-0.0245971	-0.442	0.885	-0.0245971	-0.442	0.885	8.68	-0.442	0.885	10.84	-0.442	0.885	1.28	-0.442	0.885
0.270568	-0.444	0.89	0.196776	-0.444	0.89	0.0491941	-0.444	0.89	8.56	-0.444	0.89	10.77	-0.444	0.89	1.2	-0.444	0.89
0.0245971	-0.447	0.895	-0.196776	-0.447	0.895	-0.0983882	-0.447	0.895	9.1	-0.447	0.895	11.24	-0.447	0.895	1.25	-0.447	0.895
0.41815	-0.449	0.9	0.147582	-0.449	0.9	0.0737912	-0.449	0.9	9.02	-0.449	0.9	11.11	-0.449	0.9	1.45	-0.449	0.9
0.245971	-0.452	0.905	0.0983882	-0.452	0.905	0.0245971	-0.452	0.905	9.2	-0.452	0.905	11.26	-0.452	0.905	1.33	-0.452	0.905
0	-0.454	0.91	-0.221374	-0.454	0.91	-0.172179	-0.454	0.91	9.57	-0.454	0.91	11.53	-0.454	0.91	1.45	-0.454	0.91
0.368956	-0.457	0.915	0.245971	-0.457	0.915	0.0737912	-0.457	0.915	9.25	-0.457	0.915	11.24	-0.457	0.915	1.45	-0.457	0.915
-0.0737912	-0.459	0.92	-0.122985	-0.459	0.92	-0.147582	-0.459	0.92	9.47	-0.459	0.92	11.56	-0.459	0.92	1.28	-0.459	0.92
0.0737912	-0.462	0.925	0	-0.462	0.925	0	-0.462	0.925	9.52	-0.462	0.925	11.63	-0.462	0.925	1.38	-0.462	0.925
0.270568	-0.464	0.93	0.270568	-0.464	0.93	0.0983882	-0.464	0.93	9.25	-0.464	0.93	11.48	-0.464	0.93	1.18	-0.464	0.93
-0.0983882	-0.467	0.935	-0.122985	-0.467	0.935	-0.122985	-0.467	0.935	9.59	-0.467	0.935	11.9	-0.467	0.935	1.16	-0.467	0.935
0.295165	-0.469	0.94	0.196776	-0.469	0.94	0.172179	-0.469	0.94	9.37	-0.469	0.94	11.66	-0.469	0.94	1.38	-0.469	0.94
0.0245971	-0.472	0.945	0.0737912	-0.472	0.945	0.0245971	-0.472	0.945	9.42	-0.472	0.945	11.68	-0.472	0.945	1.2	-0.472	0.945
-0.122985	-0.474	0.95	-0.196776	-0.474	0.95	-0.0491941	-0.474	0.95	9.69	-0.474	0.95	11.93	-0.474	0.95	1.38	-0.474	0.95
0.221374	-0.477	0.955	0.172179	-0.477	0.955	0.122985	-0.477	0.955	9.39	-0.477	0.955	11.61	-0.477	0.955	1.38	-0.477	0.955
-0.172179	-0.479	0.96	-0.196776	-0.479	0.96	-0.172179	-0.479	0.96	9.61	-0.479	0.96	11.83	-0.479	0.96	1.18	-0.479	0.96
0	-0.482	0.965	-0.122985	-0.482	0.965	0	-0.482	0.965	9.74	-0.482	0.965	11.9	-0.482	0.965	1.43	-0.482	0.965
0.319762	-0.484	0.97	0.270568	-0.484	0.97	0.172179	-0.484	0.97	9.54	-0.484	0.97	11.7	-0.484	0.97	1.28	-0.484	0.97
0	-0.487	0.975	-0.0245971	-0.487	0.975	-0.147582	-0.487	0.975	9.91	-0.487	0.975	12.15	-0.487	0.975	1.4	-0.487	0.975
0.41815	-0.489	0.98	0.270568	-0.489	0.98	0.196776	-0.489	0.98	9.91	-0.489	0.98	12.1	-0.489	0.98	1.7	-0.489	0.98
0.319762	-0.492	0.985	0.122985	-0.492	0.985	0.0491941	-0.492	0.985	9.96	-0.492	0.985	12.17	-0.492	0.985	1.52	-0.492	0.985
0.0491941	-0.494	0.99	-0.196776	-0.494	0.99	-0.0491941	-0.494	0.99	10.33	-0.494	0.99	12.59	-0.494	0.99	1.75	-0.494	0.99
0.368956	-0.497	0.995	0.221374	-0.497	0.995	0.245971	-0.497	0.995	10.08	-0.497	0.995	12.32	-0.497	0.995	1.8	-0.497	0.995
-0.0491941	-0.499	1	-0.0983882	-0.499	1	-0.0983882	-0.499	1	10.18	-0.499	1	12.57	-0.499	1	1.5	-0.499	1
0.0245971	-0.502	1.005	0	-0.502	1.005	0.0737912	-0.502	1.005	10.28	-0.502	1.005	12.61	-0.502	1.005	1.75	-0.502	1.005
0.295165	-0.504	1.01	0.221374	-0.504	1.01	0.221374	-0.504	1.01	10.06	-0.504	1.01	12.37	-0.504	1.01	1.45	-0.504	1.01
-0.0491941	-0.507	1.015	-0.0737912	-0.507	1.015	-0.0737912	-0.507	1.015	10.33	-0.507	1.015	12.66	-0.507	1.015	1.43	-0.507	1.015
0.270568	-0.509	1.02	0.196776	-0.509	1.02	0.196776	-0.509	1.02	10.23	-0.509	1.02	12.52	-0.509	1.02	1.65	-0.509	1.02
0.172179	-0.512	1.025	0.147582	-0.512	1.025	0	-0.512	1.025	10.28	-0.512	1.025	12.54	-0.512	1.025	1.38	-0.512	1.025
-0.0491941	-0.514	1.03	-0.0491941	-0.514	1.03	-0.122985	-0.514	1.03	10.52	-0.514	1.03	12.86	-0.514	1.03	1.65	-0.514	1.03
0.295165	-0.517	1.035	0.172179	-0.517	1.035	0.196776	-0.517	1.035	10.38	-0.517	1.035	12.69	-0.517	1.035	1.72	-0.517	1.035
0	-0.519	1.04	-0.172179	-0.519	1.04	-0.221374	-0.519	1.04	10.57	-0.519	1.04	12.96	-0.519	1.04	1.52	-0.519	1.04
-0.0245971	-0.522	1.045	-0.0737912	-0.522	1.045	-0.0737912	-0.522	1.045	10.72	-0.522	1.045	13.06	-0.522	1.045	1.87	-0.522	1.045
0.270568	-0.524	1.05	0.122985	-0.524	1.05	0.147582	-0.524	1.05	10.62	-0.524	1.05	12.91	-0.524	1.05	1.72	-0.524	1.05
-0.0245971	-0.527	1.055	-0.0737912	-0.527	1.055	-0.147582	-0.527	1.055	10.92	-0.527	1.055	13.25	-0.527	1.055	1.67	-0.527	1.055
0.319762	-0.529	1.06	0.147582	-0.529	1.06	0.245971	-0.529	1.06	10.97	-0.529	1.06	13.23	-0.529	1.06	1.99	-0.529	1.06
0.196776	-0.532	1.065	0.0491941	-0.532	1.065	0.0491941	-0.532	1.065	11.04	-0.532	1.065	13.33	-0.532	1.065	1.62	-0.532	1.065
-0.0491941	-0.534	1.07	-0.122985	-0.534	1.07	-0.172179	-0.534	1.07	11.29	-0.534	1.07	13.57	-0.534	1.07	1.8	-0.534	1.07
0.295165	-0.537	1.075	0.147582	-0.537	1.075	0.147582	-0.537	1.075	11.07	-0.537	1.075	13.48	-0.537	1.075	1.89	-0.537	1.075
0	-0.539	1.08	-0.122985	-0.539	1.08	-0.221374	-0.539	1.08	11.19	-0.539	1.08	13.57	-0.539	1.08	1.62	-0.539	1.08
0.0491941	-0.542	1.085	0	-0.542	1.085	-0.0737912	-0.542	1.085	11.16	-0.542	1.085	13.6	-0.542	1.085	1.97	-0.542	1.085
0.295165	-0.544	1.09	0.172179	-0.544	1.09	0.147582	-0.544	1.09	11.02	-0.544	1.09	13.43	-0.544	1.09	1.72	-0.544	1.09
-0.0737912	-0.547	1.095	-0.0983882	-0.547	1.095	-0.172179	-0.547	1.095	11.21	-0.547	1.095	13.62	-0.547	1.095	1.57	-0.547	1.095
0.196776	-0.549	1.1	0.122985	-0.549	1.1	0.245971	-0.549	1.1	11.07	-0.549	1.1	13.52	-0.549	1.1	1.87	-0.549	1.1
0.196776	-0.552	1.105	0.0491941	-0.552	1.105	0.122985	-0.552	1.105	11.14	-0.552	1.105	13.52	-0.552	1.105	1.6	-0.552	1.105
0.0491941	-0.554	1.11	0.0245971	-0.554	1.11	-0.0491941	-0.554	1.11	11.29	-0.554	1.11	13.75	-0.554	1.11	1.77	-0.554	1.11
0.368956	-0.557	1.115	0.295165	-0.557	1.115	0.344359	-0.557	1.115	11.16	-0.557	1.115	13.62	-0.557	1.115	1.94	-0.557	1.115
0	-0.559	1.12	0.0491941	-0.559	1.12	-0.0737912	-0.559	1.12	11.41	-0.559	1.12	13.92	-0.559	1.12	1.62	-0.559	1.12
0.0491941	-0.562	1.125	0.147582	-0.562	1.125	0.0245971	-0.562	1.125	11.48	-0.562	1.125	14.04	-0.562	1.125	1.92	-0.562	1.125
0.319762	-0.564	1.13	0.295165	-0.564	1.13	0.295165	-0.564	1.13	11.41	-0.564	1.13	13.99	-0.564	1.13	1.87	-0.564	1.13
0	-0.567	1.135	-0.0245971	-0.567	1.135	-0.0983882	-0.567	1.135	11.75	-0.567	1.135	14.21	-0.567	1.135	1.72	-0.567	1.135
0.245971	-0.569	1.14	0.172179	-0.569	1.14	0.196776	-0.569	1.14	11.75	-0.569	1.14	14.21	-0.569	1.14	2.07	-0.569	1.14
0.172179	-0.572	1.145	0.0491941	-0.572	1.145	0.0737912	-0.572	1.145	11.88	-0.572	1.145	14.31	-0.572	1.145	1.84	-0.572	1.145
-0.0737912	-0.574	1.15	-0.122985	-0.574	1.15	-0.245971	-0.574	1.15	12	-0.574	1.15	14.46	-0.574	1.15	1.97	-0.574	1.15
0.245971	-0.577	1.155	0.0983882	-0.577	1.155	0.122985	-0.577	1.155	11.83	-0.577	1.155	14.31	-0.577	1.155	2.19	-0.577	1.155
-0.0245971	-0.579	1.16	-0.221374	-0.579	1.16	-0.221374	-0.579	1.16	11.98	-0.579	1.16	14.43	-0.579	1.16	1.87	-0.579	1.16
0.0491941	-0.582	1.165	-0.0245971	-0.582	1.165	-0.0737912	-0.582	1.165	12	-0.582	1.165	14.38	-0.582	1.165	2.16	-0.582	1.165
0.270568	-0.584	1.17	0.0245971	-0.584	1.17	0.196776	-0.584	1.17	11.93	-0.584	1.17	14.31	-0.584	1.17	2.14	-0.584	1.17
0	-0.587	1.175	-0.172179	-0.587	1.175	-0.172179	-0.587	1.175	12.17	-0.587	1.175	14.63	-0.587	1.175	1.94	-0.587	1.175
0.295165	-0.589	1.18	0.147582	-0.589	1.18	0.172179	-0.589	1.18	12	-0.589	1.18	14.53	-0.589	1.18	2.29	-0.589	1.18
0.172179	-0.592	1.185	0.0491941	-0.592	1.185	0.122985	-0.592	1.185	12.12	-0.592	1.185	14.73	-0.592	1.185	2.04	-0.592	1.185
0.0983882	-0.594	1.19	0.0737912	-0.594	1.19	-0.0491941	-0.594	1.19	12.29	-0.594	1.19	14.88	-0.594	1.19	2.09	-0.594	1.19
0.344359	-0.597	1.195	0.344359	-0.597	1.195	0.295165	-0.597	1.195	12.1	-0.597	1.195	14.75	-0.597	1.195	2.31	-0.597	1.195
0	-0.599	1.2	0.0245971	-0.599	1.2	-0.0245971	-0.599	1.2	12.42	-0.599	1.2	14.98	-0.599	1.2	1.89	-0.599	1.2
0.0737912	-0.602	1.205	0.147582	-0.602	1.205	0.0245971	-0.602	1.205	12.39	-0.602	1.205	14.93	-0.602	1.205	2.16	-0.602	1.205
0.245971	-0.604	1.21	0.270568	-0.604	1.21	0.295165	-0.604	1.21	12.39	-0.604	1.21	14.9	-0.604	1.21	2.14	-0.604	1.21
0	-0.607	1.215	-0.0245971	-0.607	1.215	-0.0245971	-0.607	1.215	12.74	-0.607	1.215	15.2	-0.607	1.215	1.94	-0.607	1.215
0.295165	-0.609	1.22	0.295165	-0.609	1.22	0.270568	-0.609	1.22	12.69	-0.609	1.22	15.17	-0.609	1.22	2.29	-0.609	1.22
0.172179	-0.612	1.225	0.0491941	-0.612	1.225	0.172179	-0.612	1.225	12.74	-0.612	1.225	15.34	-0.612	1.225	2.07	-0.612	1.225
0.0983882	-0.614	1.23	-0.0737912	-0.614	1.23	-0.0983882	-0.614	1.23	12.91	-0.614	1.23	15.52	-0.614	1.23	2.09	-0.614	1.23
0.344359	-0.617	1.235	0.172179	-0.617	1.235	0.245971	-0.617	1.235	12.61	-0.617	1.235	15.27	-0.617	1.235	2.36	-0.617	1.235
0.0245971	-0.619	1.24	-0.0983882	-0.619	1.24	-0.0245971	-0.619	1.24	12.84	-0.619	1.24	15.49	-0.619	1.24	2.02	-0.619	1.24
0.172179	-0.622	1.245	0.0983882	-0.622	1.245	0.0491941	-0.622	1.245	12.76	-0.622	1.245	15.39	-0.622	1.245	2.31	-0.622	1.245
0.245971	-0.624	1.25	0.221374	-0.624	1.25	0.270568	-0.624	1.25	12.66	-0.624	1.25	15.34	-0.624	1.25	2.36	-0.624	1.25
0	-0.627	1.255	-0.0245971	-0.627	1.255	-0.0245971	-0.627	1.255	13.03	-0.627	1.255	15.71	-0.627	1.255	2.21	-0.627	1.255
0.245971	-0.629	1.26	0.270568	-0.629	1.26	0.147582	-0.629	1.26	12.76	-0.629	1.26	15.52	-0.629	1.26	2.51	-0.629	1.26
0.0737912	-0.632	1.265	0.172179	-0.632	1.265	0.0245971	-0.632	1.265	12.91	-0.632	1.265	15.76	-0.632	1.265	2.39	-0.632	1.265
0	-0.634	1.27	0.0245971	-0.634	1.27	-0.245971	-0.634	1.27	13.13	-0.634	1.27	15.91	-0.634	1.27	2.43	-0.634	1.27
0.196776	-0.637	1.275	0.368956	-0.637	1.275	0	-0.637	1.275	12.93	-0.637	1.275	15.71	-0.637	1.275	2.51	-0.637	1.275
-0.0491941	-0.639	1.28	-0.0983882	-0.639	1.28	-0.270568	-0.639	1.28	13.28	-0.639	1.28	16.06	-0.639	1.28	2.16	-0.639	1.28
0.0983882	-0.642	1.285	0.0245971	-0.642	1.285	-0.196776	-0.642	1.285	13.28	-0.642	1.285	16.03	-0.642	1.285	2.29	-0.642	1.285
0.245971	-0.644	1.29	0.221374	-0.644	1.29	0.147582	-0.644	1.29	13.18	-0.644	1.29	15.91	-0.644	1.29	2.24	-0.644	1.29
-0.0491941	-0.647	1.295	-0.147582	-0.647	1.295	-0.0737912	-0.647	1.295	13.6	-0.647	1.295	16.25	-0.647	1.295	2.14	-0.647	1.295
0.295165	-0.649	1.3	0.172179	-0.649	1.3	0.221374	-0.649	1.3	13.45	-0.649	1.3	15.96	-0.649	1.3	2.41	-0.649	1.3
0.147582	-0.652	1.305	0	-0.652	1.305	0.172179	-0.652	1.305	13.57	-0.652	1.305	16.11	-0.652	1.305	2.34	-0.652	1.305
0.0245971	-0.654	1.31	-0.270568	-0.654	1.31	0	-0.654	1.31	13.82	-0.654	1.31	16.3	-0.654	1.31	2.46	-0.654	1.31
0.319762	-0.657	1.315	0.172179	-0.657	1.315	0.245971	-0.657	1.315	13.52	-0.657	1.315	16.06	-0.657	1.315	2.56	-0.657	1.315
0	-0.659	1.32	-0.0983882	-0.659	1.32	0.0491941	-0.659	1.32	13.77	-0.659	1.32	16.4	-0.659	1.32	2.39	-0.659	1.32
0.245971	-0.662	1.325	0.0737912	-0.662	1.325	0.122985	-0.662	1.325	13.7	-0.662	1.325	16.4	-0.662	1.325	2.56	-0.662	1.325
0.41815	-0.664	1.33	0.344359	-0.664	1.33	0.295165	-0.664	1.33	13.5	-0.664	1.33	16.35	-0.664	1.33	2.48	-0.664	1.33
0.0245971	-0.667	1.335	-0.0245971	-0.667	1.335	0	-0.667	1.335	13.87	-0.667	1.335	16.77	-0.667	1.335	2.41	-0.667	1.335
0.270568	-0.669	1.34	0.41815	-0.669	1.34	0.245971	-0.669	1.34	13.67	-0.669	1.34	16.6	-0.669	1.34	2.58	-0.669	1.34
0.0737912	-0.672	1.345	0.270568	-0.672	1.345	0.147582	-0.672	1.345	13.77	-0.672	1.345	16.7	-0.672	1.345	2.58	-0.672	1.345
-0.0245971	-0.674	1.35	0	-0.674	1.35	-0.0983882	-0.674	1.35	14.09	-0.674	1.35	16.97	-0.674	1.35	2.66	-0.674	1.35
0.319762	-0.677	1.355	0.344359	-0.677	1.355	0.122985	-0.677	1.355	13.87	-0.677	1.355	16.67	-0.677	1.355	2.78	-0.677	1.355
-0.0737912	-0.679	1.36	-0.172179	-0.679	1.36	-0.221374	-0.679	1.36	14.14	-0.679	1.36	16.94	-0.679	1.36	2.61	-0.679	1.36
0.0983882	-0.682	1.365	-0.0491941	-0.682	1.365	-0.147582	-0.682	1.365	14.21	-0.682	1.365	16.97	-0.682	1.365	2.7	-0.682	1.365
0.295165	-0.684	1.37	0.172179	-0.684	1.37	0	-0.684	1.37	13.99	-0.684	1.37	16.75	-0.684	1.37	2.58	-0.684	1.37
-0.0245971	-0.687	1.375	-0.196776	-0.687	1.375	-0.245971	-0.687	1.375	14.41	-0.687	1.375	17.19	-0.687	1.375	2.56	-0.687	1.375
0.319762	-0.689	1.38	0.147582	-0.689	1.38	0.0245971	-0.689	1.38	14.31	-0.689	1.38	17.04	-0.689	1.38	2.78	-0.689	1.38
0.147582	-0.692	1.385	0.0491941	-0.692	1.385	0	-0.692	1.385	14.36	-0.692	1.385	17.14	-0.692	1.385	2.61	-0.692	1.385
-0.0491941	-0.694	1.39	-0.172179	-0.694	1.39	-0.0737912	-0.694	1.39	14.68	-0.694	1.39	17.46	-0.694	1.39	2.83	-0.694	1.39
0.319762	-0.697	1.395	0.221374	-0.697	1.395	0.221374	-0.697	1.395	14.38	-0.697	1.395	17.19	-0.697	1.395	2.88	-0.697	1.395
0	-0.699	1.4	-0.0737912	-0.699	1.4	-0.0245971	-0.699	1.4	14.61	-0.699	1.4	17.41	-0.699	1.4	2.78	-0.699	1.4
0.0983882	-0.702	1.405	0.122985	-0.702	1.405	0.122985	-0.702	1.405	14.63	-0.702	1.405	17.51	-0.702	1.405	3	-0.702	1.405
0.344359	-0.704	1.41	0.393553	-0.704	1.41	0.295165	-0.704	1.41	14.48	-0.704	1.41	17.26	-0.704	1.41	2.8	-0.704	1.41
-0.0737912	-0.707	1.415	-0.0245971	-0.707	1.415	-0.0737912	-0.707	1.415	14.83	-0.707	1.415	17.7	-0.707	1.415	2.73	-0.707	1.415
0.295165	-0.709	1.42	0.270568	-0.709	1.42	0.295165	-0.709	1.42	14.7	-0.709	1.42	17.61	-0.709	1.42	2.98	-0.709	1.42
0.0737912	-0.712	1.425	0.172179	-0.712	1.425	0.0737912	-0.712	1.425	14.73	-0.712	1.425	17.66	-0.712	1.425	2.75	-0.712	1.425
-0.0737912	-0.714	1.43	-0.0491941	-0.714	1.43	-0.0983882	-0.714	1.43	15	-0.714	1.43	17.98	-0.714	1.43	2.93	-0.714	1.43
0.344359	-0.717	1.435	0.295165	-0.717	1.435	0.172179	-0.717	1.435	14.7	-0.717	1.435	17.61	-0.717	1.435	2.9	-0.717	1.435
-0.0491941	-0.719	1.44	-0.0983882	-0.719	1.44	-0.196776	-0.719	1.44	14.88	-0.719	1.44	17.83	-0.719	1.44	2.7	-0.719	1.44
0.0737912	-0.722	1.445	-0.0737912	-0.722	1.445	0	-0.722	1.445	14.98	-0.722	1.445	17.83	-0.722	1.445	3	-0.722	1.445
0.368956	-0.724	1.45	0.172179	-0.724	1.45	0.196776	-0.724	1.45	14.75	-0.724	1.45	17.61	-0.724	1.45	2.78	-0.724	1.45
-0.0245971	-0.727	1.455	-0.172179	-0.727	1.455	-0.0245971	-0.727	1.455	15.12	-0.727	1.455	18	-0.727	1.455	2.83	-0.727	1.455
0.368956	-0.729	1.46	0.0983882	-0.729	1.46	0.270568	-0.729	1.46	15.1	-0.729	1.46	17.95	-0.729	1.46	3.02	-0.729	1.46
0.270568	-0.732	1.465	0.0983882	-0.732	1.465	0.147582	-0.732	1.465	15.2	-0.732	1.465	18.1	-0.732	1.465	2.78	-0.732	1.465
0.0245971	-0.734	1.47	-0.122985	-0.734	1.47	0	-0.734	1.47	15.47	-0.734	1.47	18.42	-0.734	1.47	2.98	-0.734	1.47
0.41815	-0.737	1.475	0.245971	-0.737	1.475	0.319762	-0.737	1.475	15.29	-0.737	1.475	18.22	-0.737	1.475	3.07	-0.737	1.475
0.0737912	-0.739	1.48	0.0245971	-0.739	1.48	0	-0.739	1.48	15.39	-0.739	1.48	18.39	-0.739	1.48	2.93	-0.739	1.48
0.122985	-0.742	1.485	0.147582	-0.742	1.485	0.122985	-0.742	1.485	15.49	-0.742	1.485	18.44	-0.742	1.485	3.3	-0.742	1.485
0.319762	-0.744	1.49	0.393553	-0.744	1.49	0.270568	-0.744	1.49	15.34	-0.744	1.49	18.27	-0.744	1.49	3.15	-0.744	1.49
-0.0983882	-0.747	1.495	0.122985	-0.747	1.495	-0.122985	-0.747	1.495	15.59	-0.747	1.495	18.59	-0.747	1.495	3.12	-0.747	1.495
0.270568	-0.749	1.5	0.270568	-0.749	1.5	0.245971	-0.749	1.5	15.57	-0.749	1.5	18.54	-0.749	1.5	3.39	-0.749	1.5
0.122985	-0.752	1.505	0.122985	-0.752	1.505	0.0245971	-0.752	1.505	15.54	-0.752	1.505	18.61	-0.752	1.505	3.07	-0.752	1.505
-0.0491941	-0.754	1.51	-0.147582	-0.754	1.51	-0.147582	-0.754	1.51	15.71	-0.754	1.51	18.81	-0.754	1.51	3.2	-0.754	1.51
0.344359	-0.757	1.515	0.0737912	-0.757	1.515	0.270568	-0.757	1.515	15.54	-0.757	1.515	18.64	-0.757	1.515	3.27	-0.757	1.515
0.0491941	-0.759	1.52	-0.221374	-0.759	1.52	-0.0983882	-0.759	1.52	15.71	-0.759	1.52	18.74	-0.759	1.52	3.02	-0.759	1.52
0.122985	-0.762	1.525	-0.147582	-0.762	1.525	0.0245971	-0.762	1.525	15.76	-0.762	1.525	18.81	-0.762	1.525	3.34	-0.762	1.525
0.41815	-0.764	1.53	0.0737912	-0.764	1.53	0.270568	-0.764	1.53	15.74	-0.764	1.53	18.69	-0.764	1.53	3.12	-0.764	1.53
0.0491941	-0.767	1.535	-0.147582	-0.767	1.535	-0.0983882	-0.767	1.535	16.03	-0.767	1.535	18.96	-0.767	1.535	3.07	-0.767	1.535
0.442747	-0.769	1.54	0.196776	-0.769	1.54	0.295165	-0.769	1.54	16.08	-0.769	1.54	18.98	-0.769	1.54	3.42	-0.769	1.54
0.319762	-0.772	1.545	0.221374	-0.772	1.545	0.147582	-0.772	1.545	16.18	-0.772	1.545	19.03	-0.772	1.545	3.1	-0.772	1.545
0.0737912	-0.774	1.55	0.0983882	-0.774	1.55	-0.0737912	-0.774	1.55	16.35	-0.774	1.55	19.3	-0.774	1.55	3.27	-0.774	1.55
0.442747	-0.777	1.555	0.393553	-0.777	1.555	0.270568	-0.777	1.555	16.23	-0.777	1.555	19.18	-0.777	1.555	3.44	-0.777	1.555
0.122985	-0.779	1.56	0.0737912	-0.779	1.56	-0.147582	-0.779	1.56	16.33	-0.779	1.56	19.3	-0.779	1.56	3.17	-0.779	1.56
0.122985	-0.782	1.565	0.172179	-0.782	1.565	-0.0245971	-0.782	1.565	16.35	-0.782	1.565	19.4	-0.782	1.565	3.57	-0.782	1.565
0.319762	-0.784	1.57	0.270568	-0.784	1.57	0.196776	-0.784	1.57	16.28	-0.784	1.57	19.3	-0.784	1.57	3.42	-0.784	1.57
-0.0491941	-0.787	1.575	0	-0.787	1.575	-0.172179	-0.787	1.575	16.5	-0.787	1.575	19.5	-0.787	1.575	3.34	-0.787	1.575
0.221374	-0.789	1.58	0.196776	-0.789	1.58	0.221374	-0.789	1.58	16.35	-0.789	1.58	19.48	-0.789	1.58	3.71	-0.789	1.58
0.122985	-0.792	1.585	0.0245971	-0.792	1.585	0.0983882	-0.792	1.585	16.48	-0.792	1.585	19.55	-0.792	1.585	3.42	-0.792	1.585
-0.0491941	-0.794	1.59	-0.0491941	-0.794	1.59	-0.0983882	-0.794	1.59	16.57	-0.794	1.59	19.7	-0.794	1.59	3.59	-0.794	1.59
0.319762	-0.797	1.595	0.172179	-0.797	1.595	0.344359	-0.797	1.595	16.43	-0.797	1.595	19.5	-0.797	1.595	3.71	-0.797	1.595
0.0737912	-0.799	1.6	-0.122985	-0.799	1.6	0	-0.799	1.6	16.67	-0.799	1.6	19.72	-0.799	1.6	3.37	-0.799	1.6
0.196776	-0.802	1.605	0	-0.802	1.605	0.0737912	-0.802	1.605	16.65	-0.802	1.605	19.79	-0.802	1.605	3.59	-0.802	1.605
0.442747	-0.804	1.61	0.0737912	-0.804	1.61	0.368956	-0.804	1.61	16.62	-0.804	1.61	19.75	-0.804	1.61	3.47	-0.804	1.61
0.172179	-0.807	1.615	-0.147582	-0.807	1.615	-0.0245971	-0.807	1.615	16.97	-0.807	1.615	20.02	-0.807	1.615	3.37	-0.807	1.615
0.41815	-0.809	1.62	0.147582	-0.809	1.62	0.295165	-0.809	1.62	16.92	-0.809	1.62	19.92	-0.809	1.62	3.71	-0.809	1.62
0.319762	-0.812	1.625	0.0737912	-0.812	1.625	0.196776	-0.812	1.625	17.14	-0.812	1.625	20.04	-0.812	1.625	3.54	-0.812	1.625
0.0983882	-0.814	1.63	-0.0491941	-0.814	1.63	-0.0737912	-0.814	1.63	17.31	-0.814	1.63	20.16	-0.814	1.63	3.59	-0.814	1.63
0.344359	-0.817	1.635	0.270568	-0.817	1.635	0.172179	-0.817	1.635	17.07	-0.817	1.635	19.99	-0.817	1.635	3.84	-0.817	1.635
0.0737912	-0.819	1.64	-0.0737912	-0.819	1.64	-0.172179	-0.819	1.64	17.29	-0.819	1.64	20.19	-0.819	1.64	3.52	-0.819	1.64
0.122985	-0.822	1.645	0.122985	-0.822	1.645	-0.196776	-0.822	1.645	17.11	-0.822	1.645	20.19	-0.822	1.645	3.74	-0.822	1.645
0.270568	-0.824	1.65	0.221374	-0.824	1.65	0.0737912	-0.824	1.65	17.02	-0.824	1.65	20.16	-0.824	1.65	3.74	-0.824	1.65
0.0245971	-0.827	1.655	-0.0737912	-0.827	1.655	-0.245971	-0.827	1.655	17.24	-0.827	1.655	20.43	-0.827	1.655	3.57	-0.827	1.655
0.270568	-0.829	1.66	0.221374	-0.829	1.66	0.0737912	-0.829	1.66	17.02	-0.829	1.66	20.29	-0.829	1.66	3.96	-0.829	1.66
0.147582	-0.832	1.665	-0.0245971	-0.832	1.665	0.0737912	-0.832	1.665	17.24	-0.832	1.665	20.48	-0.832	1.665	3.76	-0.832	1.665
0.0245971	-0.834	1.67	-0.0737912	-0.834	1.67	-0.0737912	-0.834	1.67	17.41	-0.834	1.67	20.58	-0.834	1.67	3.81	-0.834	1.67
0.295165	-0.837	1.675	0.270568	-0.837	1.675	0.344359	-0.837	1.675	17.24	-0.837	1.675	20.38	-0.837	1.675	4.01	-0.837	1.675
0.0245971	-0.839	1.68	-0.0737912	-0.839	1.68	0.0983882	-0.839	1.68	17.56	-0.839	1.68	20.73	-0.839	1.68	3.64	-0.839	1.68
0.172179	-0.842	1.685	0.0983882	-0.842	1.685	0.172179	-0.842	1.685	17.48	-0.842	1.685	20.68	-0.842	1.685	3.86	-0.842	1.685
0.344359	-0.844	1.69	0.270568	-0.844	1.69	0.41815	-0.844	1.69	17.46	-0.844	1.69	20.7	-0.844	1.69	3.84	-0.844	1.69
0.196776	-0.847	1.695	0.0245971	-0.847	1.695	0.122985	-0.847	1.695	17.83	-0.847	1.695	21.02	-0.847	1.695	3.71	-0.847	1.695
0.41815	-0.849	1.7	0.344359	-0.849	1.7	0.344359	-0.849	1.7	17.7	-0.849	1.7	20.95	-0.849	1.7	4.06	-0.849	1.7
0.344359	-0.852	1.705	0.172179	-0.852	1.705	0.319762	-0.852	1.705	17.88	-0.852	1.705	21.15	-0.852	1.705	3.86	-0.852	1.705
0.147582	-0.854	1.71	-0.0245971	-0.854	1.71	-0.0491941	-0.854	1.71	18.07	-0.854	1.71	21.27	-0.854	1.71	3.93	-0.854	1.71
0.393553	-0.857	1.715	0.319762	-0.857	1.715	0.196776	-0.857	1.715	17.78	-0.857	1.715	21.05	-0.857	1.715	4.08	-0.857	1.715
0.0491941	-0.859	1.72	-0.122985	-0.859	1.72	-0.122985	-0.859	1.72	18	-0.859	1.72	21.22	-0.859	1.72	3.81	-0.859	1.72
0.221374	-0.862	1.725	0.0737912	-0.862	1.725	-0.0983882	-0.862	1.725	17.95	-0.862	1.725	21.15	-0.862	1.725	3.98	-0.862	1.725
0.319762	-0.864	1.73	0.172179	-0.864	1.73	0.0983882	-0.864	1.73	17.83	-0.864	1.73	21.07	-0.864	1.73	3.98	-0.864	1.73
0.0491941	-0.867	1.735	-0.147582	-0.867	1.735	-0.196776	-0.867	1.735	18.2	-0.867	1.735	21.44	-0.867	1.735	3.84	-0.867	1.735
0.319762	-0.869	1.74	0.196776	-0.869	1.74	0.0737912	-0.869	1.74	18	-0.869	1.74	21.25	-0.869	1.74	4.11	-0.869	1.74
0.172179	-0.872	1.745	0.0491941	-0.872	1.745	0.0491941	-0.872	1.745	18.15	-0.872	1.745	21.47	-0.872	1.745	3.96	-0.872	1.745
0.0245971	-0.874	1.75	-0.147582	-0.874	1.75	-0.0245971	-0.874	1.75	18.39	-0.874	1.75	21.61	-0.874	1.75	4.08	-0.874	1.75
0.319762	-0.877	1.755	0.245971	-0.877	1.755	0.344359	-0.877	1.755	18.05	-0.877	1.755	21.34	-0.877	1.755	4.23	-0.877	1.755
0	-0.879	1.76	-0.196776	-0.879	1.76	0.122985	-0.879	1.76	18.44	-0.879	1.76	21.69	-0.879	1.76	4.11	-0.879	1.76
0.122985	-0.882	1.765	-0.0245971	-0.882	1.765	0.196776	-0.882	1.765	18.47	-0.882	1.765	21.59	-0.882	1.765	4.28	-0.882	1.765
0.319762	-0.884	1.77	0.270568	-0.884	1.77	0.344359	-0.884	1.77	18.34	-0.884	1.77	21.52	-0.884	1.77	4.23	-0.884	1.77
0.0245971	-0.887	1.775	-0.0491941	-0.887	1.775	0.0491941	-0.887	1.775	18.81	-0.887	1.775	21.93	-0.887	1.775	4.16	-0.887	1.775
0.368956	-0.889	1.78	0.319762	-0.889	1.78	0.245971	-0.889	1.78	18.69	-0.889	1.78	21.84	-0.889	1.78	4.25	-0.889	1.78
0.196776	-0.892	1.785	0.172179	-0.892	1.785	0.0983882	-0.892	1.785	18.74	-0.892	1.785	21.96	-0.892	1.785	4.18	-0.892	1.785
0.0245971	-0.894	1.79	-0.0491941	-0.894	1.79	-0.0983882	-0.894	1.79	18.93	-0.894	1.79	22.28	-0.894	1.79	4.23	-0.894	1.79
0.319762	-0.897	1.795	0.368956	-0.897	1.795	0.122985	-0.897	1.795	18.59	-0.897	1.795	21.96	-0.897	1.795	4.33	-0.897	1.795
-0.0245971	-0.899	1.8	-0.0245971	-0.899	1.8	-0.0491941	-0.899	1.8	18.81	-0.899	1.8	22.25	-0.899	1.8	4.13	-0.899	1.8
0.147582	-0.902	1.805	0.0491941	-0.902	1.805	0.0491941	-0.902	1.805	18.84	-0.902	1.805	22.18	-0.902	1.805	4.25	-0.902	1.805
0.344359	-0.904	1.81	0.245971	-0.904	1.81	0.196776	-0.904	1.81	18.69	-0.904	1.81	22.03	-0.904	1.81	4.2	-0.904	1.81
0.0491941	-0.907	1.815	-0.147582	-0.907	1.815	-0.0737912	-0.907	1.815	19.03	-0.907	1.815	22.43	-0.907	1.815	4.23	-0.907	1.815
0.442747	-0.909	1.82	0.221374	-0.909	1.82	0.147582	-0.909	1.82	18.91	-0.909	1.82	22.28	-0.909	1.82	4.43	-0.909	1.82
0.319762	-0.912	1.825	0.0983882	-0.912	1.825	0.0983882	-0.912	1.825	18.98	-0.912	1.825	22.43	-0.912	1.825	4.35	-0.912	1.825
0.172179	-0.914	1.83	-0.147582	-0.914	1.83	0.0245971	-0.914	1.83	19.28	-0.914	1.83	22.67	-0.914	1.83	4.5	-0.914	1.83
0.516538	-0.917	1.835	0.245971	-0.917	1.835	0.270568	-0.917	1.835	19.03	-0.917	1.835	22.3	-0.917	1.835	4.55	-0.917	1.835
0.0245971	-0.919	1.84	-0.147582	-0.919	1.84	-0.0491941	-0.919	1.84	19.25	-0.919	1.84	22.6	-0.919	1.84	4.38	-0.919	1.84
0.196776	-0.922	1.845	0	-0.922	1.845	0.0245971	-0.922	1.845	19.33	-0.922	1.845	22.65	-0.922	1.845	4.55	-0.922	1.845
0.368956	-0.924	1.85	0.295165	-0.924	1.85	0.245971	-0.924	1.85	19.11	-0.924	1.85	22.45	-0.924	1.85	4.48	-0.924	1.85
-0.0245971	-0.927	1.855	-0.0737912	-0.927	1.855	0.0245971	-0.927	1.855	19.52	-0.927	1.855	22.84	-0.927	1.855	4.48	-0.927	1.855
0.344359	-0.929	1.86	0.221374	-0.929	1.86	0.41815	-0.929	1.86	19.5	-0.929	1.86	22.75	-0.929	1.86	4.77	-0.929	1.86
0.172179	-0.932	1.865	0.147582	-0.932	1.865	0.196776	-0.932	1.865	19.52	-0.932	1.865	22.82	-0.932	1.865	4.57	-0.932	1.865
0.0245971	-0.934	1.87	-0.0983882	-0.934	1.87	0.0245971	-0.934	1.87	19.82	-0.934	1.87	23.16	-0.934	1.87	4.77	-0.934	1.87
0.442747	-0.937	1.875	0.319762	-0.937	1.875	0.295165	-0.937	1.875	19.52	-0.937	1.875	22.84	-0.937	1.875	4.72	-0.937	1.875
0.0491941	-0.939	1.88	-0.0491941	-0.939	1.88	-0.0737912	-0.939	1.88	19.65	-0.939	1.88	23.11	-0.939	1.88	4.5	-0.939	1.88
0.196776	-0.942	1.885	0.0245971	-0.942	1.885	0.0491941	-0.942	1.885	19.7	-0.942	1.885	23.16	-0.942	1.885	4.79	-0.942	1.885
0.442747	-0.944	1.89	0.295165	-0.944	1.89	0.172179	-0.944	1.89	19.48	-0.944	1.89	23.02	-0.944	1.89	4.57	-0.944	1.89
0.0737912	-0.947	1.895	-0.122985	-0.947	1.895	-0.122985	-0.947	1.895	19.77	-0.947	1.895	23.38	-0.947	1.895	4.6	-0.947	1.895
0.442747	-0.949	1.9	0.196776	-0.949	1.9	0.196776	-0.949	1.9	19.7	-0.949	1.9	23.34	-0.949	1.9	4.82	-0.949	1.9
0.295165	-0.952	1.905	0.122985	-0.952	1.905	0	-0.952	1.905	19.77	-0.952	1.905	23.41	-0.952	1.905	4.55	-0.952	1.905
0.0737912	-0.954	1.91	-0.147582	-0.954	1.91	-0.147582	-0.954	1.91	19.99	-0.954	1.91	23.73	-0.954	1.91	4.79	-0.954	1.91
0.467344	-0.957	1.915	0.319762	-0.957	1.915	0.147582	-0.957	1.915	19.92	-0.957	1.915	23.48	-0.957	1.915	4.82	-0.957	1.915
0.0737912	-0.959	1.92	-0.0245971	-0.959	1.92	-0.270568	-0.959	1.92	20.11	-0.959	1.92	23.63	-0.959	1.92	4.62	-0.959	1.92
0.221374	-0.962	1.925	0.0491941	-0.962	1.925	-0.0245971	-0.962	1.925	20.19	-0.962	1.925	23.68	-0.962	1.925	4.92	-0.962	1.925
0.467344	-0.964	1.93	0.319762	-0.964	1.93	0.172179	-0.964	1.93	20.07	-0.964	1.93	23.41	-0.964	1.93	4.7	-0.964	1.93
0.0737912	-0.967	1.935	-0.0245971	-0.967	1.935	-0.0491941	-0.967	1.935	20.38	-0.967	1.935	23.7	-0.967	1.935	4.72	-0.967	1.935
0.344359	-0.969	1.94	0.221374	-0.969	1.94	0.41815	-0.969	1.94	20.36	-0.969	1.94	23.68	-0.969	1.94	4.97	-0.969	1.94
0.270568	-0.972	1.945	0.245971	-0.972	1.945	0.245971	-0.972	1.945	20.36	-0.972	1.945	23.73	-0.972	1.945	4.7	-0.972	1.945
0.0245971	-0.974	1.95	-0.0491941	-0.974	1.95	0.122985	-0.974	1.95	20.51	-0.974	1.95	24	-0.974	1.95	4.97	-0.974	1.95
0.344359	-0.977	1.955	0.221374	-0.977	1.955	0.442747	-0.977	1.955	20.29	-0.977	1.955	23.85	-0.977	1.955	5.04	-0.977	1.955
0.0245971	-0.979	1.96	-0.0737912	-0.979	1.96	0	-0.979	1.96	20.43	-0.979	1.96	23.95	-0.979	1.96	4.87	-0.979	1.96
0.0983882	-0.982	1.965	0.0491941	-0.982	1.965	0.196776	-0.982	1.965	20.41	-0.982	1.965	24.07	-0.982	1.965	5.21	-0.982	1.965
0.344359	-0.984	1.97	0.270568	-0.984	1.97	0.319762	-0.984	1.97	20.43	-0.984	1.97	23.95	-0.984	1.97	5.07	-0.984	1.97
0	-0.987	1.975	0	-0.987	1.975	-0.0983882	-0.987	1.975	20.68	-0.987	1.975	24.2	-0.987	1.975	4.94	-0.987	1.975
0.319762	-0.989	1.98	0.245971	-0.989	1.98	0.245971	-0.989	1.98	20.66	-0.989	1.98	24.17	-0.989	1.98	5.21	-0.989	1.98
0.270568	-0.992	1.985	0.172179	-0.992	1.985	0.0491941	-0.992	1.985	20.73	-0.992	1.985	24.22	-0.992	1.985	4.92	-0.992	1.985
0.0491941	-0.994	1.99	-0.0245971	-0.994	1.99	-0.122985	-0.994	1.99	20.85	-0.994	1.99	24.42	-0.994	1.99	5.14	-0.994	1.99
0.393553	-0.997	1.995	0.245971	-0.997	1.995	0.196776	-0.997	1.995	20.73	-0.997	1.995	24.34	-0.997	1.995	5.29	-0.997	1.995
0.0737912	-0.999	2	-0.147582	-0.999	2	-0.172179	-0.999	2	20.9	-0.999	2	24.47	-0.999	2	4.99	-0.999	2
0.147582	-1.002	2.005	-0.0491941	-1.002	2.005	-0.0491941	-1.002	2.005	20.97	-1.002	2.005	24.52	-1.002	2.005	5.31	-1.002	2.005
0.491941	-1.004	2.01	0.0737912	-1.004	2.01	0.196776	-1.004	2.01	20.88	-1.004	2.01	24.39	-1.004	2.01	5.16	-1.004	2.01
0.122985	-1.007	2.015	-0.122985	-1.007	2.015	-0.147582	-1.007	2.015	21.12	-1.007	2.015	24.57	-1.007	2.015	4.99	-1.007	2.015
0.442747	-1.009	2.02	0.196776	-1.009	2.02	0.295165	-1.009	2.02	21.02	-1.009	2.02	24.54	-1.009	2.02	5.36	-1.009	2.02
0.368956	-1.012	2.025	0.147582	-1.012	2.025	0.196776	-1.012	2.025	21.1	-1.012	2.025	24.59	-1.012	2.025	5.07	-1.012	2.025
0.0737912	-1.014	2.03	0.0245971	-1.014	2.03	-0.0245971	-1.014	2.03	21.22	-1.014	2.03	24.81	-1.014	2.03	5.26	-1.014	2.03
0.393553	-1.017	2.035	0.270568	-1.017	2.035	0.393553	-1.017	2.035	21.07	-1.017	2.035	24.71	-1.017	2.035	5.46	-1.017	2.035
0.0737912	-1.019	2.04	0	-1.019	2.04	0.0491941	-1.019	2.04	21.29	-1.019	2.04	24.93	-1.019	2.04	5.11	-1.019	2.04
0.221374	-1.022	2.045	0.196776	-1.022	2.045	0.147582	-1.022	2.045	21.25	-1.022	2.045	25.08	-1.022	2.045	5.41	-1.022	2.045
0.41815	-1.024	2.05	0.319762	-1.024	2.05	0.393553	-1.024	2.05	21.27	-1.024	2.05	25.13	-1.024	2.05	5.31	-1.024	2.05
0.0983882	-1.027	2.055	0.122985	-1.027	2.055	-0.0245971	-1.027	2.055	21.52	-1.027	2.055	25.45	-1.027	2.055	5.16	-1.027	2.055
0.344359	-1.029	2.06	0.344359	-1.029	2.06	0.295165	-1.029	2.06	21.39	-1.029	2.06	25.3	-1.029	2.06	5.58	-1.029	2.06
0.270568	-1.032	2.065	0.172179	-1.032	2.065	0.196776	-1.032	2.065	21.54	-1.032	2.065	25.4	-1.032	2.065	5.41	-1.032	2.065
0.0983882	-1.034	2.07	0	-1.034	2.07	-0.122985	-1.034	2.07	21.69	-1.034	2.07	25.47	-1.034	2.07	5.48	-1.034	2.07
0.368956	-1.037	2.075	0.245971	-1.037	2.075	0.245971	-1.037	2.075	21.52	-1.037	2.075	25.23	-1.037	2.075	5.68	-1.037	2.075
0.0491941	-1.039	2.08	-0.122985	-1.039	2.08	-0.0983882	-1.039	2.08	21.86	-1.039	2.08	25.45	-1.039	2.08	5.29	-1.039	2.08
0.122985	-1.042	2.085	0.0245971	-1.042	2.085	0	-1.042	2.085	21.71	-1.042	2.085	25.35	-1.042	2.085	5.48	-1.042	2.085
0.393553	-1.044	2.09	0.147582	-1.044	2.09	0.319762	-1.044	2.09	21.66	-1.044	2.09	25.3	-1.044	2.09	5.41	-1.044	2.09
0.196776	-1.047	2.095	-0.0737912	-1.047	2.095	-0.0491941	-1.047	2.095	22.03	-1.047	2.095	25.52	-1.047	2.095	5.29	-1.047	2.095
0.442747	-1.049	2.1	0.245971	-1.049	2.1	0.295165	-1.049	2.1	21.84	-1.049	2.1	25.38	-1.049	2.1	5.66	-1.049	2.1
0.344359	-1.052	2.105	0.0245971	-1.052	2.105	0.196776	-1.052	2.105	22.03	-1.052	2.105	25.57	-1.052	2.105	5.56	-1.052	2.105
0.147582	-1.054	2.11	-0.0983882	-1.054	2.11	-0.0245971	-1.054	2.11	22.2	-1.054	2.11	25.72	-1.054	2.11	5.63	-1.054	2.11
0.295165	-1.057	2.115	0.172179	-1.057	2.115	0.245971	-1.057	2.115	21.93	-1.057	2.115	25.6	-1.057	2.115	5.8	-1.057	2.115
0.0245971	-1.059	2.12	-0.147582	-1.059	2.12	-0.0491941	-1.059	2.12	22.18	-1.059	2.12	25.94	-1.059	2.12	5.48	-1.059	2.12
0.0983882	-1.062	2.125	0.0737912	-1.062	2.125	0	-1.062	2.125	22.08	-1.062	2.125	25.87	-1.062	2.125	5.7	-1.062	2.125
0.344359	-1.064	2.13	0.196776	-1.064	2.13	0.270568	-1.064	2.13	22.01	-1.064	2.13	25.99	-1.064	2.13	5.73	-1.064	2.13
0.0737912	-1.067	2.135	-0.122985	-1.067	2.135	-0.0245971	-1.067	2.135	22.38	-1.067	2.135	26.19	-1.067	2.135	5.66	-1.067	2.135
0.344359	-1.069	2.14	0.245971	-1.069	2.14	0.295165	-1.069	2.14	22.13	-1.069	2.14	26.04	-1.069	2.14	5.98	-1.069	2.14
0.270568	-1.072	2.145	0.0245971	-1.072	2.145	0.196776	-1.072	2.145	22.28	-1.072	2.145	26.19	-1.072	2.145	5.93	-1.072	2.145
0.147582	-1.074	2.15	-0.0983882	-1.074	2.15	-0.0245971	-1.074	2.15	22.47	-1.074	2.15	26.31	-1.074	2.15	5.88	-1.074	2.15
0.41815	-1.077	2.155	0.270568	-1.077	2.155	0.245971	-1.077	2.155	22.16	-1.077	2.155	26.07	-1.077	2.155	6.02	-1.077	2.155
0.0491941	-1.079	2.16	-0.122985	-1.079	2.16	-0.0737912	-1.079	2.16	22.5	-1.079	2.16	26.31	-1.079	2.16	5.68	-1.079	2.16
0.196776	-1.082	2.165	0.122985	-1.082	2.165	0	-1.082	2.165	22.47	-1.082	2.165	26.16	-1.082	2.165	5.83	-1.082	2.165
0.344359	-1.084	2.17	0.245971	-1.084	2.17	0.221374	-1.084	2.17	22.38	-1.084	2.17	26.02	-1.084	2.17	5.78	-1.084	2.17
0.147582	-1.087	2.175	0	-1.087	2.175	0	-1.087	2.175	22.84	-1.087	2.175	26.41	-1.087	2.175	5.66	-1.087	2.175
0.442747	-1.089	2.18	0.344359	-1.089	2.18	0.245971	-1.089	2.18	22.75	-1.089	2.18	26.21	-1.089	2.18	5.9	-1.089	2.18
0.368956	-1.092	2.185	0.196776	-1.092	2.185	0.295165	-1.092	2.185	22.82	-1.092	2.185	26.48	-1.092	2.185	5.8	-1.092	2.185
0.147582	-1.094	2.19	-0.0491941	-1.094	2.19	0.0491941	-1.094	2.19	23.14	-1.094	2.19	26.75	-1.094	2.19	5.95	-1.094	2.19
0.442747	-1.097	2.195	0.319762	-1.097	2.195	0.295165	-1.097	2.195	22.77	-1.097	2.195	26.56	-1.097	2.195	6.15	-1.097	2.195
0.0491941	-1.099	2.2	-0.0491941	-1.099	2.2	0	-1.099	2.2	23.02	-1.099	2.2	26.85	-1.099	2.2	6	-1.099	2.2
0.196776	-1.102	2.205	0.0737912	-1.102	2.205	0.0245971	-1.102	2.205	23.07	-1.102	2.205	26.83	-1.102	2.205	6.2	-1.102	2.205
0.319762	-1.104	2.21	0.319762	-1.104	2.21	0.245971	-1.104	2.21	22.89	-1.104	2.21	26.7	-1.104	2.21	6.15	-1.104	2.21
0.0245971	-1.107	2.215	-0.0983882	-1.107	2.215	-0.0491941	-1.107	2.215	23.29	-1.107	2.215	27.07	-1.107	2.215	6.07	-1.107	2.215
0.344359	-1.109	2.22	0.270568	-1.109	2.22	0.245971	-1.109	2.22	23.04	-1.109	2.22	26.85	-1.109	2.22	6.22	-1.109	2.22
0.147582	-1.112	2.225	0.0491941	-1.112	2.225	0.147582	-1.112	2.225	23.11	-1.112	2.225	27.02	-1.112	2.225	6.1	-1.112	2.225
0.0983882	-1.114	2.23	-0.147582	-1.114	2.23	0	-1.114	2.23	23.34	-1.114	2.23	27.27	-1.114	2.23	6.2	-1.114	2.23
0.442747	-1.117	2.235	0.221374	-1.117	2.235	0.270568	-1.117	2.235	23.02	-1.117	2.235	26.93	-1.117	2.235	6.25	-1.117	2.235
0.0737912	-1.119	2.24	-0.196776	-1.119	2.24	-0.0245971	-1.119	2.24	23.29	-1.119	2.24	27.27	-1.119	2.24	6.1	-1.119	2.24
0.295165	-1.122	2.245	0	-1.122	2.245	0	-1.122	2.245	23.31	-1.122	2.245	27.17	-1.122	2.245	6.22	-1.122	2.245
0.516538	-1.124	2.25	0.245971	-1.124	2.25	0.196776	-1.124	2.25	23.11	-1.124	2.25	27.07	-1.124	2.25	6.05	-1.124	2.25
0.245971	-1.127	2.255	-0.0737912	-1.127	2.255	-0.0245971	-1.127	2.255	23.53	-1.127	2.255	27.52	-1.127	2.255	6.05	-1.127	2.255
0.590329	-1.129	2.26	0.344359	-1.129	2.26	0.270568	-1.129	2.26	23.43	-1.129	2.26	27.42	-1.129	2.26	6.22	-1.129	2.26
0.393553	-1.132	2.265	0.245971	-1.132	2.265	0.196776	-1.132	2.265	23.53	-1.132	2.265	27.57	-1.132	2.265	6.07	-1.132	2.265
0.172179	-1.134	2.27	-0.0491941	-1.134	2.27	-0.0491941	-1.134	2.27	23.88	-1.134	2.27	27.79	-1.134	2.27	6.29	-1.134	2.27
0.516538	-1.137	2.275	0.344359	-1.137	2.275	0.196776	-1.137	2.275	23.63	-1.137	2.275	27.52	-1.137	2.275	6.32	-1.137	2.275
0.122985	-1.139	2.28	-0.0737912	-1.139	2.28	-0.147582	-1.139	2.28	23.83	-1.139	2.28	27.79	-1.139	2.28	6.22	-1.139	2.28
0.270568	-1.142	2.285	0.0245971	-1.142	2.285	0.0245971	-1.142	2.285	23.9	-1.142	2.285	27.88	-1.142	2.285	6.49	-1.142	2.285
0.393553	-1.144	2.29	0.270568	-1.144	2.29	0.147582	-1.144	2.29	23.75	-1.144	2.29	27.66	-1.144	2.29	6.32	-1.144	2.29
0.0245971	-1.147	2.295	-0.0983882	-1.147	2.295	-0.0983882	-1.147	2.295	24	-1.147	2.295	28.01	-1.147	2.295	6.37	-1.147	2.295
0.41815	-1.149	2.3	0.319762	-1.149	2.3	0.196776	-1.149	2.3	23.9	-1.149	2.3	27.74	-1.149	2.3	6.59	-1.149	2.3
0.221374	-1.152	2.305	0.196776	-1.152	2.305	0.0245971	-1.152	2.305	23.85	-1.152	2.305	27.79	-1.152	2.305	6.39	-1.152	2.305
0.0737912	-1.154	2.31	-0.0983882	-1.154	2.31	-0.0245971	-1.154	2.31	24.12	-1.154	2.31	28.01	-1.154	2.31	6.57	-1.154	2.31
0.442747	-1.157	2.315	0.270568	-1.157	2.315	0.270568	-1.157	2.315	23.93	-1.157	2.315	27.74	-1.157	2.315	6.59	-1.157	2.315
0.0491941	-1.159	2.32	-0.0983882	-1.159	2.32	0	-1.159	2.32	24.07	-1.159	2.32	28.01	-1.159	2.32	6.37	-1.159	2.32
0.221374	-1.162	2.325	0.0245971	-1.162	2.325	0.122985	-1.162	2.325	24.15	-1.162	2.325	28.03	-1.162	2.325	6.64	-1.162	2.325
0.467344	-1.164	2.33	0.344359	-1.164	2.33	0.245971	-1.164	2.33	24.02	-1.164	2.33	27.88	-1.164	2.33	6.44	-1.164	2.33
0.147582	-1.167	2.335	0.0245971	-1.167	2.335	0	-1.167	2.335	24.32	-1.167	2.335	28.25	-1.167	2.335	6.52	-1.167	2.335
0.541135	-1.169	2.34	0.344359	-1.169	2.34	0.344359	-1.169	2.34	24.32	-1.169	2.34	28.3	-1.169	2.34	6.79	-1.169	2.34
0.368956	-1.172	2.345	0.270568	-1.172	2.345	0.0737912	-1.172	2.345	24.39	-1.172	2.345	28.28	-1.172	2.345	6.57	-1.172	2.345
0.122985	-1.174	2.35	-0.0245971	-1.174	2.35	-0.0737912	-1.174	2.35	24.59	-1.174	2.35	28.7	-1.174	2.35	6.79	-1.174	2.35
0.516538	-1.177	2.355	0.245971	-1.177	2.355	0.0983882	-1.177	2.355	24.44	-1.177	2.355	28.47	-1.177	2.355	6.81	-1.177	2.355
0.0983882	-1.179	2.36	-0.0737912	-1.179	2.36	-0.221374	-1.179	2.36	24.59	-1.179	2.36	28.65	-1.179	2.36	6.49	-1.179	2.36
0.245971	-1.182	2.365	0	-1.182	2.365	0.0245971	-1.182	2.365	24.61	-1.182	2.365	28.79	-1.182	2.365	6.86	-1.182	2.365
0.491941	-1.184	2.37	0.245971	-1.184	2.37	0.172179	-1.184	2.37	24.47	-1.184	2.37	28.52	-1.184	2.37	6.61	-1.184	2.37
0.0983882	-1.187	2.375	-0.0491941	-1.187	2.375	-0.0983882	-1.187	2.375	24.69	-1.187	2.375	28.84	-1.187	2.375	6.61	-1.187	2.375
0.41815	-1.189	2.38	0.172179	-1.189	2.38	0.245971	-1.189	2.38	24.64	-1.189	2.38	28.67	-1.189	2.38	6.98	-1.189	2.38
0.319762	-1.192	2.385	0.122985	-1.192	2.385	0.147582	-1.192	2.385	24.66	-1.192	2.385	28.72	-1.192	2.385	6.74	-1.192	2.385
0.0983882	-1.194	2.39	-0.122985	-1.194	2.39	0.0737912	-1.194	2.39	24.88	-1.194	2.39	28.97	-1.194	2.39	6.98	-1.194	2.39
0.541135	-1.197	2.395	0.270568	-1.197	2.395	0.467344	-1.197	2.395	24.76	-1.197	2.395	28.72	-1.197	2.395	7.08	-1.197	2.395
0.196776	-1.199	2.4	0	-1.199	2.4	0.0491941	-1.199	2.4	24.98	-1.199	2.4	28.92	-1.199	2.4	6.79	-1.199	2.4
0.270568	-1.202	2.405	0.0491941	-1.202	2.405	0.147582	-1.202	2.405	25.01	-1.202	2.405	28.97	-1.202	2.405	7.06	-1.202	2.405
0.516538	-1.204	2.41	0.319762	-1.204	2.41	0.368956	-1.204	2.41	24.98	-1.204	2.41	28.79	-1.204	2.41	6.89	-1.204	2.41
0.221374	-1.207	2.415	0.0491941	-1.207	2.415	0	-1.207	2.415	25.23	-1.207	2.415	29.14	-1.207	2.415	6.81	-1.207	2.415
0.516538	-1.209	2.42	0.245971	-1.209	2.42	0.319762	-1.209	2.42	25.23	-1.209	2.42	29.19	-1.209	2.42	7.11	-1.209	2.42
0.41815	-1.212	2.425	0.221374	-1.212	2.425	0.0737912	-1.212	2.425	25.35	-1.212	2.425	29.24	-1.212	2.425	6.81	-1.212	2.425
0.0491941	-1.214	2.43	-0.0983882	-1.214	2.43	-0.147582	-1.214	2.43	25.4	-1.214	2.43	29.46	-1.214	2.43	7.03	-1.214	2.43
0.393553	-1.217	2.435	0.196776	-1.217	2.435	0.0983882	-1.217	2.435	25.25	-1.217	2.435	29.29	-1.217	2.435	7.18	-1.217	2.435
0.0983882	-1.219	2.44	-0.147582	-1.219	2.44	-0.270568	-1.219	2.44	25.4	-1.219	2.44	29.41	-1.219	2.44	6.84	-1.219	2.44
0.122985	-1.222	2.445	-0.0737912	-1.222	2.445	-0.122985	-1.222	2.445	25.35	-1.222	2.445	29.46	-1.222	2.445	7.18	-1.222	2.445
0.467344	-1.224	2.45	0.147582	-1.224	2.45	0.122985	-1.224	2.45	25.3	-1.224	2.45	29.36	-1.224	2.45	7.03	-1.224	2.45
0.122985	-1.227	2.455	-0.0737912	-1.227	2.455	-0.196776	-1.227	2.455	25.45	-1.227	2.455	29.58	-1.227	2.455	6.93	-1.227	2.455
0.442747	-1.229	2.46	0.172179	-1.229	2.46	0.270568	-1.229	2.46	25.33	-1.229	2.46	29.61	-1.229	2.46	7.28	-1.229	2.46
0.442747	-1.232	2.465	0.147582	-1.232	2.465	0.172179	-1.232	2.465	25.43	-1.232	2.465	29.66	-1.232	2.465	7.01	-1.232	2.465
0.245971	-1.234	2.47	0	-1.234	2.47	0.0491941	-1.234	2.47	25.55	-1.234	2.47	29.83	-1.234	2.47	7.13	-1.234	2.47
0.516538	-1.237	2.475	0.319762	-1.237	2.475	0.467344	-1.237	2.475	25.4	-1.237	2.475	29.68	-1.237	2.475	7.33	-1.237	2.475
0.172179	-1.239	2.48	0.0737912	-1.239	2.48	0.0491941	-1.239	2.48	25.67	-1.239	2.48	29.8	-1.239	2.48	7.03	-1.239	2.48
0.172179	-1.242	2.485	0.172179	-1.242	2.485	0.172179	-1.242	2.485	25.67	-1.242	2.485	29.88	-1.242	2.485	7.33	-1.242	2.485
0.467344	-1.244	2.49	0.319762	-1.244	2.49	0.393553	-1.244	2.49	25.65	-1.244	2.49	29.73	-1.244	2.49	7.3	-1.244	2.49
0.172179	-1.247	2.495	0.0491941	-1.247	2.495	-0.0245971	-1.247	2.495	25.97	-1.247	2.495	30	-1.247	2.495	7.13	-1.247	2.495
0.467344	-1.249	2.5	0.319762	-1.249	2.5	0.295165	-1.249	2.5	25.92	-1.249	2.5	29.97	-1.249	2.5	7.48	-1.249	2.5
0.491941	-1.252	2.505	0.172179	-1.252	2.505	0.172179	-1.252	2.505	26.02	-1.252	2.505	30.1	-1.252	2.505	7.23	-1.252	2.505
0.270568	-1.254	2.51	-0.0983882	-1.254	2.51	-0.0983882	-1.254	2.51	26.14	-1.254	2.51	30.27	-1.254	2.51	7.35	-1.254	2.51
0.590329	-1.257	2.515	0.122985	-1.257	2.515	0.270568	-1.257	2.515	25.87	-1.257	2.515	30.17	-1.257	2.515	7.48	-1.257	2.515
0.245971	-1.259	2.52	-0.221374	-1.259	2.52	-0.0491941	-1.259	2.52	26.16	-1.259	2.52	30.37	-1.259	2.52	7.16	-1.259	2.52
0.270568	-1.262	2.525	0.0245971	-1.262	2.525	0.0737912	-1.262	2.525	26.09	-1.262	2.525	30.37	-1.262	2.525	7.38	-1.262	2.525
0.41815	-1.264	2.53	0.221374	-1.264	2.53	0.344359	-1.264	2.53	25.97	-1.264	2.53	30.27	-1.264	2.53	7.38	-1.264	2.53
0.147582	-1.267	2.535	0.0245971	-1.267	2.535	-0.0737912	-1.267	2.535	26.31	-1.267	2.535	30.54	-1.267	2.535	7.23	-1.267	2.535
0.344359	-1.269	2.54	0.344359	-1.269	2.54	0.221374	-1.269	2.54	26.04	-1.269	2.54	30.37	-1.269	2.54	7.57	-1.269	2.54
0.245971	-1.272	2.545	0.196776	-1.272	2.545	0.0737912	-1.272	2.545	26.26	-1.272	2.545	30.54	-1.272	2.545	7.45	-1.272	2.545
0.122985	-1.274	2.55	0.122985	-1.274	2.55	-0.147582	-1.274	2.55	26.43	-1.274	2.55	30.66	-1.274	2.55	7.45	-1.274	2.55
0.393553	-1.277	2.555	0.393553	-1.277	2.555	0.221374	-1.277	2.555	26.21	-1.277	2.555	30.49	-1.277	2.555	7.67	-1.277	2.555
0.122985	-1.279	2.56	-0.0245971	-1.279	2.56	-0.0737912	-1.279	2.56	26.56	-1.279	2.56	30.81	-1.279	2.56	7.38	-1.279	2.56
0.196776	-1.282	2.565	0.172179	-1.282	2.565	-0.0245971	-1.282	2.565	26.51	-1.282	2.565	30.79	-1.282	2.565	7.55	-1.282	2.565
0.41815	-1.284	2.57	0.319762	-1.284	2.57	0.270568	-1.284	2.57	26.36	-1.284	2.57	30.71	-1.284	2.57	7.52	-1.284	2.57
0.147582	-1.287	2.575	0	-1.287	2.575	-0.0983882	-1.287	2.575	26.73	-1.287	2.575	31.01	-1.287	2.575	7.38	-1.287	2.575
0.491941	-1.289	2.58	0.368956	-1.289	2.58	0.270568	-1.289	2.58	26.58	-1.289	2.58	30.88	-1.289	2.58	7.65	-1.289	2.58
0.368956	-1.292	2.585	0.147582	-1.292	2.585	0.245971	-1.292	2.585	26.73	-1.292	2.585	31.11	-1.292	2.585	7.57	-1.292	2.585
0.245971	-1.294	2.59	0	-1.294	2.59	0.0737912	-1.294	2.59	26.97	-1.294	2.59	31.2	-1.294	2.59	7.7	-1.294	2.59
0.516538	-1.297	2.595	0.245971	-1.297	2.595	0.344359	-1.297	2.595	26.63	-1.297	2.595	30.98	-1.297	2.595	7.89	-1.297	2.595
0.295165	-1.299	2.6	-0.0983882	-1.299	2.6	0.0245971	-1.299	2.6	26.95	-1.299	2.6	31.25	-1.299	2.6	7.7	-1.299	2.6
0.442747	-1.302	2.605	0.0983882	-1.302	2.605	0.0491941	-1.302	2.605	26.9	-1.302	2.605	31.16	-1.302	2.605	7.84	-1.302	2.605
0.565732	-1.304	2.61	0.245971	-1.304	2.61	0.196776	-1.304	2.61	26.75	-1.304	2.61	31.13	-1.304	2.61	7.82	-1.304	2.61
0.270568	-1.307	2.615	-0.0491941	-1.307	2.615	-0.0983882	-1.307	2.615	27.12	-1.307	2.615	31.47	-1.307	2.615	7.72	-1.307	2.615
0.442747	-1.309	2.62	0.319762	-1.309	2.62	0.122985	-1.309	2.62	26.93	-1.309	2.62	31.25	-1.309	2.62	7.89	-1.309	2.62
0.295165	-1.312	2.625	0.196776	-1.312	2.625	0.122985	-1.312	2.625	27.02	-1.312	2.625	31.45	-1.312	2.625	7.79	-1.312	2.625
0.0983882	-1.314	2.63	0.0491941	-1.314	2.63	0	-1.314	2.63	27.27	-1.314	2.63	31.65	-1.314	2.63	7.87	-1.314	2.63
0.344359	-1.317	2.635	0.393553	-1.317	2.635	0.295165	-1.317	2.635	26.97	-1.317	2.635	31.4	-1.317	2.635	7.97	-1.317	2.635
0.0491941	-1.319	2.64	-0.0737912	-1.319	2.64	0.0491941	-1.319	2.64	27.25	-1.319	2.64	31.67	-1.319	2.64	7.84	-1.319	2.64
0.221374	-1.322	2.645	0.172179	-1.322	2.645	0.0737912	-1.322	2.645	27.29	-1.322	2.645	31.62	-1.322	2.645	8.02	-1.322	2.645
0.393553	-1.324	2.65	0.295165	-1.324	2.65	0.270568	-1.324	2.65	27.07	-1.324	2.65	31.43	-1.324	2.65	7.97	-1.324	2.65
0.172179	-1.327	2.655	-0.0737912	-1.327	2.655	-0.0737912	-1.327	2.655	27.49	-1.327	2.655	31.79	-1.327	2.655	7.89	-1.327	2.655
0.467344	-1.329	2.66	0.295165	-1.329	2.66	0.196776	-1.329	2.66	27.32	-1.329	2.66	31.65	-1.329	2.66	8.07	-1.329	2.66
0.344359	-1.332	2.665	0.122985	-1.332	2.665	0.122985	-1.332	2.665	27.34	-1.332	2.665	31.84	-1.332	2.665	7.92	-1.332	2.665
0.270568	-1.334	2.67	-0.0737912	-1.334	2.67	-0.0737912	-1.334	2.67	27.69	-1.334	2.67	32.11	-1.334	2.67	8.09	-1.334	2.67
0.541135	-1.337	2.675	0.295165	-1.337	2.675	0.196776	-1.337	2.675	27.34	-1.337	2.675	31.79	-1.337	2.675	8.09	-1.337	2.675
0.221374	-1.339	2.68	-0.0737912	-1.339	2.68	0	-1.339	2.68	27.54	-1.339	2.68	32.16	-1.339	2.68	7.97	-1.339	2.68
0.368956	-1.342	2.685	0.122985	-1.342	2.685	0.147582	-1.342	2.685	27.66	-1.342	2.685	32.11	-1.342	2.685	8.11	-1.342	2.685
0.541135	-1.344	2.69	0.295165	-1.344	2.69	0.368956	-1.344	2.69	27.49	-1.344	2.69	31.99	-1.344	2.69	7.99	-1.344	2.69
0.245971	-1.347	2.695	0	-1.347	2.695	0.147582	-1.347	2.695	27.91	-1.347	2.695	32.41	-1.347	2.695	8.02	-1.347	2.695
0.614927	-1.349	2.7	0.467344	-1.349	2.7	0.368956	-1.349	2.7	27.79	-1.349	2.7	32.24	-1.349	2.7	8.26	-1.349	2.7
0.467344	-1.352	2.705	0.295165	-1.352	2.705	0.221374	-1.352	2.705	27.79	-1.352	2.705	32.29	-1.352	2.705	8.16	-1.352	2.705
0.295165	-1.354	2.71	0.0983882	-1.354	2.71	0.0245971	-1.354	2.71	28.08	-1.354	2.71	32.56	-1.354	2.71	8.29	-1.354	2.71
0.614927	-1.357	2.715	0.393553	-1.357	2.715	0.221374	-1.357	2.715	27.81	-1.357	2.715	32.19	-1.357	2.715	8.31	-1.357	2.715
0.0983882	-1.359	2.72	-0.0737912	-1.359	2.72	0.0245971	-1.359	2.72	27.96	-1.359	2.72	32.43	-1.359	2.72	8.14	-1.359	2.72
0.270568	-1.362	2.725	-0.0245971	-1.362	2.725	0.147582	-1.362	2.725	28.03	-1.362	2.725	32.46	-1.362	2.725	8.31	-1.362	2.725
0.393553	-1.364	2.73	0.245971	-1.364	2.73	0.344359	-1.364	2.73	27.81	-1.364	2.73	32.26	-1.364	2.73	8.14	-1.364	2.73
0.0491941	-1.367	2.735	-0.172179	-1.367	2.735	0.0491941	-1.367	2.735	28.18	-1.367	2.735	32.7	-1.367	2.735	8.19	-1.367	2.735
0.41815	-1.369	2.74	0.221374	-1.369	2.74	0.319762	-1.369	2.74	28.18	-1.369	2.74	32.61	-1.369	2.74	8.46	-1.369	2.74
0.295165	-1.372	2.745	0.122985	-1.372	2.745	0.172179	-1.372	2.745	28.28	-1.372	2.745	32.73	-1.372	2.745	8.31	-1.372	2.745
0.122985	-1.374	2.75	-0.122985	-1.374	2.75	0.0737912	-1.374	2.75	28.57	-1.374	2.75	33.07	-1.374	2.75	8.51	-1.374	2.75
0.516538	-1.377	2.755	0.270568	-1.377	2.755	0.295165	-1.377	2.755	28.33	-1.377	2.755	32.78	-1.377	2.755	8.51	-1.377	2.755
0.221374	-1.379	2.76	-0.0737912	-1.379	2.76	0.0983882	-1.379	2.76	28.4	-1.379	2.76	33	-1.379	2.76	8.34	-1.379	2.76
0.368956	-1.382	2.765	0.0491941	-1.382	2.765	0.196776	-1.382	2.765	28.4	-1.382	2.765	33.07	-1.382	2.765	8.61	-1.382	2.765
0.541135	-1.384	2.77	0.295165	-1.384	2.77	0.344359	-1.384	2.77	28.18	-1.384	2.77	32.93	-1.384	2.77	8.34	-1.384	2.77
0.172179	-1.387	2.775	0	-1.387	2.775	0	-1.387	2.775	28.47	-1.387	2.775	33.34	-1.387	2.775	8.39	-1.387	2.775
0.565732	-1.389	2.78	0.319762	-1.389	2.78	0.270568	-1.389	2.78	28.43	-1.389	2.78	33.2	-1.389	2.78	8.61	-1.389	2.78
0.41815	-1.392	2.785	0.221374	-1.392	2.785	0.122985	-1.392	2.785	28.47	-1.392	2.785	33.12	-1.392	2.785	8.41	-1.392	2.785
0.221374	-1.394	2.79	-0.0245971	-1.394	2.79	0.0245971	-1.394	2.79	28.7	-1.394	2.79	33.39	-1.394	2.79	8.66	-1.394	2.79
0.565732	-1.397	2.795	0.344359	-1.397	2.795	0.295165	-1.397	2.795	28.5	-1.397	2.795	32.97	-1.397	2.795	8.73	-1.397	2.795
0.196776	-1.399	2.8	0	-1.399	2.8	-0.0983882	-1.399	2.8	28.62	-1.399	2.8	33.15	-1.399	2.8	8.41	-1.399	2.8
0.319762	-1.402	2.805	0.0737912	-1.402	2.805	0.0245971	-1.402	2.805	28.7	-1.402	2.805	33.22	-1.402	2.805	8.7	-1.402	2.805
0.590329	-1.404	2.81	0.295165	-1.404	2.81	0.221374	-1.404	2.81	28.6	-1.404	2.81	33.05	-1.404	2.81	8.41	-1.404	2.81
0.221374	-1.407	2.815	-0.0983882	-1.407	2.815	-0.0491941	-1.407	2.815	28.82	-1.407	2.815	33.47	-1.407	2.815	8.48	-1.407	2.815
0.516538	-1.409	2.82	0.270568	-1.409	2.82	0.295165	-1.409	2.82	28.84	-1.409	2.82	33.54	-1.409	2.82	8.78	-1.409	2.82
0.368956	-1.412	2.825	0.147582	-1.412	2.825	0.196776	-1.412	2.825	28.89	-1.412	2.825	33.59	-1.412	2.825	8.53	-1.412	2.825
0.0737912	-1.414	2.83	-0.0737912	-1.414	2.83	0	-1.414	2.83	29.06	-1.414	2.83	33.88	-1.414	2.83	8.83	-1.414	2.83
0.541135	-1.417	2.835	0.245971	-1.417	2.835	0.368956	-1.417	2.835	28.94	-1.417	2.835	33.74	-1.417	2.835	8.9	-1.417	2.835
0.172179	-1.419	2.84	0	-1.419	2.84	0.0245971	-1.419	2.84	29.04	-1.419	2.84	33.81	-1.419	2.84	8.73	-1.419	2.84
0.295165	-1.422	2.845	0.122985	-1.422	2.845	0.196776	-1.422	2.845	29.04	-1.422	2.845	33.96	-1.422	2.845	9.1	-1.422	2.845
0.491941	-1.424	2.85	0.41815	-1.424	2.85	0.393553	-1.424	2.85	28.89	-1.424	2.85	33.76	-1.424	2.85	8.85	-1.424	2.85
0.0983882	-1.427	2.855	0.0491941	-1.427	2.855	0	-1.427	2.855	28.97	-1.427	2.855	34.01	-1.427	2.855	8.75	-1.427	2.855
0.491941	-1.429	2.86	0.319762	-1.429	2.86	0.368956	-1.429	2.86	28.72	-1.429	2.86	33.93	-1.429	2.86	9	-1.429	2.86
0.393553	-1.432	2.865	0.221374	-1.432	2.865	0.122985	-1.432	2.865	28.67	-1.432	2.865	33.98	-1.432	2.865	8.68	-1.432	2.865
0.147582	-1.434	2.87	0	-1.434	2.87	-0.0491941	-1.434	2.87	28.7	-1.434	2.87	34.18	-1.434	2.87	8.95	-1.434	2.87
0.565732	-1.437	2.875	0.319762	-1.437	2.875	0.295165	-1.437	2.875	28.55	-1.437	2.875	33.98	-1.437	2.875	9.1	-1.437	2.875
0.221374	-1.439	2.88	0	-1.439	2.88	-0.0491941	-1.439	2.88	28.75	-1.439	2.88	34.08	-1.439	2.88	8.83	-1.439	2.88
0.344359	-1.442	2.885	0.0491941	-1.442	2.885	0.0491941	-1.442	2.885	28.82	-1.442	2.885	34.11	-1.442	2.885	9.2	-1.442	2.885
0.590329	-1.444	2.89	0.245971	-1.444	2.89	0.270568	-1.444	2.89	28.77	-1.444	2.89	34.01	-1.444	2.89	8.95	-1.444	2.89
0.221374	-1.447	2.895	0	-1.447	2.895	-0.0983882	-1.447	2.895	28.99	-1.447	2.895	34.25	-1.447	2.895	8.88	-1.447	2.895
0.565732	-1.449	2.9	0.270568	-1.449	2.9	0.344359	-1.449	2.9	28.87	-1.449	2.9	34.33	-1.449	2.9	9.22	-1.449	2.9
0.467344	-1.452	2.905	0.245971	-1.452	2.905	0.221374	-1.452	2.905	29.04	-1.452	2.905	34.4	-1.452	2.905	8.9	-1.452	2.905
0.245971	-1.454	2.91	0.0245971	-1.454	2.91	-0.0245971	-1.454	2.91	29.19	-1.454	2.91	34.7	-1.454	2.91	9.15	-1.454	2.91
0.541135	-1.457	2.915	0.344359	-1.457	2.915	0.295165	-1.457	2.915	29.02	-1.457	2.915	34.55	-1.457	2.915	9.32	-1.457	2.915
0.221374	-1.459	2.92	0	-1.459	2.92	-0.122985	-1.459	2.92	29.31	-1.459	2.92	34.72	-1.459	2.92	9.05	-1.459	2.92
0.270568	-1.462	2.925	0.147582	-1.462	2.925	0.0491941	-1.462	2.925	29.19	-1.462	2.925	34.72	-1.462	2.925	9.37	-1.462	2.925
0.516538	-1.464	2.93	0.295165	-1.464	2.93	0.319762	-1.464	2.93	29.09	-1.464	2.93	34.57	-1.464	2.93	9.25	-1.464	2.93
0.122985	-1.467	2.935	0	-1.467	2.935	-0.0491941	-1.467	2.935	29.31	-1.467	2.935	34.7	-1.467	2.935	9.1	-1.467	2.935
0.41815	-1.469	2.94	0.270568	-1.469	2.94	0.295165	-1.469	2.94	29.09	-1.469	2.94	34.5	-1.469	2.94	9.47	-1.469	2.94
0.344359	-1.472	2.945	0.172179	-1.472	2.945	0.147582	-1.472	2.945	29.21	-1.472	2.945	34.45	-1.472	2.945	9.1	-1.472	2.945
0.172179	-1.474	2.95	0.0491941	-1.474	2.95	-0.0245971	-1.474	2.95	29.38	-1.474	2.95	34.45	-1.474	2.95	9.17	-1.474	2.95
0.491941	-1.477	2.955	0.270568	-1.477	2.955	0.368956	-1.477	2.955	29.14	-1.477	2.955	34.23	-1.477	2.955	9.29	-1.477	2.955
0.196776	-1.479	2.96	-0.0491941	-1.479	2.96	0.0491941	-1.479	2.96	29.51	-1.479	2.96	34.33	-1.479	2.96	8.9	-1.479	2.96
0.245971	-1.482	2.965	0	-1.482	2.965	0.122985	-1.482	2.965	29.43	-1.482	2.965	34.35	-1.482	2.965	9.22	-1.482	2.965
0.467344	-1.484	2.97	0.172179	-1.484	2.97	0.344359	-1.484	2.97	29.41	-1.484	2.97	34.3	-1.484	2.97	9.17	-1.484	2.97
0.245971	-1.487	2.975	-0.0245971	-1.487	2.975	0	-1.487	2.975	29.8	-1.487	2.975	34.62	-1.487	2.975	9.1	-1.487	2.975
0.541135	-1.489	2.98	0.319762	-1.489	2.98	0.245971	-1.489	2.98	29.73	-1.489	2.98	34.6	-1.489	2.98	9.54	-1.489	2.98
0.590329	-1.492	2.985	0.270568	-1.492	2.985	0.172179	-1.492	2.985	29.95	-1.492	2.985	34.82	-1.492	2.985	9.39	-1.492	2.985
0.442747	-1.494	2.99	0.122985	-1.494	2.99	-0.0491941	-1.494	2.99	30.1	-1.494	2.99	34.97	-1.494	2.99	9.52	-1.494	2.99
0.688718	-1.497	2.995	0.344359	-1.497	2.995	0.295165	-1.497	2.995	29.75	-1.497	2.995	34.82	-1.497	2.995	9.76	-1.497	2.995
0.393553	-1.499	3	0.0245971	-1.499	3	-0.0245971	-1.499	3	29.9	-1.499	3	35.02	-1.499	3	9.44	-1.499	3
0.41815	-1.502	3.005	0.221374	-1.502	3.005	0.0245971	-1.502	3.005	29.75	-1.502	3.005	34.97	-1.502	3.005	9.69	-1.502	3.005
0.491941	-1.504	3.01	0.319762	-1.504	3.01	0.270568	-1.504	3.01	29.63	-1.504	3.01	34.92	-1.504	3.01	9.61	-1.504	3.01
0.196776	-1.507	3.015	0.0737912	-1.507	3.015	-0.0983882	-1.507	3.015	30.02	-1.507	3.015	35.16	-1.507	3.015	9.47	-1.507	3.015
0.393553	-1.509	3.02	0.344359	-1.509	3.02	0.172179	-1.509	3.02	29.83	-1.509	3.02	34.97	-1.509	3.02	9.69	-1.509	3.02
0.270568	-1.512	3.025	0.122985	-1.512	3.025	0.147582	-1.512	3.025	30	-1.512	3.025	35.11	-1.512	3.025	9.47	-1.512	3.025
0.245971	-1.514	3.03	0	-1.514	3.03	0	-1.514	3.03	30.27	-1.514	3.03	35.21	-1.514	3.03	9.52	-1.514	3.03
0.516538	-1.517	3.035	0.221374	-1.517	3.035	0.344359	-1.517	3.035	29.9	-1.517	3.035	34.92	-1.517	3.035	9.69	-1.517	3.035
0.245971	-1.519	3.04	-0.147582	-1.519	3.04	0.0245971	-1.519	3.04	30.25	-1.519	3.04	35.24	-1.519	3.04	9.44	-1.519	3.04
0.344359	-1.522	3.045	0	-1.522	3.045	0.0737912	-1.522	3.045	30.17	-1.522	3.045	35.16	-1.522	3.045	9.61	-1.522	3.045
0.565732	-1.524	3.05	0.0983882	-1.524	3.05	0.270568	-1.524	3.05	30.05	-1.524	3.05	35.14	-1.524	3.05	9.66	-1.524	3.05
0.319762	-1.527	3.055	-0.0491941	-1.527	3.055	0	-1.527	3.055	30.47	-1.527	3.055	35.46	-1.527	3.055	9.59	-1.527	3.055
0.565732	-1.529	3.06	0.344359	-1.529	3.06	0.245971	-1.529	3.06	30.34	-1.529	3.06	35.34	-1.529	3.06	9.91	-1.529	3.06
0.442747	-1.532	3.065	0.172179	-1.532	3.065	0.270568	-1.532	3.065	30.47	-1.532	3.065	35.58	-1.532	3.065	9.79	-1.532	3.065
0.270568	-1.534	3.07	0.0245971	-1.534	3.07	0.0245971	-1.534	3.07	30.76	-1.534	3.07	35.75	-1.534	3.07	9.86	-1.534	3.07
0.590329	-1.537	3.075	0.319762	-1.537	3.075	0.295165	-1.537	3.075	30.39	-1.537	3.075	35.56	-1.537	3.075	9.98	-1.537	3.075
0.295165	-1.539	3.08	-0.0245971	-1.539	3.08	0.0245971	-1.539	3.08	30.61	-1.539	3.08	35.85	-1.539	3.08	9.76	-1.539	3.08
0.442747	-1.542	3.085	0.172179	-1.542	3.085	0.0491941	-1.542	3.085	30.56	-1.542	3.085	35.8	-1.542	3.085	9.91	-1.542	3.085
0.614927	-1.544	3.09	0.270568	-1.544	3.09	0.270568	-1.544	3.09	30.27	-1.544	3.09	35.73	-1.544	3.09	9.79	-1.544	3.09
0.319762	-1.547	3.095	-0.0491941	-1.547	3.095	-0.0491941	-1.547	3.095	30.64	-1.547	3.095	36.1	-1.547	3.095	9.71	-1.547	3.095
0.614927	-1.549	3.1	0.344359	-1.549	3.1	0.221374	-1.549	3.1	30.44	-1.549	3.1	35.83	-1.549	3.1	9.89	-1.549	3.1
0.442747	-1.552	3.105	0.147582	-1.552	3.105	0.245971	-1.552	3.105	30.56	-1.552	3.105	35.9	-1.552	3.105	9.86	-1.552	3.105
0.245971	-1.554	3.11	0	-1.554	3.11	0.147582	-1.554	3.11	30.86	-1.554	3.11	36.07	-1.554	3.11	9.98	-1.554	3.11
0.516538	-1.557	3.115	0.344359	-1.557	3.115	0.393553	-1.557	3.115	30.64	-1.557	3.115	35.78	-1.557	3.115	10.11	-1.557	3.115
0.172179	-1.559	3.12	-0.0491941	-1.559	3.12	0.147582	-1.559	3.12	30.93	-1.559	3.12	36.1	-1.559	3.12	9.91	-1.559	3.12
0.295165	-1.562	3.125	0.0983882	-1.562	3.125	0.147582	-1.562	3.125	31.01	-1.562	3.125	36.05	-1.562	3.125	10.11	-1.562	3.125
0.442747	-1.564	3.13	0.245971	-1.564	3.13	0.368956	-1.564	3.13	30.84	-1.564	3.13	35.9	-1.564	3.13	10.08	-1.564	3.13
0.0983882	-1.567	3.135	-0.0737912	-1.567	3.135	0.0491941	-1.567	3.135	31.23	-1.567	3.135	36.34	-1.567	3.135	10.08	-1.567	3.135
0.491941	-1.569	3.14	0.295165	-1.569	3.14	0.270568	-1.569	3.14	31.16	-1.569	3.14	36.22	-1.569	3.14	10.3	-1.569	3.14
0.344359	-1.572	3.145	0.147582	-1.572	3.145	0.0983882	-1.572	3.145	31.13	-1.572	3.145	36.34	-1.572	3.145	10.11	-1.572	3.145
0.245971	-1.574	3.15	0.0245971	-1.574	3.15	-0.0245971	-1.574	3.15	31.38	-1.574	3.15	36.64	-1.574	3.15	10.25	-1.574	3.15
0.590329	-1.577	3.155	0.393553	-1.577	3.155	0.221374	-1.577	3.155	31.08	-1.577	3.155	36.29	-1.577	3.155	10.28	-1.577	3.155
0.245971	-1.579	3.16	-0.0245971	-1.579	3.16	-0.0491941	-1.579	3.16	31.23	-1.579	3.16	36.52	-1.579	3.16	10.16	-1.579	3.16
0.467344	-1.582	3.165	0.147582	-1.582	3.165	0.0491941	-1.582	3.165	31.25	-1.582	3.165	36.54	-1.582	3.165	10.33	-1.582	3.165
0.664121	-1.584	3.17	0.270568	-1.584	3.17	0.221374	-1.584	3.17	31.03	-1.584	3.17	36.32	-1.584	3.17	10.16	-1.584	3.17
0.368956	-1.587	3.175	-0.0737912	-1.587	3.175	0.0245971	-1.587	3.175	31.33	-1.587	3.175	36.74	-1.587	3.175	10.08	-1.587	3.175
0.688718	-1.589	3.18	0.344359	-1.589	3.18	0.295165	-1.589	3.18	31.3	-1.589	3.18	36.54	-1.589	3.18	10.25	-1.589	3.18
0.516538	-1.592	3.185	0.172179	-1.592	3.185	0.147582	-1.592	3.185	31.3	-1.592	3.185	36.66	-1.592	3.185	10.08	-1.592	3.185
0.319762	-1.594	3.19	0.0245971	-1.594	3.19	0.0491941	-1.594	3.19	31.57	-1.594	3.19	36.98	-1.594	3.19	10.3	-1.594	3.19
0.664121	-1.597	3.195	0.41815	-1.597	3.195	0.344359	-1.597	3.195	31.43	-1.597	3.195	36.61	-1.597	3.195	10.35	-1.597	3.195
0.221374	-1.599	3.2	-0.0245971	-1.599	3.2	0.0245971	-1.599	3.2	31.62	-1.599	3.2	36.91	-1.599	3.2	10.25	-1.599	3.2
0.442747	-1.602	3.205	0.0983882	-1.602	3.205	0.221374	-1.602	3.205	31.77	-1.602	3.205	36.98	-1.602	3.205	10.55	-1.602	3.205
0.614927	-1.604	3.21	0.295165	-1.604	3.21	0.319762	-1.604	3.21	31.62	-1.604	3.21	36.79	-1.604	3.21	10.45	-1.604	3.21
0.295165	-1.607	3.215	-0.0737912	-1.607	3.215	0.0491941	-1.607	3.215	31.94	-1.607	3.215	37.23	-1.607	3.215	10.5	-1.607	3.215
0.664121	-1.609	3.22	0.295165	-1.609	3.22	0.393553	-1.609	3.22	31.89	-1.609	3.22	37.18	-1.609	3.22	10.72	-1.609	3.22
0.491941	-1.612	3.225	0.172179	-1.612	3.225	0.172179	-1.612	3.225	31.89	-1.612	3.225	37.23	-1.612	3.225	10.5	-1.612	3.225
0.270568	-1.614	3.23	0	-1.614	3.23	0.122985	-1.614	3.23	32.09	-1.614	3.23	37.5	-1.614	3.23	10.7	-1.614	3.23
0.590329	-1.617	3.235	0.41815	-1.617	3.235	0.319762	-1.617	3.235	31.82	-1.617	3.235	37.15	-1.617	3.235	10.67	-1.617	3.235
0.221374	-1.619	3.24	0	-1.619	3.24	0	-1.619	3.24	31.92	-1.619	3.24	37.35	-1.619	3.24	10.45	-1.619	3.24
0.393553	-1.622	3.245	0.122985	-1.622	3.245	0.221374	-1.622	3.245	31.92	-1.622	3.245	37.35	-1.622	3.245	10.72	-1.622	3.245
0.565732	-1.624	3.25	0.319762	-1.624	3.25	0.368956	-1.624	3.25	31.82	-1.624	3.25	37.2	-1.624	3.25	10.5	-1.624	3.25
0.221374	-1.627	3.255	0	-1.627	3.255	0.0491941	-1.627	3.255	32.04	-1.627	3.255	37.57	-1.627	3.255	10.45	-1.627	3.255
0.614927	-1.629	3.26	0.319762	-1.629	3.26	0.368956	-1.629	3.26	32.02	-1.629	3.26	37.5	-1.629	3.26	10.7	-1.629	3.26
0.541135	-1.632	3.265	0.245971	-1.632	3.265	0.122985	-1.632	3.265	32.06	-1.632	3.265	37.5	-1.632	3.265	10.48	-1.632	3.265
0.344359	-1.634	3.27	0	-1.634	3.27	0.0245971	-1.634	3.27	32.24	-1.634	3.27	37.75	-1.634	3.27	10.72	-1.634	3.27
0.664121	-1.637	3.275	0.368956	-1.637	3.275	0.319762	-1.637	3.275	32.06	-1.637	3.275	37.47	-1.637	3.275	10.75	-1.637	3.275
0.295165	-1.639	3.28	-0.0245971	-1.639	3.28	-0.0983882	-1.639	3.28	32.24	-1.639	3.28	37.62	-1.639	3.28	10.55	-1.639	3.28
0.393553	-1.642	3.285	0.0491941	-1.642	3.285	0.0491941	-1.642	3.285	32.26	-1.642	3.285	37.75	-1.642	3.285	10.87	-1.642	3.285
0.639524	-1.644	3.29	0.270568	-1.644	3.29	0.196776	-1.644	3.29	32.24	-1.644	3.29	37.62	-1.644	3.29	10.7	-1.644	3.29
0.319762	-1.647	3.295	-0.0737912	-1.647	3.295	-0.0737912	-1.647	3.295	32.53	-1.647	3.295	37.97	-1.647	3.295	10.67	-1.647	3.295
0.664121	-1.649	3.3	0.196776	-1.649	3.3	0.344359	-1.649	3.3	32.48	-1.649	3.3	37.94	-1.649	3.3	10.99	-1.649	3.3
0.590329	-1.652	3.305	0.172179	-1.652	3.305	0.172179	-1.652	3.305	32.58	-1.652	3.305	37.94	-1.652	3.305	10.67	-1.652	3.305
0.295165	-1.654	3.31	-0.0737912	-1.654	3.31	0	-1.654	3.31	32.75	-1.654	3.31	38.21	-1.654	3.31	10.92	-1.654	3.31
0.639524	-1.657	3.315	0.295165	-1.657	3.315	0.295165	-1.657	3.315	32.56	-1.657	3.315	37.99	-1.657	3.315	10.99	-1.657	3.315
0.245971	-1.659	3.32	0	-1.659	3.32	-0.0245971	-1.659	3.32	32.68	-1.659	3.32	38.14	-1.659	3.32	10.7	-1.659	3.32
0.344359	-1.662	3.325	0.0983882	-1.662	3.325	0.122985	-1.662	3.325	32.63	-1.662	3.325	38.21	-1.662	3.325	11.04	-1.662	3.325
0.590329	-1.664	3.33	0.41815	-1.664	3.33	0.344359	-1.664	3.33	32.58	-1.664	3.33	38.11	-1.664	3.33	10.87	-1.664	3.33
0.221374	-1.667	3.335	0.147582	-1.667	3.335	0.0245971	-1.667	3.335	32.83	-1.667	3.335	38.34	-1.667	3.335	10.79	-1.667	3.335
0.565732	-1.669	3.34	0.41815	-1.669	3.34	0.41815	-1.669	3.34	32.73	-1.669	3.34	38.26	-1.669	3.34	11.09	-1.669	3.34
0.491941	-1.672	3.345	0.319762	-1.672	3.345	0.245971	-1.672	3.345	32.88	-1.672	3.345	38.26	-1.672	3.345	10.84	-1.672	3.345
0.221374	-1.674	3.35	0.0491941	-1.674	3.35	0.0491941	-1.674	3.35	32.97	-1.674	3.35	38.53	-1.674	3.35	11.02	-1.674	3.35
0.590329	-1.677	3.355	0.393553	-1.677	3.355	0.368956	-1.677	3.355	32.83	-1.677	3.355	38.36	-1.677	3.355	11.14	-1.677	3.355
0.245971	-1.679	3.36	0	-1.679	3.36	-0.0983882	-1.679	3.36	33.07	-1.679	3.36	38.48	-1.679	3.36	10.87	-1.679	3.36
0.245971	-1.682	3.365	0.122985	-1.682	3.365	0.0737912	-1.682	3.365	32.97	-1.682	3.365	38.51	-1.682	3.365	11.21	-1.682	3.365
0.516538	-1.684	3.37	0.270568	-1.684	3.37	0.344359	-1.684	3.37	32.9	-1.684	3.37	38.41	-1.684	3.37	11.14	-1.684	3.37
0.196776	-1.687	3.375	0	-1.687	3.375	-0.0491941	-1.687	3.375	33.22	-1.687	3.375	38.65	-1.687	3.375	11.04	-1.687	3.375
0.614927	-1.689	3.38	0.270568	-1.689	3.38	0.393553	-1.689	3.38	33.12	-1.689	3.38	38.65	-1.689	3.38	11.41	-1.689	3.38
0.590329	-1.692	3.385	0.270568	-1.692	3.385	0.245971	-1.692	3.385	33.27	-1.692	3.385	38.78	-1.692	3.385	11.14	-1.692	3.385
0.368956	-1.694	3.39	0.0245971	-1.694	3.39	0.0737912	-1.694	3.39	33.47	-1.694	3.39	38.97	-1.694	3.39	11.26	-1.694	3.39
0.713315	-1.697	3.395	0.344359	-1.697	3.395	0.491941	-1.697	3.395	33.25	-1.697	3.395	38.85	-1.697	3.395	11.41	-1.697	3.395
0.442747	-1.699	3.4	0.0245971	-1.699	3.4	0.0737912	-1.699	3.4	33.47	-1.699	3.4	38.97	-1.699	3.4	11.09	-1.699	3.4
0.516538	-1.702	3.405	0.0737912	-1.702	3.405	0.172179	-1.702	3.405	33.34	-1.702	3.405	38.95	-1.702	3.405	11.34	-1.702	3.405
0.713315	-1.704	3.41	0.245971	-1.704	3.41	0.393553	-1.704	3.41	33.25	-1.704	3.41	38.88	-1.704	3.41	11.21	-1.704	3.41
0.368956	-1.707	3.415	0	-1.707	3.415	-0.0245971	-1.707	3.415	33.56	-1.707	3.415	39.12	-1.707	3.415	11.02	-1.707	3.415
0.565732	-1.709	3.42	0.196776	-1.709	3.42	0.319762	-1.709	3.42	33.39	-1.709	3.42	39.05	-1.709	3.42	11.39	-1.709	3.42
0.516538	-1.712	3.425	0.0983882	-1.712	3.425	0.172179	-1.712	3.425	33.59	-1.712	3.425	39.12	-1.712	3.425	11.21	-1.712	3.425
0.344359	-1.714	3.43	-0.0245971	-1.714	3.43	-0.0491941	-1.714	3.43	33.86	-1.714	3.43	39.25	-1.714	3.43	11.29	-1.714	3.43
0.664121	-1.717	3.435	0.196776	-1.717	3.435	0.319762	-1.717	3.435	33.56	-1.717	3.435	39.07	-1.717	3.435	11.51	-1.717	3.435
0.319762	-1.719	3.44	-0.0491941	-1.719	3.44	-0.0245971	-1.719	3.44	33.88	-1.719	3.44	39.25	-1.719	3.44	11.16	-1.719	3.44
0.393553	-1.722	3.445	0.0491941	-1.722	3.445	0.0737912	-1.722	3.445	33.76	-1.722	3.445	39.22	-1.722	3.445	11.46	-1.722	3.445
0.590329	-1.724	3.45	0.270568	-1.724	3.45	0.319762	-1.724	3.45	33.61	-1.724	3.45	39.2	-1.724	3.45	11.43	-1.724	3.45
0.41815	-1.727	3.455	0.0983882	-1.727	3.455	-0.0245971	-1.727	3.455	33.98	-1.727	3.455	39.54	-1.727	3.455	11.36	-1.727	3.455
0.664121	-1.729	3.46	0.393553	-1.729	3.46	0.344359	-1.729	3.46	33.79	-1.729	3.46	39.44	-1.729	3.46	11.68	-1.729	3.46
0.590329	-1.732	3.465	0.344359	-1.732	3.465	0.270568	-1.732	3.465	33.91	-1.732	3.465	39.59	-1.732	3.465	11.51	-1.732	3.465
0.319762	-1.734	3.47	0.196776	-1.734	3.47	0.0245971	-1.734	3.47	34.16	-1.734	3.47	39.76	-1.734	3.47	11.58	-1.734	3.47
0.516538	-1.737	3.475	0.442747	-1.737	3.475	0.368956	-1.737	3.475	33.79	-1.737	3.475	39.49	-1.737	3.475	11.68	-1.737	3.475
0.295165	-1.739	3.48	0.0983882	-1.739	3.48	0.0737912	-1.739	3.48	34.08	-1.739	3.48	39.79	-1.739	3.48	11.46	-1.739	3.48
0.368956	-1.742	3.485	0.172179	-1.742	3.485	0.122985	-1.742	3.485	34.01	-1.742	3.485	39.74	-1.742	3.485	11.66	-1.742	3.485
0.565732	-1.744	3.49	0.196776	-1.744	3.49	0.344359	-1.744	3.49	33.86	-1.744	3.49	39.79	-1.744	3.49	11.61	-1.744	3.49
0.319762	-1.747	3.495	-0.0737912	-1.747	3.495	0.0245971	-1.747	3.495	34.23	-1.747	3.495	40.03	-1.747	3.495	11.41	-1.747	3.495
0.590329	-1.749	3.5	0.196776	-1.749	3.5	0.295165	-1.749	3.5	34.01	-1.749	3.5	39.76	-1.749	3.5	11.68	-1.749	3.5
0.516538	-1.752	3.505	0.0983882	-1.752	3.505	0.221374	-1.752	3.505	34.11	-1.752	3.505	39.86	-1.752	3.505	11.56	-1.752	3.505
0.41815	-1.754	3.51	-0.0245971	-1.754	3.51	-0.0245971	-1.754	3.51	34.33	-1.754	3.51	39.91	-1.754	3.51	11.66	-1.754	3.51
0.664121	-1.757	3.515	0.295165	-1.757	3.515	0.319762	-1.757	3.515	34.06	-1.757	3.515	39.66	-1.757	3.515	11.83	-1.757	3.515
0.344359	-1.759	3.52	-0.0737912	-1.759	3.52	0.0491941	-1.759	3.52	34.4	-1.759	3.52	40.01	-1.759	3.52	11.66	-1.759	3.52
0.516538	-1.762	3.525	0.0491941	-1.762	3.525	0.172179	-1.762	3.525	34.5	-1.762	3.525	40.01	-1.762	3.525	11.85	-1.762	3.525
0.664121	-1.764	3.53	0.221374	-1.764	3.53	0.393553	-1.764	3.53	34.33	-1.764	3.53	39.98	-1.764	3.53	11.8	-1.764	3.53
0.491941	-1.767	3.535	0.0245971	-1.767	3.535	0.0983882	-1.767	3.535	34.82	-1.767	3.535	40.35	-1.767	3.535	11.75	-1.767	3.535
0.762509	-1.769	3.54	0.41815	-1.769	3.54	0.344359	-1.769	3.54	34.67	-1.769	3.54	40.15	-1.769	3.54	11.93	-1.769	3.54
0.664121	-1.772	3.545	0.270568	-1.772	3.545	0.295165	-1.772	3.545	34.67	-1.772	3.545	40.33	-1.772	3.545	11.85	-1.772	3.545
0.41815	-1.774	3.55	0.0983882	-1.774	3.55	0	-1.774	3.55	34.97	-1.774	3.55	40.57	-1.774	3.55	11.98	-1.774	3.55
0.688718	-1.777	3.555	0.41815	-1.777	3.555	0.221374	-1.777	3.555	34.65	-1.777	3.555	40.35	-1.777	3.555	12.07	-1.777	3.555
0.319762	-1.779	3.56	0.0983882	-1.779	3.56	-0.0491941	-1.779	3.56	34.77	-1.779	3.56	40.67	-1.779	3.56	11.95	-1.779	3.56
0.491941	-1.782	3.565	0.270568	-1.782	3.565	0.0491941	-1.782	3.565	34.84	-1.782	3.565	40.67	-1.782	3.565	12.1	-1.782	3.565
0.614927	-1.784	3.57	0.393553	-1.784	3.57	0.270568	-1.784	3.57	34.62	-1.784	3.57	40.5	-1.784	3.57	11.95	-1.784	3.57
0.344359	-1.787	3.575	0.0245971	-1.787	3.575	-0.0491941	-1.787	3.575	34.97	-1.787	3.575	40.79	-1.787	3.575	11.85	-1.787	3.575
0.664121	-1.789	3.58	0.393553	-1.789	3.58	0.221374	-1.789	3.58	34.87	-1.789	3.58	40.55	-1.789	3.58	12.02	-1.789	3.58
0.516538	-1.792	3.585	0.172179	-1.792	3.585	0.0737912	-1.792	3.585	34.77	-1.792	3.585	40.6	-1.792	3.585	11.88	-1.792	3.585
0.442747	-1.794	3.59	0.0245971	-1.794	3.59	-0.0491941	-1.794	3.59	35.09	-1.794	3.59	40.89	-1.794	3.59	12	-1.794	3.59
0.688718	-1.797	3.595	0.368956	-1.797	3.595	0.221374	-1.797	3.595	34.79	-1.797	3.595	40.52	-1.797	3.595	12.05	-1.797	3.595
0.344359	-1.799	3.6	-0.0737912	-1.799	3.6	0	-1.799	3.6	35.06	-1.799	3.6	40.87	-1.799	3.6	11.98	-1.799	3.6
0.41815	-1.802	3.605	0.0983882	-1.802	3.605	0.147582	-1.802	3.605	35.19	-1.802	3.605	40.87	-1.802	3.605	12.2	-1.802	3.605
0.565732	-1.804	3.61	0.295165	-1.804	3.61	0.393553	-1.804	3.61	35.02	-1.804	3.61	40.67	-1.804	3.61	12.15	-1.804	3.61
0.295165	-1.807	3.615	0.0737912	-1.807	3.615	0.245971	-1.807	3.615	35.38	-1.807	3.615	41.16	-1.807	3.615	12.17	-1.807	3.615
0.688718	-1.809	3.62	0.467344	-1.809	3.62	0.541135	-1.809	3.62	35.34	-1.809	3.62	41.02	-1.809	3.62	12.37	-1.809	3.62
0.541135	-1.812	3.625	0.295165	-1.812	3.625	0.41815	-1.812	3.625	35.41	-1.812	3.625	41.16	-1.812	3.625	12.15	-1.812	3.625
0.393553	-1.814	3.63	0.0491941	-1.814	3.63	0.147582	-1.814	3.63	35.63	-1.814	3.63	41.48	-1.814	3.63	12.32	-1.814	3.63
0.713315	-1.817	3.635	0.368956	-1.817	3.635	0.368956	-1.817	3.635	35.41	-1.817	3.635	41.11	-1.817	3.635	12.32	-1.817	3.635
0.344359	-1.819	3.64	-0.0245971	-1.819	3.64	0	-1.819	3.64	35.46	-1.819	3.64	41.36	-1.819	3.64	12.17	-1.819	3.64
0.442747	-1.822	3.645	0.172179	-1.822	3.645	0.147582	-1.822	3.645	35.51	-1.822	3.645	41.31	-1.822	3.645	12.34	-1.822	3.645
0.590329	-1.824	3.65	0.368956	-1.824	3.65	0.245971	-1.824	3.65	35.31	-1.824	3.65	41.11	-1.824	3.65	12.15	-1.824	3.65
0.221374	-1.827	3.655	0	-1.827	3.655	0.0245971	-1.827	3.655	35.53	-1.827	3.655	41.51	-1.827	3.655	12.15	-1.827	3.655
0.590329	-1.829	3.66	0.393553	-1.829	3.66	0.368956	-1.829	3.66	35.48	-1.829	3.66	41.38	-1.829	3.66	12.32	-1.829	3.66
0.467344	-1.832	3.665	0.196776	-1.832	3.665	0.196776	-1.832	3.665	35.48	-1.832	3.665	41.43	-1.832	3.665	12.1	-1.832	3.665
0.368956	-1.834	3.67	0	-1.834	3.67	0.122985	-1.834	3.67	35.66	-1.834	3.67	41.7	-1.834	3.67	12.29	-1.834	3.67
0.737912	-1.837	3.675	0.393553	-1.837	3.675	0.368956	-1.837	3.675	35.56	-1.837	3.675	41.41	-1.837	3.675	12.39	-1.837	3.675
0.344359	-1.839	3.68	-0.0245971	-1.839	3.68	0.0245971	-1.839	3.68	35.75	-1.839	3.68	41.53	-1.839	3.68	12.25	-1.839	3.68
0.442747	-1.842	3.685	0.122985	-1.842	3.685	0.172179	-1.842	3.685	35.83	-1.842	3.685	41.58	-1.842	3.685	12.66	-1.842	3.685
0.713315	-1.844	3.69	0.393553	-1.844	3.69	0.393553	-1.844	3.69	35.75	-1.844	3.69	41.43	-1.844	3.69	12.49	-1.844	3.69
0.393553	-1.847	3.695	0.0491941	-1.847	3.695	0.0983882	-1.847	3.695	35.95	-1.847	3.695	41.8	-1.847	3.695	12.57	-1.847	3.695
0.737912	-1.849	3.7	0.41815	-1.849	3.7	0.442747	-1.849	3.7	35.97	-1.849	3.7	41.83	-1.849	3.7	12.81	-1.849	3.7
0.565732	-1.852	3.705	0.295165	-1.852	3.705	0.245971	-1.852	3.705	36.02	-1.852	3.705	41.88	-1.852	3.705	12.47	-1.852	3.705
0.344359	-1.854	3.71	0.0245971	-1.854	3.71	0.0737912	-1.854	3.71	36.17	-1.854	3.71	42.2	-1.854	3.71	12.76	-1.854	3.71
0.688718	-1.857	3.715	0.368956	-1.857	3.715	0.368956	-1.857	3.715	35.97	-1.857	3.715	41.97	-1.857	3.715	12.71	-1.857	3.715
0.295165	-1.859	3.72	-0.0491941	-1.859	3.72	0	-1.859	3.72	36.02	-1.859	3.72	42.1	-1.859	3.72	12.42	-1.859	3.72
0.467344	-1.862	3.725	0.0737912	-1.862	3.725	0.221374	-1.862	3.725	36.05	-1.862	3.725	42.2	-1.862	3.725	12.69	-1.862	3.725
0.664121	-1.864	3.73	0.245971	-1.864	3.73	0.344359	-1.864	3.73	35.93	-1.864	3.73	41.93	-1.864	3.73	12.44	-1.864	3.73
0.344359	-1.867	3.735	-0.0737912	-1.867	3.735	0	-1.867	3.735	36.17	-1.867	3.735	42.2	-1.867	3.735	12.37	-1.867	3.735
0.713315	-1.869	3.74	0.245971	-1.869	3.74	0.368956	-1.869	3.74	36.07	-1.869	3.74	42.1	-1.869	3.74	12.69	-1.869	3.74
0.541135	-1.872	3.745	0.147582	-1.872	3.745	0.122985	-1.872	3.745	36.27	-1.872	3.745	42.05	-1.872	3.745	12.42	-1.872	3.745
0.319762	-1.874	3.75	-0.0245971	-1.874	3.75	0	-1.874	3.75	36.44	-1.874	3.75	42.34	-1.874	3.75	12.71	-1.874	3.75
0.713315	-1.877	3.755	0.393553	-1.877	3.755	0.393553	-1.877	3.755	36.37	-1.877	3.755	42.25	-1.877	3.755	12.79	-1.877	3.755
0.368956	-1.879	3.76	0.0491941	-1.879	3.76	0	-1.879	3.76	36.61	-1.879	3.76	42.39	-1.879	3.76	12.59	-1.879	3.76
0.541135	-1.882	3.765	0.122985	-1.882	3.765	0.221374	-1.882	3.765	36.64	-1.882	3.765	42.52	-1.882	3.765	12.96	-1.882	3.765
0.787106	-1.884	3.77	0.442747	-1.884	3.77	0.442747	-1.884	3.77	36.56	-1.884	3.77	42.34	-1.884	3.77	12.76	-1.884	3.77
0.442747	-1.887	3.775	0.0983882	-1.887	3.775	0.0983882	-1.887	3.775	36.79	-1.887	3.775	42.59	-1.887	3.775	12.74	-1.887	3.775
0.737912	-1.889	3.78	0.442747	-1.889	3.78	0.467344	-1.889	3.78	36.69	-1.889	3.78	42.56	-1.889	3.78	13.03	-1.889	3.78
0.639524	-1.892	3.785	0.368956	-1.892	3.785	0.270568	-1.892	3.785	36.76	-1.892	3.785	42.56	-1.892	3.785	12.76	-1.892	3.785
0.393553	-1.894	3.79	0.0491941	-1.894	3.79	0.0245971	-1.894	3.79	36.84	-1.894	3.79	42.81	-1.894	3.79	12.93	-1.894	3.79
0.737912	-1.897	3.795	0.368956	-1.897	3.795	0.368956	-1.897	3.795	36.56	-1.897	3.795	42.66	-1.897	3.795	13.08	-1.897	3.795
0.368956	-1.899	3.8	0	-1.899	3.8	-0.0491941	-1.899	3.8	36.81	-1.899	3.8	42.88	-1.899	3.8	12.74	-1.899	3.8
0.442747	-1.902	3.805	0.0737912	-1.902	3.805	0.172179	-1.902	3.805	36.69	-1.902	3.805	42.88	-1.902	3.805	12.98	-1.902	3.805
0.713315	-1.904	3.81	0.295165	-1.904	3.81	0.41815	-1.904	3.81	36.59	-1.904	3.81	42.74	-1.904	3.81	12.81	-1.904	3.81
0.368956	-1.907	3.815	-0.0245971	-1.907	3.815	0.0491941	-1.907	3.815	36.86	-1.907	3.815	42.93	-1.907	3.815	12.66	-1.907	3.815
0.639524	-1.909	3.82	0.245971	-1.909	3.82	0.393553	-1.909	3.82	36.71	-1.909	3.82	42.84	-1.909	3.82	13.01	-1.909	3.82
0.516538	-1.912	3.825	0.221374	-1.912	3.825	0.221374	-1.912	3.825	36.88	-1.912	3.825	42.93	-1.912	3.825	12.81	-1.912	3.825
0.344359	-1.914	3.83	0.0245971	-1.914	3.83	0.0737912	-1.914	3.83	37.13	-1.914	3.83	43.08	-1.914	3.83	13.01	-1.914	3.83
0.639524	-1.917	3.835	0.393553	-1.917	3.835	0.467344	-1.917	3.835	36.93	-1.917	3.835	43.01	-1.917	3.835	13.3	-1.917	3.835
0.368956	-1.919	3.84	0.0983882	-1.919	3.84	0	-1.919	3.84	37.28	-1.919	3.84	43.2	-1.919	3.84	13.03	-1.919	3.84
0.467344	-1.922	3.845	0.196776	-1.922	3.845	0.0983882	-1.922	3.845	37.33	-1.922	3.845	43.18	-1.922	3.845	13.28	-1.922	3.845
0.737912	-1.924	3.85	0.393553	-1.924	3.85	0.368956	-1.924	3.85	37.18	-1.924	3.85	43.11	-1.924	3.85	13.3	-1.924	3.85
0.41815	-1.927	3.855	0.122985	-1.927	3.855	0	-1.927	3.855	37.55	-1.927	3.855	43.35	-1.927	3.855	13.11	-1.927	3.855
0.737912	-1.929	3.86	0.344359	-1.929	3.86	0.393553	-1.929	3.86	37.33	-1.929	3.86	43.35	-1.929	3.86	13.45	-1.929	3.86
0.664121	-1.932	3.865	0.245971	-1.932	3.865	0.245971	-1.932	3.865	37.35	-1.932	3.865	43.5	-1.932	3.865	13.2	-1.932	3.865
0.41815	-1.934	3.87	0	-1.934	3.87	-0.0245971	-1.934	3.87	37.57	-1.934	3.87	43.57	-1.934	3.87	13.25	-1.934	3.87
0.737912	-1.937	3.875	0.295165	-1.937	3.875	0.368956	-1.937	3.875	37.23	-1.937	3.875	43.4	-1.937	3.875	13.45	-1.937	3.875
0.442747	-1.939	3.88	0	-1.939	3.88	0.0737912	-1.939	3.88	37.45	-1.939	3.88	43.52	-1.939	3.88	12.98	-1.939	3.88
0.565732	-1.942	3.885	0.0737912	-1.942	3.885	0.221374	-1.942	3.885	37.35	-1.942	3.885	43.45	-1.942	3.885	13.23	-1.942	3.885
0.811703	-1.944	3.89	0.245971	-1.944	3.89	0.467344	-1.944	3.89	37.2	-1.944	3.89	43.35	-1.944	3.89	13.13	-1.944	3.89
0.541135	-1.947	3.895	-0.0245971	-1.947	3.895	0.122985	-1.947	3.895	37.62	-1.947	3.895	43.67	-1.947	3.895	12.98	-1.947	3.895
0.737912	-1.949	3.9	0.270568	-1.949	3.9	0.467344	-1.949	3.9	37.38	-1.949	3.9	43.7	-1.949	3.9	13.3	-1.949	3.9
0.688718	-1.952	3.905	0.295165	-1.952	3.905	0.344359	-1.952	3.905	37.47	-1.952	3.905	43.84	-1.952	3.905	13.18	-1.952	3.905
0.442747	-1.954	3.91	0.172179	-1.954	3.91	0.0983882	-1.954	3.91	37.82	-1.954	3.91	44.02	-1.954	3.91	13.38	-1.954	3.91
0.664121	-1.957	3.915	0.442747	-1.957	3.915	0.41815	-1.957	3.915	37.55	-1.957	3.915	43.79	-1.957	3.915	13.67	-1.957	3.915
0.344359	-1.959	3.92	0.122985	-1.959	3.92	0.0491941	-1.959	3.92	37.94	-1.959	3.92	44.02	-1.959	3.92	13.43	-1.959	3.92
0.41815	-1.962	3.925	0.270568	-1.962	3.925	0.0737912	-1.962	3.925	37.97	-1.962	3.925	43.97	-1.962	3.925	13.65	-1.962	3.925
0.639524	-1.964	3.93	0.368956	-1.964	3.93	0.393553	-1.964	3.93	37.79	-1.964	3.93	43.92	-1.964	3.93	13.57	-1.964	3.93
0.41815	-1.967	3.935	0.0737912	-1.967	3.935	0.0491941	-1.967	3.935	38.19	-1.967	3.935	44.24	-1.967	3.935	13.4	-1.967	3.935
0.737912	-1.969	3.94	0.245971	-1.969	3.94	0.344359	-1.969	3.94	37.97	-1.969	3.94	43.99	-1.969	3.94	13.57	-1.969	3.94
0.664121	-1.972	3.945	0.147582	-1.972	3.945	0.221374	-1.972	3.945	37.99	-1.972	3.945	44.14	-1.972	3.945	13.43	-1.972	3.945
0.491941	-1.974	3.95	0	-1.974	3.95	0	-1.974	3.95	38.24	-1.974	3.95	44.31	-1.974	3.95	13.52	-1.974	3.95
0.713315	-1.977	3.955	0.295165	-1.977	3.955	0.270568	-1.977	3.955	37.87	-1.977	3.955	44.11	-1.977	3.955	13.57	-1.977	3.955
0.442747	-1.979	3.96	0	-1.979	3.96	0.0245971	-1.979	3.96	38.04	-1.979	3.96	44.43	-1.979	3.96	13.38	-1.979	3.96
0.541135	-1.982	3.965	0.172179	-1.982	3.965	0.0737912	-1.982	3.965	38.09	-1.982	3.965	44.38	-1.982	3.965	13.5	-1.982	3.965
0.664121	-1.984	3.97	0.295165	-1.984	3.97	0.393553	-1.984	3.97	37.89	-1.984	3.97	44.29	-1.984	3.97	13.43	-1.984	3.97
0.491941	-1.987	3.975	0.0737912	-1.987	3.975	0.0737912	-1.987	3.975	38.29	-1.987	3.975	44.63	-1.987	3.975	13.38	-1.987	3.975
0.811703	-1.989	3.98	0.41815	-1.989	3.98	0.344359	-1.989	3.98	38.19	-1.989	3.98	44.41	-1.989	3.98	13.55	-1.989	3.98
0.737912	-1.992	3.985	0.270568	-1.992	3.985	0.295165	-1.992	3.985	38.19	-1.992	3.985	44.51	-1.992	3.985	13.55	-1.992	3.985
0.541135	-1.994	3.99	0.122985	-1.994	3.99	0.0491941	-1.994	3.99	38.61	-1.994	3.99	44.78	-1.994	3.99	13.65	-1.994	3.99
0.811703	-1.997	3.995	0.393553	-1.997	3.995	0.319762	-1.997	3.995	38.34	-1.997	3.995	44.53	-1.997	3.995	13.79	-1.997	3.995
0.467344	-1.999	4	0	-1.999	4	0.0491941	-1.999	4	38.53	-1.999	4	44.88	-1.999	4	13.62	-1.999	4
0.541135	-2.002	4.005	0.147582	-2.002	4.005	0.122985	-2.002	4.005	38.58	-2.002	4.005	44.8	-2.002	4.005	13.75	-2.002	4.005
0.639524	-2.004	4.01	0.245971	-2.004	4.01	0.393553	-2.004	4.01	38.31	-2.004	4.01	44.63	-2.004	4.01	13.65	-2.004	4.01
0.368956	-2.007	4.015	-0.0491941	-2.007	4.015	0.122985	-2.007	4.015	38.65	-2.007	4.015	44.95	-2.007	4.015	13.6	-2.007	4.015
0.713315	-2.009	4.02	0.344359	-2.009	4.02	0.393553	-2.009	4.02	38.58	-2.009	4.02	44.75	-2.009	4.02	13.79	-2.009	4.02
0.590329	-2.012	4.025	0.172179	-2.012	4.025	0.393553	-2.012	4.025	38.48	-2.012	4.025	44.85	-2.012	4.025	13.62	-2.012	4.025
0.467344	-2.014	4.03	0.0491941	-2.014	4.03	0.221374	-2.014	4.03	38.78	-2.014	4.03	45.17	-2.014	4.03	13.77	-2.014	4.03
0.811703	-2.017	4.035	0.344359	-2.017	4.035	0.442747	-2.017	4.035	38.53	-2.017	4.035	44.85	-2.017	4.035	13.75	-2.017	4.035
0.614927	-2.019	4.04	0	-2.019	4.04	0.221374	-2.019	4.04	38.68	-2.019	4.04	45.15	-2.019	4.04	13.57	-2.019	4.04
0.787106	-2.022	4.045	0.245971	-2.022	4.045	0.196776	-2.022	4.045	38.85	-2.022	4.045	45.12	-2.022	4.045	13.82	-2.022	4.045
0.860897	-2.024	4.05	0.393553	-2.024	4.05	0.393553	-2.024	4.05	38.63	-2.024	4.05	44.85	-2.024	4.05	13.7	-2.024	4.05
0.491941	-2.027	4.055	0.122985	-2.027	4.055	0.0983882	-2.027	4.055	39	-2.027	4.055	45.29	-2.027	4.055	13.75	-2.027	4.055
0.762509	-2.029	4.06	0.491941	-2.029	4.06	0.319762	-2.029	4.06	38.97	-2.029	4.06	45.12	-2.029	4.06	13.99	-2.029	4.06
0.491941	-2.032	4.065	0.270568	-2.032	4.065	0.221374	-2.032	4.065	39	-2.032	4.065	45.27	-2.032	4.065	13.84	-2.032	4.065
0.393553	-2.034	4.07	0.147582	-2.034	4.07	0.122985	-2.034	4.07	39.32	-2.034	4.07	45.69	-2.034	4.07	14.07	-2.034	4.07
0.737912	-2.037	4.075	0.442747	-2.037	4.075	0.344359	-2.037	4.075	39.05	-2.037	4.075	45.37	-2.037	4.075	14.07	-2.037	4.075
0.393553	-2.039	4.08	-0.0245971	-2.039	4.08	0.0983882	-2.039	4.08	39.2	-2.039	4.08	45.59	-2.039	4.08	13.89	-2.039	4.08
0.639524	-2.042	4.085	0.196776	-2.042	4.085	0.147582	-2.042	4.085	39.25	-2.042	4.085	45.59	-2.042	4.085	14.09	-2.042	4.085
0.811703	-2.044	4.09	0.270568	-2.044	4.09	0.368956	-2.044	4.09	39.05	-2.044	4.09	45.22	-2.044	4.09	13.87	-2.044	4.09
0.541135	-2.047	4.095	-0.0491941	-2.047	4.095	0.0983882	-2.047	4.095	39.34	-2.047	4.095	45.61	-2.047	4.095	13.89	-2.047	4.095
0.885494	-2.049	4.1	0.344359	-2.049	4.1	0.393553	-2.049	4.1	39.32	-2.049	4.1	45.47	-2.049	4.1	14.04	-2.049	4.1
0.664121	-2.052	4.105	0.122985	-2.052	4.105	0.270568	-2.052	4.105	39.34	-2.052	4.105	45.54	-2.052	4.105	13.84	-2.052	4.105
0.467344	-2.054	4.11	0	-2.054	4.11	0.0983882	-2.054	4.11	39.52	-2.054	4.11	45.91	-2.054	4.11	14.09	-2.054	4.11
0.787106	-2.057	4.115	0.319762	-2.057	4.115	0.368956	-2.057	4.115	39.34	-2.057	4.115	45.61	-2.057	4.115	14.11	-2.057	4.115
0.467344	-2.059	4.12	-0.0245971	-2.059	4.12	0.0737912	-2.059	4.12	39.47	-2.059	4.12	45.88	-2.059	4.12	13.92	-2.059	4.12
0.713315	-2.062	4.125	0.245971	-2.062	4.125	0.270568	-2.062	4.125	39.49	-2.062	4.125	46.01	-2.062	4.125	14.24	-2.062	4.125
0.811703	-2.064	4.13	0.344359	-2.064	4.13	0.368956	-2.064	4.13	39.37	-2.064	4.13	45.81	-2.064	4.13	13.99	-2.064	4.13
0.491941	-2.067	4.135	0.0245971	-2.067	4.135	0.122985	-2.067	4.135	39.59	-2.067	4.135	46.13	-2.067	4.135	14.04	-2.067	4.135
0.860897	-2.069	4.14	0.41815	-2.069	4.14	0.442747	-2.069	4.14	39.49	-2.069	4.14	46.01	-2.069	4.14	14.38	-2.069	4.14
0.664121	-2.072	4.145	0.270568	-2.072	4.145	0.172179	-2.072	4.145	39.54	-2.072	4.145	45.98	-2.072	4.145	14.14	-2.072	4.145
0.442747	-2.074	4.15	0.147582	-2.074	4.15	0.0983882	-2.074	4.15	39.69	-2.074	4.15	46.23	-2.074	4.15	14.43	-2.074	4.15
0.737912	-2.077	4.155	0.467344	-2.077	4.155	0.319762	-2.077	4.155	39.59	-2.077	4.155	45.98	-2.077	4.155	14.43	-2.077	4.155
0.319762	-2.079	4.16	0.0737912	-2.079	4.16	-0.0245971	-2.079	4.16	39.76	-2.079	4.16	46.15	-2.079	4.16	14.16	-2.079	4.16
0.491941	-2.082	4.165	0.221374	-2.082	4.165	0.147582	-2.082	4.165	39.76	-2.082	4.165	46.3	-2.082	4.165	14.38	-2.082	4.165
0.713315	-2.084	4.17	0.393553	-2.084	4.17	0.319762	-2.084	4.17	39.71	-2.084	4.17	46.11	-2.084	4.17	14.19	-2.084	4.17
0.442747	-2.087	4.175	0.0245971	-2.087	4.175	0.0737912	-2.087	4.175	39.93	-2.087	4.175	46.43	-2.087	4.175	14.24	-2.087	4.175
0.885494	-2.089	4.18	0.442747	-2.089	4.18	0.467344	-2.089	4.18	39.86	-2.089	4.18	46.38	-2.089	4.18	14.61	-2.089	4.18
0.737912	-2.092	4.185	0.319762	-2.092	4.185	0.270568	-2.092	4.185	40.01	-2.092	4.185	46.4	-2.092	4.185	14.34	-2.092	4.185
0.541135	-2.094	4.19	0.0983882	-2.094	4.19	0.147582	-2.094	4.19	40.15	-2.094	4.19	46.62	-2.094	4.19	14.51	-2.094	4.19
0.885494	-2.097	4.195	0.516538	-2.097	4.195	0.41815	-2.097	4.195	40.01	-2.097	4.195	46.47	-2.097	4.195	14.58	-2.097	4.195
0.541135	-2.099	4.2	0.0983882	-2.099	4.2	0.0491941	-2.099	4.2	40.13	-2.099	4.2	46.57	-2.099	4.2	14.16	-2.099	4.2
0.639524	-2.102	4.205	0.245971	-2.102	4.205	0.245971	-2.102	4.205	40.06	-2.102	4.205	46.77	-2.102	4.205	14.46	-2.102	4.205
0.8363	-2.104	4.21	0.368956	-2.104	4.21	0.368956	-2.104	4.21	39.98	-2.104	4.21	46.62	-2.104	4.21	14.21	-2.104	4.21
0.368956	-2.107	4.215	-0.0491941	-2.107	4.215	0.0491941	-2.107	4.215	40.23	-2.107	4.215	46.84	-2.107	4.215	14.19	-2.107	4.215
0.737912	-2.109	4.22	0.270568	-2.109	4.22	0.393553	-2.109	4.22	40.13	-2.109	4.22	46.79	-2.109	4.22	14.66	-2.109	4.22
0.664121	-2.112	4.225	0.122985	-2.112	4.225	0.245971	-2.112	4.225	40.28	-2.112	4.225	46.72	-2.112	4.225	14.48	-2.112	4.225
0.467344	-2.114	4.23	-0.0245971	-2.114	4.23	0.147582	-2.114	4.23	40.43	-2.114	4.23	46.97	-2.114	4.23	14.7	-2.114	4.23
0.8363	-2.117	4.235	0.368956	-2.117	4.235	0.442747	-2.117	4.235	40.2	-2.117	4.235	46.72	-2.117	4.235	14.83	-2.117	4.235
0.467344	-2.119	4.24	0.0245971	-2.119	4.24	0.0491941	-2.119	4.24	40.52	-2.119	4.24	46.92	-2.119	4.24	14.53	-2.119	4.24
0.614927	-2.122	4.245	0.122985	-2.122	4.245	0.245971	-2.122	4.245	40.43	-2.122	4.245	46.99	-2.122	4.245	14.83	-2.122	4.245
0.8363	-2.124	4.25	0.442747	-2.124	4.25	0.442747	-2.124	4.25	40.35	-2.124	4.25	46.89	-2.124	4.25	14.68	-2.124	4.25
0.516538	-2.127	4.255	0.0983882	-2.127	4.255	0.122985	-2.127	4.255	40.7	-2.127	4.255	47.16	-2.127	4.255	14.53	-2.127	4.255
0.860897	-2.129	4.26	0.442747	-2.129	4.26	0.467344	-2.129	4.26	40.52	-2.129	4.26	47.19	-2.129	4.26	14.85	-2.129	4.26
0.8363	-2.132	4.265	0.368956	-2.132	4.265	0.245971	-2.132	4.265	40.7	-2.132	4.265	47.31	-2.132	4.265	14.58	-2.132	4.265
0.565732	-2.134	4.27	0.0491941	-2.134	4.27	0.0491941	-2.134	4.27	40.87	-2.134	4.27	47.48	-2.134	4.27	14.73	-2.134	4.27
0.885494	-2.137	4.275	0.442747	-2.137	4.275	0.393553	-2.137	4.275	40.52	-2.137	4.275	47.34	-2.137	4.275	14.83	-2.137	4.275
0.516538	-2.139	4.28	0.122985	-2.139	4.28	0.0245971	-2.139	4.28	40.75	-2.139	4.28	47.43	-2.139	4.28	14.53	-2.139	4.28
0.590329	-2.142	4.285	0.196776	-2.142	4.285	0.172179	-2.142	4.285	40.65	-2.142	4.285	47.41	-2.142	4.285	14.8	-2.142	4.285
0.811703	-2.144	4.29	0.442747	-2.144	4.29	0.344359	-2.144	4.29	40.52	-2.144	4.29	47.34	-2.144	4.29	14.75	-2.144	4.29
0.41815	-2.147	4.295	0.0491941	-2.147	4.295	-0.0491941	-2.147	4.295	40.89	-2.147	4.295	47.58	-2.147	4.295	14.63	-2.147	4.295
0.811703	-2.149	4.3	0.368956	-2.149	4.3	0.41815	-2.149	4.3	40.65	-2.149	4.3	47.51	-2.149	4.3	14.95	-2.149	4.3
0.713315	-2.152	4.305	0.245971	-2.152	4.305	0.270568	-2.152	4.305	40.79	-2.152	4.305	47.63	-2.152	4.305	14.78	-2.152	4.305
0.541135	-2.154	4.31	0	-2.154	4.31	0.122985	-2.154	4.31	41.04	-2.154	4.31	47.75	-2.154	4.31	14.8	-2.154	4.31
0.885494	-2.157	4.315	0.319762	-2.157	4.315	0.516538	-2.157	4.315	40.67	-2.157	4.315	47.51	-2.157	4.315	15.02	-2.157	4.315
0.614927	-2.159	4.32	0	-2.159	4.32	0.122985	-2.159	4.32	41.06	-2.159	4.32	47.68	-2.159	4.32	14.73	-2.159	4.32
0.639524	-2.162	4.325	0.0983882	-2.162	4.325	0.245971	-2.162	4.325	41.04	-2.162	4.325	47.68	-2.162	4.325	14.98	-2.162	4.325
0.910091	-2.164	4.33	0.344359	-2.164	4.33	0.467344	-2.164	4.33	40.94	-2.164	4.33	47.65	-2.164	4.33	14.98	-2.164	4.33
0.639524	-2.167	4.335	0.122985	-2.167	4.335	0.0737912	-2.167	4.335	41.38	-2.167	4.335	47.88	-2.167	4.335	14.93	-2.167	4.335
0.934688	-2.169	4.34	0.368956	-2.169	4.34	0.442747	-2.169	4.34	41.24	-2.169	4.34	47.85	-2.169	4.34	15.25	-2.169	4.34
0.885494	-2.172	4.345	0.344359	-2.172	4.345	0.245971	-2.172	4.345	41.31	-2.172	4.345	48.05	-2.172	4.345	15.1	-2.172	4.345
0.639524	-2.174	4.35	0.172179	-2.174	4.35	-0.0245971	-2.174	4.35	41.48	-2.174	4.35	48.22	-2.174	4.35	15.15	-2.174	4.35
0.959285	-2.177	4.355	0.491941	-2.177	4.355	0.368956	-2.177	4.355	41.14	-2.177	4.355	48	-2.177	4.355	15.22	-2.177	4.355
0.614927	-2.179	4.36	0.245971	-2.179	4.36	-0.0245971	-2.179	4.36	41.36	-2.179	4.36	48.17	-2.179	4.36	14.98	-2.179	4.36
0.762509	-2.182	4.365	0.295165	-2.182	4.365	0.0983882	-2.182	4.365	41.38	-2.182	4.365	48.07	-2.182	4.365	15.05	-2.182	4.365
0.910091	-2.184	4.37	0.41815	-2.184	4.37	0.344359	-2.184	4.37	41.16	-2.184	4.37	48	-2.184	4.37	14.98	-2.184	4.37
0.614927	-2.187	4.375	0.122985	-2.187	4.375	0.0245971	-2.187	4.375	41.53	-2.187	4.375	48.27	-2.187	4.375	14.9	-2.187	4.375
0.8363	-2.189	4.38	0.319762	-2.189	4.38	0.41815	-2.189	4.38	41.36	-2.189	4.38	48.12	-2.189	4.38	15.2	-2.189	4.38
0.688718	-2.192	4.385	0.245971	-2.192	4.385	0.368956	-2.192	4.385	41.38	-2.192	4.385	48.32	-2.192	4.385	15.17	-2.192	4.385
0.541135	-2.194	4.39	0.0983882	-2.194	4.39	0.245971	-2.194	4.39	41.7	-2.194	4.39	48.49	-2.194	4.39	15.27	-2.194	4.39
0.762509	-2.197	4.395	0.344359	-2.197	4.395	0.590329	-2.197	4.395	41.41	-2.197	4.395	48.2	-2.197	4.395	15.42	-2.197	4.395
0.491941	-2.199	4.4	0.0491941	-2.199	4.4	0.295165	-2.199	4.4	41.65	-2.199	4.4	48.49	-2.199	4.4	15.22	-2.199	4.4
0.614927	-2.202	4.405	0.122985	-2.202	4.405	0.344359	-2.202	4.405	41.73	-2.202	4.405	48.42	-2.202	4.405	15.37	-2.202	4.405
0.885494	-2.204	4.41	0.368956	-2.204	4.41	0.565732	-2.204	4.41	41.56	-2.204	4.41	48.32	-2.204	4.41	15.27	-2.204	4.41
0.565732	-2.207	4.415	0.0983882	-2.207	4.415	0.147582	-2.207	4.415	41.95	-2.207	4.415	48.71	-2.207	4.415	15.32	-2.207	4.415
0.811703	-2.209	4.42	0.393553	-2.209	4.42	0.368956	-2.209	4.42	41.95	-2.209	4.42	48.56	-2.209	4.42	15.49	-2.209	4.42
0.688718	-2.212	4.425	0.245971	-2.212	4.425	0.245971	-2.212	4.425	41.9	-2.212	4.425	48.74	-2.212	4.425	15.32	-2.212	4.425
0.590329	-2.214	4.43	0.0983882	-2.214	4.43	-0.0245971	-2.214	4.43	42.2	-2.214	4.43	49.01	-2.214	4.43	15.44	-2.214	4.43
0.934688	-2.217	4.435	0.368956	-2.217	4.435	0.295165	-2.217	4.435	41.88	-2.217	4.435	48.71	-2.217	4.435	15.44	-2.217	4.435
0.688718	-2.219	4.44	0	-2.219	4.44	0.0245971	-2.219	4.44	42	-2.219	4.44	48.98	-2.219	4.44	15.32	-2.219	4.44
0.737912	-2.222	4.445	0.196776	-2.222	4.445	0.0737912	-2.222	4.445	42.07	-2.222	4.445	48.88	-2.222	4.445	15.49	-2.222	4.445
0.885494	-2.224	4.45	0.270568	-2.224	4.45	0.344359	-2.224	4.45	41.8	-2.224	4.45	48.74	-2.224	4.45	15.32	-2.224	4.45
0.614927	-2.227	4.455	0.0245971	-2.227	4.455	0.122985	-2.227	4.455	42.15	-2.227	4.455	49.13	-2.227	4.455	15.34	-2.227	4.455
0.885494	-2.229	4.46	0.319762	-2.229	4.46	0.442747	-2.229	4.46	42.1	-2.229	4.46	48.84	-2.229	4.46	15.52	-2.229	4.46
0.713315	-2.232	4.465	0.147582	-2.232	4.465	0.393553	-2.232	4.465	42.15	-2.232	4.465	48.96	-2.232	4.465	15.42	-2.232	4.465
0.541135	-2.234	4.47	0.0245971	-2.234	4.47	0.172179	-2.234	4.47	42.42	-2.234	4.47	49.23	-2.234	4.47	15.61	-2.234	4.47
0.8363	-2.237	4.475	0.319762	-2.237	4.475	0.541135	-2.237	4.475	42.2	-2.237	4.475	48.88	-2.237	4.475	15.66	-2.237	4.475
0.541135	-2.239	4.48	-0.0245971	-2.239	4.48	0.221374	-2.239	4.48	42.29	-2.239	4.48	49.23	-2.239	4.48	15.59	-2.239	4.48
0.737912	-2.242	4.485	0.147582	-2.242	4.485	0.245971	-2.242	4.485	42.34	-2.242	4.485	49.23	-2.242	4.485	15.81	-2.242	4.485
0.959285	-2.244	4.49	0.344359	-2.244	4.49	0.393553	-2.244	4.49	42.15	-2.244	4.49	49.03	-2.244	4.49	15.71	-2.244	4.49
0.737912	-2.247	4.495	0.0737912	-2.247	4.495	0.0491941	-2.247	4.495	42.44	-2.247	4.495	49.38	-2.247	4.495	15.71	-2.247	4.495
1.03308	-2.249	4.5	0.41815	-2.249	4.5	0.319762	-2.249	4.5	42.49	-2.249	4.5	49.23	-2.249	4.5	15.81	-2.249	4.5
0.934688	-2.252	4.505	0.245971	-2.252	4.505	0.270568	-2.252	4.505	42.49	-2.252	4.505	49.33	-2.252	4.505	15.52	-2.252	4.505
0.713315	-2.254	4.51	0.147582	-2.254	4.51	0.0983882	-2.254	4.51	42.69	-2.254	4.51	49.6	-2.254	4.51	15.69	-2.254	4.51
0.910091	-2.257	4.515	0.393553	-2.257	4.515	0.295165	-2.257	4.515	42.52	-2.257	4.515	49.3	-2.257	4.515	15.66	-2.257	4.515
0.516538	-2.259	4.52	0.0737912	-2.259	4.52	0.0491941	-2.259	4.52	42.56	-2.259	4.52	49.57	-2.259	4.52	15.47	-2.259	4.52
0.688718	-2.262	4.525	0.245971	-2.262	4.525	0.172179	-2.262	4.525	42.56	-2.262	4.525	49.65	-2.262	4.525	15.81	-2.262	4.525
0.860897	-2.264	4.53	0.344359	-2.264	4.53	0.393553	-2.264	4.53	42.47	-2.264	4.53	49.43	-2.264	4.53	15.61	-2.264	4.53
0.565732	-2.267	4.535	0.0737912	-2.267	4.535	0.172179	-2.267	4.535	42.74	-2.267	4.535	49.82	-2.267	4.535	15.74	-2.267	4.535
0.959285	-2.269	4.54	0.442747	-2.269	4.54	0.41815	-2.269	4.54	42.79	-2.269	4.54	49.7	-2.269	4.54	16.01	-2.269	4.54
0.787106	-2.272	4.545	0.245971	-2.272	4.545	0.344359	-2.272	4.545	42.86	-2.272	4.545	49.67	-2.272	4.545	15.81	-2.272	4.545
0.688718	-2.274	4.55	0.122985	-2.274	4.55	0.319762	-2.274	4.55	42.98	-2.274	4.55	49.89	-2.274	4.55	16.03	-2.274	4.55
1.03308	-2.277	4.555	0.467344	-2.277	4.555	0.541135	-2.277	4.555	42.86	-2.277	4.555	49.6	-2.277	4.555	16.06	-2.277	4.555
0.664121	-2.279	4.56	0.0491941	-2.279	4.56	0.245971	-2.279	4.56	43.03	-2.279	4.56	49.89	-2.279	4.56	15.81	-2.279	4.56
0.8363	-2.282	4.565	0.319762	-2.282	4.565	0.270568	-2.282	4.565	43.06	-2.282	4.565	49.97	-2.282	4.565	16.13	-2.282	4.565
0.959285	-2.284	4.57	0.41815	-2.284	4.57	0.344359	-2.284	4.57	42.91	-2.284	4.57	49.82	-2.284	4.57	15.91	-2.284	4.57
0.713315	-2.287	4.575	0.0983882	-2.287	4.575	0.0983882	-2.287	4.575	43.15	-2.287	4.575	50.16	-2.287	4.575	15.86	-2.287	4.575
1.10687	-2.289	4.58	0.393553	-2.289	4.58	0.368956	-2.289	4.58	43.01	-2.289	4.58	50.04	-2.289	4.58	16.13	-2.289	4.58
0.934688	-2.292	4.585	0.221374	-2.292	4.585	0.270568	-2.292	4.585	43.11	-2.292	4.585	50.04	-2.292	4.585	15.76	-2.292	4.585
0.688718	-2.294	4.59	0.0737912	-2.294	4.59	0.172179	-2.294	4.59	43.2	-2.294	4.59	50.38	-2.294	4.59	15.98	-2.294	4.59
0.959285	-2.297	4.595	0.467344	-2.297	4.595	0.41815	-2.297	4.595	43.03	-2.297	4.595	50.11	-2.297	4.595	16.03	-2.297	4.595
0.541135	-2.299	4.6	0.0491941	-2.299	4.6	0.221374	-2.299	4.6	43.25	-2.299	4.6	50.31	-2.299	4.6	15.76	-2.299	4.6
0.737912	-2.302	4.605	0.319762	-2.302	4.605	0.393553	-2.302	4.605	43.25	-2.302	4.605	50.36	-2.302	4.605	16.03	-2.302	4.605
0.8363	-2.304	4.61	0.516538	-2.304	4.61	0.516538	-2.304	4.61	43.25	-2.304	4.61	50.24	-2.304	4.61	15.88	-2.304	4.61
0.516538	-2.307	4.615	0.147582	-2.307	4.615	0.221374	-2.307	4.615	43.5	-2.307	4.615	50.51	-2.307	4.615	15.91	-2.307	4.615
0.885494	-2.309	4.62	0.491941	-2.309	4.62	0.467344	-2.309	4.62	43.3	-2.309	4.62	50.46	-2.309	4.62	16.28	-2.309	4.62
0.762509	-2.312	4.625	0.245971	-2.312	4.625	0.319762	-2.312	4.625	43.43	-2.312	4.625	50.43	-2.312	4.625	16.08	-2.312	4.625
0.664121	-2.314	4.63	0.0737912	-2.314	4.63	0.245971	-2.314	4.63	43.52	-2.314	4.63	50.61	-2.314	4.63	16.33	-2.314	4.63
1.10687	-2.317	4.635	0.442747	-2.317	4.635	0.393553	-2.317	4.635	43.38	-2.317	4.635	50.46	-2.317	4.635	16.48	-2.317	4.635
0.688718	-2.319	4.64	0.0245971	-2.319	4.64	0	-2.319	4.64	43.62	-2.319	4.64	50.56	-2.319	4.64	16.16	-2.319	4.64
0.8363	-2.322	4.645	0.196776	-2.322	4.645	0.122985	-2.322	4.645	43.5	-2.322	4.645	50.65	-2.322	4.645	16.5	-2.322	4.645
1.05767	-2.324	4.65	0.368956	-2.324	4.65	0.319762	-2.324	4.65	43.45	-2.324	4.65	50.48	-2.324	4.65	16.33	-2.324	4.65
0.614927	-2.327	4.655	0	-2.327	4.655	0.0983882	-2.327	4.655	43.77	-2.327	4.655	50.68	-2.327	4.655	16.2	-2.327	4.655
1.00848	-2.329	4.66	0.344359	-2.329	4.66	0.491941	-2.329	4.66	43.57	-2.329	4.66	50.7	-2.329	4.66	16.48	-2.329	4.66
0.860897	-2.332	4.665	0.221374	-2.332	4.665	0.319762	-2.332	4.665	43.75	-2.332	4.665	50.73	-2.332	4.665	16.2	-2.332	4.665
0.664121	-2.334	4.67	0	-2.334	4.67	0.245971	-2.334	4.67	43.87	-2.334	4.67	51.05	-2.334	4.67	16.35	-2.334	4.67
1.05767	-2.337	4.675	0.393553	-2.337	4.675	0.541135	-2.337	4.675	43.62	-2.337	4.675	50.9	-2.337	4.675	16.45	-2.337	4.675
0.639524	-2.339	4.68	0.0491941	-2.339	4.68	0.245971	-2.339	4.68	43.82	-2.339	4.68	50.97	-2.339	4.68	16.2	-2.339	4.68
0.8363	-2.342	4.685	0.319762	-2.342	4.685	0.467344	-2.342	4.685	43.77	-2.342	4.685	51.02	-2.342	4.685	16.48	-2.342	4.685
1.08227	-2.344	4.69	0.541135	-2.344	4.69	0.565732	-2.344	4.69	43.65	-2.344	4.69	50.93	-2.344	4.69	16.38	-2.344	4.69
0.664121	-2.347	4.695	0.172179	-2.347	4.695	0.245971	-2.347	4.695	44.06	-2.347	4.695	51.17	-2.347	4.695	16.3	-2.347	4.695
0.983882	-2.349	4.7	0.467344	-2.349	4.7	0.565732	-2.349	4.7	43.89	-2.349	4.7	51.17	-2.349	4.7	16.67	-2.349	4.7
0.811703	-2.352	4.705	0.319762	-2.352	4.705	0.319762	-2.352	4.705	44.02	-2.352	4.705	51.22	-2.352	4.705	16.55	-2.352	4.705
0.590329	-2.354	4.71	0.0491941	-2.354	4.71	0.122985	-2.354	4.71	44.26	-2.354	4.71	51.44	-2.354	4.71	16.65	-2.354	4.71
1.00848	-2.357	4.715	0.41815	-2.357	4.715	0.368956	-2.357	4.715	43.92	-2.357	4.715	51.24	-2.357	4.715	16.79	-2.357	4.715
0.565732	-2.359	4.72	-0.0491941	-2.359	4.72	-0.122985	-2.359	4.72	44.19	-2.359	4.72	51.37	-2.359	4.72	16.45	-2.359	4.72
0.787106	-2.362	4.725	0.0737912	-2.362	4.725	0.0491941	-2.362	4.725	44.09	-2.362	4.725	51.34	-2.362	4.725	16.62	-2.362	4.725
1.00848	-2.364	4.73	0.319762	-2.364	4.73	0.245971	-2.364	4.73	43.87	-2.364	4.73	51.15	-2.364	4.73	16.52	-2.364	4.73
0.737912	-2.367	4.735	0.0491941	-2.367	4.735	-0.0491941	-2.367	4.735	44.31	-2.367	4.735	51.44	-2.367	4.735	16.38	-2.367	4.735
1.10687	-2.369	4.74	0.467344	-2.369	4.74	0.368956	-2.369	4.74	44.11	-2.369	4.74	51.34	-2.369	4.74	16.67	-2.369	4.74
1.03308	-2.372	4.745	0.393553	-2.372	4.745	0.270568	-2.372	4.745	44.24	-2.372	4.745	51.52	-2.372	4.745	16.55	-2.372	4.745
0.737912	-2.374	4.75	0.122985	-2.374	4.75	0.172179	-2.374	4.75	44.53	-2.374	4.75	51.69	-2.374	4.75	16.57	-2.374	4.75
1.00848	-2.377	4.755	0.442747	-2.377	4.755	0.565732	-2.377	4.755	44.19	-2.377	4.755	51.49	-2.377	4.755	16.77	-2.377	4.755
0.688718	-2.379	4.76	0.147582	-2.379	4.76	0.295165	-2.379	4.76	44.43	-2.379	4.76	51.74	-2.379	4.76	16.52	-2.379	4.76
0.787106	-2.382	4.765	0.270568	-2.382	4.765	0.467344	-2.382	4.765	44.51	-2.382	4.765	51.74	-2.382	4.765	16.79	-2.382	4.765
1.00848	-2.384	4.77	0.467344	-2.384	4.77	0.688718	-2.384	4.77	44.34	-2.384	4.77	51.71	-2.384	4.77	16.77	-2.384	4.77
0.664121	-2.387	4.775	0.147582	-2.387	4.775	0.270568	-2.387	4.775	44.83	-2.387	4.775	51.96	-2.387	4.775	16.65	-2.387	4.775
0.959285	-2.389	4.78	0.41815	-2.389	4.78	0.639524	-2.389	4.78	44.58	-2.389	4.78	51.79	-2.389	4.78	16.99	-2.389	4.78
0.885494	-2.392	4.785	0.368956	-2.392	4.785	0.442747	-2.392	4.785	44.65	-2.392	4.785	51.93	-2.392	4.785	16.87	-2.392	4.785
0.713315	-2.394	4.79	0.0983882	-2.394	4.79	0.172179	-2.394	4.79	44.88	-2.394	4.79	52.03	-2.394	4.79	16.94	-2.394	4.79
1.05767	-2.397	4.795	0.41815	-2.397	4.795	0.467344	-2.397	4.795	44.48	-2.397	4.795	51.81	-2.397	4.795	17.04	-2.397	4.795
0.762509	-2.399	4.8	0.0491941	-2.399	4.8	0.0491941	-2.399	4.8	44.68	-2.399	4.8	52.06	-2.399	4.8	16.84	-2.399	4.8
0.811703	-2.402	4.805	0.122985	-2.402	4.805	0.147582	-2.402	4.805	44.65	-2.402	4.805	51.98	-2.402	4.805	16.99	-2.402	4.805
1.08227	-2.404	4.81	0.344359	-2.404	4.81	0.368956	-2.404	4.81	44.43	-2.404	4.81	51.93	-2.404	4.81	16.94	-2.404	4.81
0.8363	-2.407	4.815	0.122985	-2.407	4.815	0.0491941	-2.407	4.815	44.75	-2.407	4.815	52.25	-2.407	4.815	16.87	-2.407	4.815
1.10687	-2.409	4.82	0.368956	-2.409	4.82	0.442747	-2.409	4.82	44.68	-2.409	4.82	52.11	-2.409	4.82	17.04	-2.409	4.82
1.05767	-2.412	4.825	0.368956	-2.412	4.825	0.393553	-2.412	4.825	44.78	-2.412	4.825	52.3	-2.412	4.825	16.87	-2.412	4.825
0.811703	-2.414	4.83	0.0983882	-2.414	4.83	0.172179	-2.414	4.83	45.02	-2.414	4.83	52.45	-2.414	4.83	16.94	-2.414	4.83
1.10687	-2.417	4.835	0.41815	-2.417	4.835	0.590329	-2.417	4.835	44.8	-2.417	4.835	52.25	-2.417	4.835	17.04	-2.417	4.835
0.811703	-2.419	4.84	0.172179	-2.419	4.84	0.245971	-2.419	4.84	44.93	-2.419	4.84	52.5	-2.419	4.84	16.97	-2.419	4.84
0.8363	-2.422	4.845	0.245971	-2.422	4.845	0.270568	-2.422	4.845	45.05	-2.422	4.845	52.47	-2.422	4.845	17.16	-2.422	4.845
1.03308	-2.424	4.85	0.467344	-2.424	4.85	0.491941	-2.424	4.85	44.93	-2.424	4.85	52.33	-2.424	4.85	17.14	-2.424	4.85
0.713315	-2.427	4.855	0.147582	-2.427	4.855	0.0737912	-2.427	4.855	45.2	-2.427	4.855	52.6	-2.427	4.855	17.14	-2.427	4.855
0.983882	-2.429	4.86	0.393553	-2.429	4.86	0.41815	-2.429	4.86	45.1	-2.429	4.86	52.38	-2.429	4.86	17.34	-2.429	4.86
0.983882	-2.432	4.865	0.295165	-2.432	4.865	0.344359	-2.432	4.865	45.07	-2.432	4.865	52.5	-2.432	4.865	17.21	-2.432	4.865
0.762509	-2.434	4.87	0.0737912	-2.434	4.87	0.122985	-2.434	4.87	45.29	-2.434	4.87	52.7	-2.434	4.87	17.34	-2.434	4.87
1.05767	-2.437	4.875	0.368956	-2.437	4.875	0.467344	-2.437	4.875	45.07	-2.437	4.875	52.43	-2.437	4.875	17.34	-2.437	4.875
0.787106	-2.439	4.88	0.0491941	-2.439	4.88	0.147582	-2.439	4.88	45.2	-2.439	4.88	52.7	-2.439	4.88	17.16	-2.439	4.88
0.811703	-2.442	4.885	0.196776	-2.442	4.885	0.245971	-2.442	4.885	45.37	-2.442	4.885	52.67	-2.442	4.885	17.31	-2.442	4.885
1.08227	-2.444	4.89	0.41815	-2.444	4.89	0.565732	-2.444	4.89	45.22	-2.444	4.89	52.5	-2.444	4.89	17.19	-2.444	4.89
0.811703	-2.447	4.895	0.221374	-2.447	4.895	0.270568	-2.447	4.895	45.49	-2.447	4.895	52.89	-2.447	4.895	17.21	-2.447	4.895
1.10687	-2.449	4.9	0.565732	-2.449	4.9	0.590329	-2.449	4.9	45.52	-2.449	4.9	52.77	-2.449	4.9	17.41	-2.449	4.9
1.03308	-2.452	4.905	0.491941	-2.452	4.905	0.516538	-2.452	4.905	45.49	-2.452	4.905	52.97	-2.452	4.905	17.31	-2.452	4.905
0.8363	-2.454	4.91	0.319762	-2.454	4.91	0.270568	-2.454	4.91	45.76	-2.454	4.91	53.29	-2.454	4.91	17.53	-2.454	4.91
1.13146	-2.457	4.915	0.565732	-2.457	4.915	0.565732	-2.457	4.915	45.52	-2.457	4.915	52.99	-2.457	4.915	17.56	-2.457	4.915
0.811703	-2.459	4.92	0.147582	-2.459	4.92	0.196776	-2.459	4.92	45.61	-2.459	4.92	53.26	-2.459	4.92	17.38	-2.459	4.92
0.8363	-2.462	4.925	0.295165	-2.462	4.925	0.270568	-2.462	4.925	45.61	-2.462	4.925	53.24	-2.462	4.925	17.51	-2.462	4.925
1.00848	-2.464	4.93	0.344359	-2.464	4.93	0.442747	-2.464	4.93	45.52	-2.464	4.93	53.02	-2.464	4.93	17.29	-2.464	4.93
0.811703	-2.467	4.935	0.0491941	-2.467	4.935	0.122985	-2.467	4.935	45.74	-2.467	4.935	53.38	-2.467	4.935	17.24	-2.467	4.935
1.15606	-2.469	4.94	0.295165	-2.469	4.94	0.393553	-2.469	4.94	45.66	-2.469	4.94	53.16	-2.469	4.94	17.46	-2.469	4.94
1.03308	-2.472	4.945	0.0983882	-2.472	4.945	0.270568	-2.472	4.945	45.71	-2.472	4.945	53.24	-2.472	4.945	17.34	-2.472	4.945
0.885494	-2.474	4.95	0.0245971	-2.474	4.95	0.0983882	-2.474	4.95	45.84	-2.474	4.95	53.43	-2.474	4.95	17.63	-2.474	4.95
1.18066	-2.477	4.955	0.344359	-2.477	4.955	0.393553	-2.477	4.955	45.56	-2.477	4.955	53.06	-2.477	4.955	17.63	-2.477	4.955
0.8363	-2.479	4.96	0.0491941	-2.479	4.96	0.221374	-2.479	4.96	45.74	-2.479	4.96	53.26	-2.479	4.96	17.43	-2.479	4.96
0.934688	-2.482	4.965	0.270568	-2.482	4.965	0.344359	-2.482	4.965	45.71	-2.482	4.965	53.29	-2.482	4.965	17.68	-2.482	4.965
1.08227	-2.484	4.97	0.442747	-2.484	4.97	0.614927	-2.484	4.97	45.66	-2.484	4.97	53.16	-2.484	4.97	17.46	-2.484	4.97
0.8363	-2.487	4.975	0.245971	-2.487	4.975	0.368956	-2.487	4.975	45.93	-2.487	4.975	53.61	-2.487	4.975	17.46	-2.487	4.975
1.18066	-2.489	4.98	0.590329	-2.489	4.98	0.590329	-2.489	4.98	45.93	-2.489	4.98	53.53	-2.489	4.98	17.78	-2.489	4.98
1.00848	-2.492	4.985	0.393553	-2.492	4.985	0.491941	-2.492	4.985	46.13	-2.492	4.985	53.61	-2.492	4.985	17.58	-2.492	4.985
0.787106	-2.494	4.99	0.245971	-2.494	4.99	0.295165	-2.494	4.99	46.25	-2.494	4.99	53.95	-2.494	4.99	17.9	-2.494	4.99
1.08227	-2.497	4.995	0.491941	-2.497	4.995	0.541135	-2.497	4.995	46.11	-2.497	4.995	53.65	-2.497	4.995	18	-2.497	4.995
0.762509	-2.499	5	0.0983882	-2.499	5	0.221374	-2.499	5	46.2	-2.499	5	53.88	-2.499	5	17.78	-2.499	5
1.03308	-2.502	5.005	0.295165	-2.502	5.005	0.295165	-2.502	5.005	46.13	-2.502	5.005	53.97	-2.502	5.005	18	-2.502	5.005
1.18066	-2.504	5.01	0.368956	-2.504	5.01	0.491941	-2.504	5.01	46.06	-2.504	5.01	53.7	-2.504	5.01	17.7	-2.504	5.01
0.934688	-2.507	5.015	0.0737912	-2.507	5.015	0.245971	-2.507	5.015	46.25	-2.507	5.015	54.05	-2.507	5.015	17.56	-2.507	5.015
1.30364	-2.509	5.02	0.393553	-2.509	5.02	0.541135	-2.509	5.02	46.13	-2.509	5.02	53.9	-2.509	5.02	17.88	-2.509	5.02
1.03308	-2.512	5.025	0.122985	-2.512	5.025	0.368956	-2.512	5.025	46.23	-2.512	5.025	53.85	-2.512	5.025	17.61	-2.512	5.025
0.934688	-2.514	5.03	-0.0245971	-2.514	5.03	0.319762	-2.514	5.03	46.3	-2.514	5.03	54.07	-2.514	5.03	17.88	-2.514	5.03
1.22985	-2.517	5.035	0.245971	-2.517	5.035	0.516538	-2.517	5.035	46.13	-2.517	5.035	53.8	-2.517	5.035	18.02	-2.517	5.035
0.860897	-2.519	5.04	-0.0737912	-2.519	5.04	0.295165	-2.519	5.04	46.38	-2.519	5.04	53.97	-2.519	5.04	17.75	-2.519	5.04
0.983882	-2.522	5.045	0.147582	-2.522	5.045	0.41815	-2.522	5.045	46.38	-2.522	5.045	54.07	-2.522	5.045	18.07	-2.522	5.045
1.13146	-2.524	5.05	0.41815	-2.524	5.05	0.541135	-2.524	5.05	46.33	-2.524	5.05	53.9	-2.524	5.05	17.9	-2.524	5.05
0.811703	-2.527	5.055	0.172179	-2.527	5.055	0.344359	-2.527	5.055	46.6	-2.527	5.055	54.2	-2.527	5.055	17.85	-2.527	5.055
1.18066	-2.529	5.06	0.565732	-2.529	5.06	0.565732	-2.529	5.06	46.43	-2.529	5.06	54.24	-2.529	5.06	18.15	-2.529	5.06
1.00848	-2.532	5.065	0.41815	-2.532	5.065	0.41815	-2.532	5.065	46.55	-2.532	5.065	54.27	-2.532	5.065	17.85	-2.532	5.065
0.811703	-2.534	5.07	0.172179	-2.534	5.07	0.196776	-2.534	5.07	46.77	-2.534	5.07	54.56	-2.534	5.07	18.02	-2.534	5.07
1.20526	-2.537	5.075	0.516538	-2.537	5.075	0.393553	-2.537	5.075	46.52	-2.537	5.075	54.42	-2.537	5.075	18.22	-2.537	5.075
0.737912	-2.539	5.08	0.0491941	-2.539	5.08	0.0983882	-2.539	5.08	46.79	-2.539	5.08	54.54	-2.539	5.08	17.88	-2.539	5.08
0.959285	-2.542	5.085	0.147582	-2.542	5.085	0.344359	-2.542	5.085	46.7	-2.542	5.085	54.66	-2.542	5.085	18.17	-2.542	5.085
1.13146	-2.544	5.09	0.368956	-2.544	5.09	0.442747	-2.544	5.09	46.52	-2.544	5.09	54.44	-2.544	5.09	18.07	-2.544	5.09
0.8363	-2.547	5.095	0.0245971	-2.547	5.095	0.172179	-2.547	5.095	46.87	-2.547	5.095	54.69	-2.547	5.095	17.98	-2.547	5.095
1.20526	-2.549	5.1	0.368956	-2.549	5.1	0.516538	-2.549	5.1	46.6	-2.549	5.1	54.59	-2.549	5.1	18.29	-2.549	5.1
1.05767	-2.552	5.105	0.295165	-2.552	5.105	0.295165	-2.552	5.105	46.74	-2.552	5.105	54.64	-2.552	5.105	18	-2.552	5.105
0.959285	-2.554	5.11	0.0737912	-2.554	5.11	0.270568	-2.554	5.11	46.97	-2.554	5.11	54.83	-2.554	5.11	18.1	-2.554	5.11
1.32824	-2.557	5.115	0.491941	-2.557	5.115	0.516538	-2.557	5.115	46.72	-2.557	5.115	54.66	-2.557	5.115	18.27	-2.557	5.115
0.860897	-2.559	5.12	0.0737912	-2.559	5.12	0.147582	-2.559	5.12	47.09	-2.559	5.12	54.81	-2.559	5.12	18	-2.559	5.12
0.959285	-2.562	5.125	0.270568	-2.562	5.125	0.319762	-2.562	5.125	47.04	-2.562	5.125	54.83	-2.562	5.125	18.27	-2.562	5.125
1.22985	-2.564	5.13	0.590329	-2.564	5.13	0.541135	-2.564	5.13	46.87	-2.564	5.13	54.74	-2.564	5.13	18.32	-2.564	5.13
0.8363	-2.567	5.135	0.196776	-2.567	5.135	0.295165	-2.567	5.135	47.24	-2.567	5.135	54.98	-2.567	5.135	18.2	-2.567	5.135
1.25445	-2.569	5.14	0.541135	-2.569	5.14	0.688718	-2.569	5.14	47.04	-2.569	5.14	54.98	-2.569	5.14	18.52	-2.569	5.14
1.03308	-2.572	5.145	0.368956	-2.572	5.145	0.393553	-2.572	5.145	47.11	-2.572	5.145	55.01	-2.572	5.145	18.27	-2.572	5.145
0.811703	-2.574	5.15	0.0245971	-2.574	5.15	0.295165	-2.574	5.15	47.41	-2.574	5.15	55.23	-2.574	5.15	18.32	-2.574	5.15
1.18066	-2.577	5.155	0.442747	-2.577	5.155	0.590329	-2.577	5.155	47.09	-2.577	5.155	55.06	-2.577	5.155	18.52	-2.577	5.155
0.860897	-2.579	5.16	0.0491941	-2.579	5.16	0.221374	-2.579	5.16	47.34	-2.579	5.16	55.2	-2.579	5.16	18.22	-2.579	5.16
1.00848	-2.582	5.165	0.245971	-2.582	5.165	0.491941	-2.582	5.165	47.26	-2.582	5.165	55.18	-2.582	5.165	18.42	-2.582	5.165
1.22985	-2.584	5.17	0.442747	-2.584	5.17	0.565732	-2.584	5.17	46.99	-2.584	5.17	55.08	-2.584	5.17	18.42	-2.584	5.17
0.860897	-2.587	5.175	0.0737912	-2.587	5.175	0.245971	-2.587	5.175	47.41	-2.587	5.175	55.28	-2.587	5.175	18.22	-2.587	5.175
1.25445	-2.589	5.18	0.393553	-2.589	5.18	0.639524	-2.589	5.18	47.16	-2.589	5.18	55.11	-2.589	5.18	18.57	-2.589	5.18
1.13146	-2.592	5.185	0.344359	-2.592	5.185	0.41815	-2.592	5.185	47.29	-2.592	5.185	55.2	-2.592	5.185	18.42	-2.592	5.185
0.860897	-2.594	5.19	0.122985	-2.594	5.19	0.319762	-2.594	5.19	47.53	-2.594	5.19	55.3	-2.594	5.19	18.52	-2.594	5.19
1.22985	-2.597	5.195	0.442747	-2.597	5.195	0.590329	-2.597	5.195	47.29	-2.597	5.195	55.18	-2.597	5.195	18.79	-2.597	5.195
0.811703	-2.599	5.2	0.122985	-2.599	5.2	0.196776	-2.599	5.2	47.56	-2.599	5.2	55.47	-2.599	5.2	18.54	-2.599	5.2
1.00848	-2.602	5.205	0.245971	-2.602	5.205	0.393553	-2.602	5.205	47.65	-2.602	5.205	55.47	-2.602	5.205	18.69	-2.602	5.205
1.32824	-2.604	5.21	0.516538	-2.604	5.21	0.590329	-2.604	5.21	47.43	-2.604	5.21	55.47	-2.604	5.21	18.74	-2.604	5.21
0.959285	-2.607	5.215	0.196776	-2.607	5.215	0.221374	-2.607	5.215	47.78	-2.607	5.215	55.79	-2.607	5.215	18.59	-2.607	5.215
1.32824	-2.609	5.22	0.541135	-2.609	5.22	0.688718	-2.609	5.22	47.7	-2.609	5.22	55.7	-2.609	5.22	18.84	-2.609	5.22
1.18066	-2.612	5.225	0.41815	-2.612	5.225	0.467344	-2.612	5.225	47.7	-2.612	5.225	55.84	-2.612	5.225	18.66	-2.612	5.225
0.910091	-2.614	5.23	0.147582	-2.614	5.23	0.368956	-2.614	5.23	48	-2.614	5.23	55.97	-2.614	5.23	18.66	-2.614	5.23
1.20526	-2.617	5.235	0.467344	-2.617	5.235	0.639524	-2.617	5.235	47.65	-2.617	5.235	55.74	-2.617	5.235	18.76	-2.617	5.235
0.910091	-2.619	5.24	0.0983882	-2.619	5.24	0.295165	-2.619	5.24	47.88	-2.619	5.24	56.02	-2.619	5.24	18.52	-2.619	5.24
1.00848	-2.622	5.245	0.221374	-2.622	5.245	0.41815	-2.622	5.245	47.9	-2.622	5.245	55.89	-2.622	5.245	18.64	-2.622	5.245
1.25445	-2.624	5.25	0.368956	-2.624	5.25	0.614927	-2.624	5.25	47.65	-2.624	5.25	55.87	-2.624	5.25	18.61	-2.624	5.25
0.934688	-2.627	5.255	0.0983882	-2.627	5.255	0.245971	-2.627	5.255	47.93	-2.627	5.255	56.11	-2.627	5.255	18.57	-2.627	5.255
1.25445	-2.629	5.26	0.393553	-2.629	5.26	0.614927	-2.629	5.26	47.8	-2.629	5.26	55.92	-2.629	5.26	18.84	-2.629	5.26
1.20526	-2.632	5.265	0.393553	-2.632	5.265	0.442747	-2.632	5.265	47.8	-2.632	5.265	56.02	-2.632	5.265	18.81	-2.632	5.265
0.983882	-2.634	5.27	0.245971	-2.634	5.27	0.270568	-2.634	5.27	48.07	-2.634	5.27	56.11	-2.634	5.27	18.91	-2.634	5.27
1.32824	-2.637	5.275	0.516538	-2.637	5.275	0.614927	-2.637	5.275	47.93	-2.637	5.275	55.94	-2.637	5.275	19.01	-2.637	5.275
0.983882	-2.639	5.28	0.196776	-2.639	5.28	0.245971	-2.639	5.28	48.05	-2.639	5.28	56.26	-2.639	5.28	18.86	-2.639	5.28
1.03308	-2.642	5.285	0.221374	-2.642	5.285	0.368956	-2.642	5.285	48.17	-2.642	5.285	56.16	-2.642	5.285	18.98	-2.642	5.285
1.22985	-2.644	5.29	0.442747	-2.644	5.29	0.639524	-2.644	5.29	47.93	-2.644	5.29	56.02	-2.644	5.29	18.96	-2.644	5.29
0.910091	-2.647	5.295	0.172179	-2.647	5.295	0.221374	-2.647	5.295	48.22	-2.647	5.295	56.41	-2.647	5.295	18.96	-2.647	5.295
1.13146	-2.649	5.3	0.41815	-2.649	5.3	0.590329	-2.649	5.3	48.17	-2.649	5.3	56.29	-2.649	5.3	19.08	-2.649	5.3
1.15606	-2.652	5.305	0.368956	-2.652	5.305	0.516538	-2.652	5.305	48.15	-2.652	5.305	56.51	-2.652	5.305	18.91	-2.652	5.305
0.934688	-2.654	5.31	0.147582	-2.654	5.31	0.270568	-2.654	5.31	48.37	-2.654	5.31	56.78	-2.654	5.31	19.06	-2.654	5.31
1.25445	-2.657	5.315	0.467344	-2.657	5.315	0.614927	-2.657	5.315	48.2	-2.657	5.315	56.46	-2.657	5.315	19.01	-2.657	5.315
1.00848	-2.659	5.32	0.196776	-2.659	5.32	0.319762	-2.659	5.32	48.27	-2.659	5.32	56.73	-2.659	5.32	18.86	-2.659	5.32
1.13146	-2.662	5.325	0.295165	-2.662	5.325	0.41815	-2.662	5.325	48.34	-2.662	5.325	56.61	-2.662	5.325	19.01	-2.662	5.325
1.35284	-2.664	5.33	0.41815	-2.664	5.33	0.688718	-2.664	5.33	48.27	-2.664	5.33	56.43	-2.664	5.33	18.93	-2.664	5.33
1.08227	-2.667	5.335	0.0737912	-2.667	5.335	0.295165	-2.667	5.335	48.44	-2.667	5.335	56.75	-2.667	5.335	18.88	-2.667	5.335
1.32824	-2.669	5.34	0.368956	-2.669	5.34	0.639524	-2.669	5.34	48.42	-2.669	5.34	56.51	-2.669	5.34	19.11	-2.669	5.34
1.22985	-2.672	5.345	0.319762	-2.672	5.345	0.541135	-2.672	5.345	48.44	-2.672	5.345	56.58	-2.672	5.345	18.96	-2.672	5.345
1.13146	-2.674	5.35	0.196776	-2.674	5.35	0.295165	-2.674	5.35	48.66	-2.674	5.35	56.83	-2.674	5.35	19.18	-2.674	5.35
1.42663	-2.677	5.355	0.516538	-2.677	5.355	0.590329	-2.677	5.355	48.52	-2.677	5.355	56.58	-2.677	5.355	19.28	-2.677	5.355
1.13146	-2.679	5.36	0.147582	-2.679	5.36	0.295165	-2.679	5.36	48.64	-2.679	5.36	56.88	-2.679	5.36	19.16	-2.679	5.36
1.18066	-2.682	5.365	0.344359	-2.682	5.365	0.368956	-2.682	5.365	48.61	-2.682	5.365	56.85	-2.682	5.365	19.43	-2.682	5.365
1.37744	-2.684	5.37	0.565732	-2.684	5.37	0.664121	-2.684	5.37	48.49	-2.684	5.37	56.63	-2.684	5.37	19.25	-2.684	5.37
1.10687	-2.687	5.375	0.270568	-2.687	5.375	0.295165	-2.687	5.375	48.71	-2.687	5.375	57	-2.687	5.375	19.28	-2.687	5.375
1.32824	-2.689	5.38	0.565732	-2.689	5.38	0.614927	-2.689	5.38	48.66	-2.689	5.38	56.85	-2.689	5.38	19.48	-2.689	5.38
1.22985	-2.692	5.385	0.368956	-2.692	5.385	0.541135	-2.692	5.385	48.71	-2.692	5.385	56.93	-2.692	5.385	19.2	-2.692	5.385
1.05767	-2.694	5.39	0.221374	-2.694	5.39	0.319762	-2.694	5.39	48.88	-2.694	5.39	57.32	-2.694	5.39	19.38	-2.694	5.39
1.30364	-2.697	5.395	0.491941	-2.697	5.395	0.664121	-2.697	5.395	48.79	-2.697	5.395	57	-2.697	5.395	19.43	-2.697	5.395
1.03308	-2.699	5.4	0.147582	-2.699	5.4	0.393553	-2.699	5.4	48.96	-2.699	5.4	57.27	-2.699	5.4	19.25	-2.699	5.4
1.18066	-2.702	5.405	0.344359	-2.702	5.405	0.467344	-2.702	5.405	48.91	-2.702	5.405	57.37	-2.702	5.405	19.52	-2.702	5.405
1.30364	-2.704	5.41	0.41815	-2.704	5.41	0.664121	-2.704	5.41	48.81	-2.704	5.41	57.12	-2.704	5.41	19.33	-2.704	5.41
1.00848	-2.707	5.415	0.147582	-2.707	5.415	0.368956	-2.707	5.415	49.06	-2.707	5.415	57.54	-2.707	5.415	19.28	-2.707	5.415
1.25445	-2.709	5.42	0.467344	-2.709	5.42	0.565732	-2.709	5.42	48.93	-2.709	5.42	57.32	-2.709	5.42	19.55	-2.709	5.42
1.13146	-2.712	5.425	0.270568	-2.712	5.425	0.491941	-2.712	5.425	49.03	-2.712	5.425	57.32	-2.712	5.425	19.3	-2.712	5.425
1.03308	-2.714	5.43	0.172179	-2.714	5.43	0.270568	-2.714	5.43	49.15	-2.714	5.43	57.61	-2.714	5.43	19.55	-2.714	5.43
1.30364	-2.717	5.435	0.442747	-2.717	5.435	0.541135	-2.717	5.435	48.93	-2.717	5.435	57.29	-2.717	5.435	19.57	-2.717	5.435
1.00848	-2.719	5.44	0.0491941	-2.719	5.44	0.245971	-2.719	5.44	49.23	-2.719	5.44	57.49	-2.719	5.44	19.25	-2.719	5.44
1.25445	-2.722	5.445	0.319762	-2.722	5.445	0.295165	-2.722	5.445	49.11	-2.722	5.445	57.52	-2.722	5.445	19.55	-2.722	5.445
1.40203	-2.724	5.45	0.41815	-2.724	5.45	0.565732	-2.724	5.45	49.06	-2.724	5.45	57.29	-2.724	5.45	19.38	-2.724	5.45
1.15606	-2.727	5.455	0.221374	-2.727	5.455	0.368956	-2.727	5.455	49.28	-2.727	5.455	57.66	-2.727	5.455	19.35	-2.727	5.455
1.50042	-2.729	5.46	0.565732	-2.729	5.46	0.688718	-2.729	5.46	49.15	-2.729	5.46	57.61	-2.729	5.46	19.77	-2.729	5.46
1.35284	-2.732	5.465	0.41815	-2.732	5.465	0.614927	-2.732	5.465	49.33	-2.732	5.465	57.64	-2.732	5.465	19.48	-2.732	5.465
1.20526	-2.734	5.47	0.196776	-2.734	5.47	0.442747	-2.734	5.47	49.45	-2.734	5.47	57.93	-2.734	5.47	19.72	-2.734	5.47
1.45123	-2.737	5.475	0.565732	-2.737	5.475	0.639524	-2.737	5.475	49.28	-2.737	5.475	57.74	-2.737	5.475	19.87	-2.737	5.475
1.10687	-2.739	5.48	0.172179	-2.739	5.48	0.368956	-2.739	5.48	49.5	-2.739	5.48	57.88	-2.739	5.48	19.5	-2.739	5.48
1.25445	-2.742	5.485	0.368956	-2.742	5.485	0.41815	-2.742	5.485	49.4	-2.742	5.485	57.96	-2.742	5.485	19.84	-2.742	5.485
1.40203	-2.744	5.49	0.516538	-2.744	5.49	0.565732	-2.744	5.49	49.35	-2.744	5.49	57.76	-2.744	5.49	19.62	-2.744	5.49
1.08227	-2.747	5.495	0.147582	-2.747	5.495	0.270568	-2.747	5.495	49.67	-2.747	5.495	58.03	-2.747	5.495	19.52	-2.747	5.495
1.42663	-2.749	5.5	0.491941	-2.749	5.5	0.565732	-2.749	5.5	49.43	-2.749	5.5	57.93	-2.749	5.5	19.92	-2.749	5.5
1.18066	-2.752	5.505	0.245971	-2.752	5.505	0.41815	-2.752	5.505	49.6	-2.752	5.505	57.96	-2.752	5.505	19.62	-2.752	5.505
1.08227	-2.754	5.51	0.0491941	-2.754	5.51	0.344359	-2.754	5.51	49.79	-2.754	5.51	58.18	-2.754	5.51	19.79	-2.754	5.51
1.45123	-2.757	5.515	0.393553	-2.757	5.515	0.664121	-2.757	5.515	49.52	-2.757	5.515	57.98	-2.757	5.515	19.99	-2.757	5.515
1.10687	-2.759	5.52	0	-2.759	5.52	0.319762	-2.759	5.52	49.77	-2.759	5.52	58.11	-2.759	5.52	19.6	-2.759	5.52
1.30364	-2.762	5.525	0.196776	-2.762	5.525	0.467344	-2.762	5.525	49.65	-2.762	5.525	58.28	-2.762	5.525	19.92	-2.762	5.525
1.47582	-2.764	5.53	0.442747	-2.764	5.53	0.639524	-2.764	5.53	49.47	-2.764	5.53	58.11	-2.764	5.53	19.84	-2.764	5.53
1.20526	-2.767	5.535	0.172179	-2.767	5.535	0.442747	-2.767	5.535	49.79	-2.767	5.535	58.38	-2.767	5.535	19.77	-2.767	5.535
1.57421	-2.769	5.54	0.565732	-2.769	5.54	0.762509	-2.769	5.54	49.72	-2.769	5.54	58.4	-2.769	5.54	20.16	-2.769	5.54
1.42663	-2.772	5.545	0.467344	-2.772	5.545	0.590329	-2.772	5.545	49.84	-2.772	5.545	58.43	-2.772	5.545	19.89	-2.772	5.545
1.15606	-2.774	5.55	0.221374	-2.774	5.55	0.41815	-2.774	5.55	50.16	-2.774	5.55	58.67	-2.774	5.55	20.02	-2.774	5.55
1.52502	-2.777	5.555	0.590329	-2.777	5.555	0.664121	-2.777	5.555	49.87	-2.777	5.555	58.5	-2.777	5.555	20.16	-2.777	5.555
1.13146	-2.779	5.56	0.172179	-2.779	5.56	0.368956	-2.779	5.56	50.04	-2.779	5.56	58.57	-2.779	5.56	19.84	-2.779	5.56
1.32824	-2.782	5.565	0.245971	-2.782	5.565	0.491941	-2.782	5.565	50.04	-2.782	5.565	58.62	-2.782	5.565	20.07	-2.782	5.565
1.57421	-2.784	5.57	0.491941	-2.784	5.57	0.565732	-2.784	5.57	49.79	-2.784	5.57	58.5	-2.784	5.57	19.99	-2.784	5.57
1.15606	-2.787	5.575	0.0983882	-2.787	5.575	0.196776	-2.787	5.575	50.16	-2.787	5.575	58.65	-2.787	5.575	19.84	-2.787	5.575
1.54961	-2.789	5.58	0.393553	-2.789	5.58	0.590329	-2.789	5.58	49.94	-2.789	5.58	58.6	-2.789	5.58	20.19	-2.789	5.58
1.32824	-2.792	5.585	0.270568	-2.792	5.585	0.393553	-2.792	5.585	50.02	-2.792	5.585	58.62	-2.792	5.585	19.97	-2.792	5.585
1.18066	-2.794	5.59	0	-2.794	5.59	0.393553	-2.794	5.59	50.24	-2.794	5.59	58.77	-2.794	5.59	19.99	-2.794	5.59
1.52502	-2.797	5.595	0.467344	-2.797	5.595	0.688718	-2.797	5.595	49.92	-2.797	5.595	58.62	-2.797	5.595	20.24	-2.797	5.595
1.15606	-2.799	5.6	0.0983882	-2.799	5.6	0.344359	-2.799	5.6	50.21	-2.799	5.6	58.77	-2.799	5.6	19.94	-2.799	5.6
1.27905	-2.802	5.605	0.172179	-2.802	5.605	0.491941	-2.802	5.605	50.26	-2.802	5.605	58.84	-2.802	5.605	20.19	-2.802	5.605
1.50042	-2.804	5.61	0.41815	-2.804	5.61	0.664121	-2.804	5.61	50.04	-2.804	5.61	58.79	-2.804	5.61	20.21	-2.804	5.61
1.18066	-2.807	5.615	0.122985	-2.807	5.615	0.393553	-2.807	5.615	50.46	-2.807	5.615	59.14	-2.807	5.615	20.14	-2.807	5.615
1.57421	-2.809	5.62	0.442747	-2.809	5.62	0.737912	-2.809	5.62	50.31	-2.809	5.62	59.14	-2.809	5.62	20.43	-2.809	5.62
1.52502	-2.812	5.625	0.393553	-2.812	5.625	0.491941	-2.812	5.625	50.36	-2.812	5.625	59.24	-2.812	5.625	20.34	-2.812	5.625
1.27905	-2.814	5.63	0.196776	-2.814	5.63	0.344359	-2.814	5.63	50.7	-2.814	5.63	59.36	-2.814	5.63	20.36	-2.814	5.63
1.6972	-2.817	5.635	0.565732	-2.817	5.635	0.614927	-2.817	5.635	50.38	-2.817	5.635	59.19	-2.817	5.635	20.53	-2.817	5.635
1.30364	-2.819	5.64	0.270568	-2.819	5.64	0.245971	-2.819	5.64	50.58	-2.819	5.64	59.33	-2.819	5.64	20.24	-2.819	5.64
1.40203	-2.822	5.645	0.344359	-2.822	5.645	0.442747	-2.822	5.645	50.63	-2.822	5.645	59.29	-2.822	5.645	20.36	-2.822	5.645
1.57421	-2.824	5.65	0.541135	-2.824	5.65	0.590329	-2.824	5.65	50.34	-2.824	5.65	59.16	-2.824	5.65	20.26	-2.824	5.65
1.10687	-2.827	5.655	0.172179	-2.827	5.655	0.319762	-2.827	5.655	50.61	-2.827	5.655	59.41	-2.827	5.655	20.07	-2.827	5.655
1.42663	-2.829	5.66	0.41815	-2.829	5.66	0.737912	-2.829	5.66	50.46	-2.829	5.66	59.19	-2.829	5.66	20.34	-2.829	5.66
1.30364	-2.832	5.665	0.344359	-2.832	5.665	0.565732	-2.832	5.665	50.43	-2.832	5.665	59.31	-2.832	5.665	20.19	-2.832	5.665
1.18066	-2.834	5.67	0.122985	-2.834	5.67	0.467344	-2.834	5.67	50.75	-2.834	5.67	59.38	-2.834	5.67	20.31	-2.834	5.67
1.62341	-2.837	5.675	0.491941	-2.837	5.675	0.811703	-2.837	5.675	50.53	-2.837	5.675	59.14	-2.837	5.675	20.53	-2.837	5.675
1.27905	-2.839	5.68	0.147582	-2.839	5.68	0.393553	-2.839	5.68	50.75	-2.839	5.68	59.46	-2.839	5.68	20.41	-2.839	5.68
1.37744	-2.842	5.685	0.221374	-2.842	5.685	0.491941	-2.842	5.685	50.85	-2.842	5.685	59.38	-2.842	5.685	20.53	-2.842	5.685
1.6726	-2.844	5.69	0.491941	-2.844	5.69	0.737912	-2.844	5.69	50.68	-2.844	5.69	59.46	-2.844	5.69	20.56	-2.844	5.69
1.32824	-2.847	5.695	0.270568	-2.847	5.695	0.393553	-2.847	5.695	50.97	-2.847	5.695	59.78	-2.847	5.695	20.58	-2.847	5.695
1.648	-2.849	5.7	0.516538	-2.849	5.7	0.713315	-2.849	5.7	50.95	-2.849	5.7	59.68	-2.849	5.7	20.8	-2.849	5.7
1.57421	-2.852	5.705	0.516538	-2.852	5.705	0.467344	-2.852	5.705	50.93	-2.852	5.705	59.9	-2.852	5.705	20.7	-2.852	5.705
1.30364	-2.854	5.71	0.221374	-2.854	5.71	0.245971	-2.854	5.71	51.12	-2.854	5.71	60.05	-2.854	5.71	20.75	-2.854	5.71
1.6972	-2.857	5.715	0.491941	-2.857	5.715	0.664121	-2.857	5.715	50.93	-2.857	5.715	59.8	-2.857	5.715	20.75	-2.857	5.715
1.40203	-2.859	5.72	0.172179	-2.859	5.72	0.295165	-2.859	5.72	51.02	-2.859	5.72	60	-2.859	5.72	20.53	-2.859	5.72
1.42663	-2.862	5.725	0.245971	-2.862	5.725	0.491941	-2.862	5.725	51.1	-2.862	5.725	59.9	-2.862	5.725	20.68	-2.862	5.725
1.6726	-2.864	5.73	0.467344	-2.864	5.73	0.762509	-2.864	5.73	50.9	-2.864	5.73	59.78	-2.864	5.73	20.58	-2.864	5.73
1.37744	-2.867	5.735	0.122985	-2.867	5.735	0.368956	-2.867	5.735	51.17	-2.867	5.735	60.07	-2.867	5.735	20.61	-2.867	5.735
1.62341	-2.869	5.74	0.393553	-2.869	5.74	0.811703	-2.869	5.74	51.07	-2.869	5.74	59.83	-2.869	5.74	20.75	-2.869	5.74
1.52502	-2.872	5.745	0.368956	-2.872	5.745	0.713315	-2.872	5.745	51.05	-2.872	5.745	59.97	-2.872	5.745	20.63	-2.872	5.745
1.27905	-2.874	5.75	0.270568	-2.874	5.75	0.467344	-2.874	5.75	51.27	-2.874	5.75	60.15	-2.874	5.75	20.73	-2.874	5.75
1.57421	-2.877	5.755	0.541135	-2.877	5.755	0.885494	-2.877	5.755	51.02	-2.877	5.755	59.92	-2.877	5.755	20.75	-2.877	5.755
1.22985	-2.879	5.76	0.172179	-2.879	5.76	0.393553	-2.879	5.76	51.22	-2.879	5.76	60.22	-2.879	5.76	20.63	-2.879	5.76
1.35284	-2.882	5.765	0.245971	-2.882	5.765	0.442747	-2.882	5.765	51.29	-2.882	5.765	60.22	-2.882	5.765	20.85	-2.882	5.765
1.648	-2.884	5.77	0.41815	-2.884	5.77	0.664121	-2.884	5.77	51.27	-2.884	5.77	60.1	-2.884	5.77	20.83	-2.884	5.77
1.40203	-2.887	5.775	0.172179	-2.887	5.775	0.270568	-2.887	5.775	51.54	-2.887	5.775	60.49	-2.887	5.775	20.9	-2.887	5.775
1.72179	-2.889	5.78	0.41815	-2.889	5.78	0.639524	-2.889	5.78	51.59	-2.889	5.78	60.39	-2.889	5.78	21.12	-2.889	5.78
1.6726	-2.892	5.785	0.295165	-2.892	5.785	0.491941	-2.892	5.785	51.59	-2.892	5.785	60.47	-2.892	5.785	20.9	-2.892	5.785
1.50042	-2.894	5.79	0.122985	-2.894	5.79	0.295165	-2.894	5.79	51.66	-2.894	5.79	60.71	-2.894	5.79	21.05	-2.894	5.79
1.74639	-2.897	5.795	0.467344	-2.897	5.795	0.713315	-2.897	5.795	51.42	-2.897	5.795	60.29	-2.897	5.795	20.97	-2.897	5.795
1.47582	-2.899	5.8	0.0983882	-2.899	5.8	0.442747	-2.899	5.8	51.52	-2.899	5.8	60.52	-2.899	5.8	20.75	-2.899	5.8
1.57421	-2.902	5.805	0.295165	-2.902	5.805	0.491941	-2.902	5.805	51.44	-2.902	5.805	60.44	-2.902	5.805	20.95	-2.902	5.805
1.77099	-2.904	5.81	0.467344	-2.904	5.81	0.787106	-2.904	5.81	51.37	-2.904	5.81	60.24	-2.904	5.81	20.75	-2.904	5.81
1.50042	-2.907	5.815	0.196776	-2.907	5.815	0.393553	-2.907	5.815	51.64	-2.907	5.815	60.74	-2.907	5.815	20.8	-2.907	5.815
1.6972	-2.909	5.82	0.565732	-2.909	5.82	0.811703	-2.909	5.82	51.54	-2.909	5.82	60.49	-2.909	5.82	21	-2.909	5.82
1.6726	-2.912	5.825	0.442747	-2.912	5.825	0.787106	-2.912	5.825	51.74	-2.912	5.825	60.61	-2.912	5.825	20.8	-2.912	5.825
1.50042	-2.914	5.83	0.368956	-2.914	5.83	0.614927	-2.914	5.83	51.84	-2.914	5.83	60.91	-2.914	5.83	21.12	-2.914	5.83
1.74639	-2.917	5.835	0.688718	-2.917	5.835	0.934688	-2.917	5.835	51.71	-2.917	5.835	60.66	-2.917	5.835	21.17	-2.917	5.835
1.37744	-2.919	5.84	0.295165	-2.919	5.84	0.590329	-2.919	5.84	51.93	-2.919	5.84	60.93	-2.919	5.84	21.05	-2.919	5.84
1.45123	-2.922	5.845	0.467344	-2.922	5.845	0.590329	-2.922	5.845	51.88	-2.922	5.845	60.96	-2.922	5.845	21.37	-2.922	5.845
1.59881	-2.924	5.85	0.565732	-2.924	5.85	0.811703	-2.924	5.85	51.84	-2.924	5.85	60.69	-2.924	5.85	21.2	-2.924	5.85
1.35284	-2.927	5.855	0.270568	-2.927	5.855	0.442747	-2.927	5.855	52.03	-2.927	5.855	61.15	-2.927	5.855	21.17	-2.927	5.855
1.648	-2.929	5.86	0.590329	-2.929	5.86	0.639524	-2.929	5.86	51.91	-2.929	5.86	61.06	-2.929	5.86	21.44	-2.929	5.86
1.57421	-2.932	5.865	0.344359	-2.932	5.865	0.614927	-2.932	5.865	52.01	-2.932	5.865	61.13	-2.932	5.865	21.1	-2.932	5.865
1.47582	-2.934	5.87	0.172179	-2.934	5.87	0.393553	-2.934	5.87	52.13	-2.934	5.87	61.38	-2.934	5.87	21.27	-2.934	5.87
1.79559	-2.937	5.875	0.467344	-2.937	5.875	0.688718	-2.937	5.875	51.88	-2.937	5.875	61.03	-2.937	5.875	21.34	-2.937	5.875
1.50042	-2.939	5.88	0.0737912	-2.939	5.88	0.442747	-2.939	5.88	52.06	-2.939	5.88	61.2	-2.939	5.88	21.07	-2.939	5.88
1.6726	-2.942	5.885	0.295165	-2.942	5.885	0.590329	-2.942	5.885	51.91	-2.942	5.885	61.23	-2.942	5.885	21.34	-2.942	5.885
1.79559	-2.944	5.89	0.467344	-2.944	5.89	0.860897	-2.944	5.89	51.84	-2.944	5.89	61.01	-2.944	5.89	21.12	-2.944	5.89
1.47582	-2.947	5.895	0.196776	-2.947	5.895	0.688718	-2.947	5.895	52.08	-2.947	5.895	61.3	-2.947	5.895	21.1	-2.947	5.895
1.79559	-2.949	5.9	0.565732	-2.949	5.9	0.885494	-2.949	5.9	51.96	-2.949	5.9	61.15	-2.949	5.9	21.47	-2.949	5.9
1.62341	-2.952	5.905	0.393553	-2.952	5.905	0.8363	-2.952	5.905	52.15	-2.952	5.905	61.18	-2.952	5.905	21.22	-2.952	5.905
1.47582	-2.954	5.91	0.221374	-2.954	5.91	0.614927	-2.954	5.91	52.43	-2.954	5.91	61.47	-2.954	5.91	21.52	-2.954	5.91
1.77099	-2.957	5.915	0.590329	-2.957	5.915	0.8363	-2.957	5.915	52.23	-2.957	5.915	61.33	-2.957	5.915	21.66	-2.957	5.915
1.40203	-2.959	5.92	0.122985	-2.959	5.92	0.541135	-2.959	5.92	52.52	-2.959	5.92	61.55	-2.959	5.92	21.34	-2.959	5.92
1.57421	-2.962	5.925	0.270568	-2.962	5.925	0.491941	-2.962	5.925	52.43	-2.962	5.925	61.65	-2.962	5.925	21.69	-2.962	5.925
1.77099	-2.964	5.93	0.467344	-2.964	5.93	0.688718	-2.964	5.93	52.3	-2.964	5.93	61.42	-2.964	5.93	21.52	-2.964	5.93
1.50042	-2.967	5.935	0.147582	-2.967	5.935	0.368956	-2.967	5.935	52.7	-2.967	5.935	61.74	-2.967	5.935	21.42	-2.967	5.935
1.86938	-2.969	5.94	0.541135	-2.969	5.94	0.639524	-2.969	5.94	52.45	-2.969	5.94	61.72	-2.969	5.94	21.69	-2.969	5.94
1.72179	-2.972	5.945	0.393553	-2.972	5.945	0.565732	-2.972	5.945	52.52	-2.972	5.945	61.7	-2.972	5.945	21.39	-2.972	5.945
1.54961	-2.974	5.95	0.172179	-2.974	5.95	0.41815	-2.974	5.95	52.67	-2.974	5.95	61.94	-2.974	5.95	21.52	-2.974	5.95
1.84478	-2.977	5.955	0.541135	-2.977	5.955	0.713315	-2.977	5.955	52.35	-2.977	5.955	61.7	-2.977	5.955	21.64	-2.977	5.955
1.47582	-2.979	5.96	0.147582	-2.979	5.96	0.467344	-2.979	5.96	52.65	-2.979	5.96	61.82	-2.979	5.96	21.29	-2.979	5.96
1.62341	-2.982	5.965	0.319762	-2.982	5.965	0.688718	-2.982	5.965	52.55	-2.982	5.965	61.94	-2.982	5.965	21.61	-2.982	5.965
1.77099	-2.984	5.97	0.541135	-2.984	5.97	0.860897	-2.984	5.97	52.43	-2.984	5.97	61.79	-2.984	5.97	21.47	-2.984	5.97
1.47582	-2.987	5.975	0.196776	-2.987	5.975	0.639524	-2.987	5.975	52.79	-2.987	5.975	62.06	-2.987	5.975	21.37	-2.987	5.975
1.86938	-2.989	5.98	0.614927	-2.989	5.98	0.885494	-2.989	5.98	52.57	-2.989	5.98	61.99	-2.989	5.98	21.76	-2.989	5.98
1.74639	-2.992	5.985	0.541135	-2.992	5.985	0.811703	-2.992	5.985	52.62	-2.992	5.985	61.97	-2.992	5.985	21.59	-2.992	5.985
1.59881	-2.994	5.99	0.270568	-2.994	5.99	0.688718	-2.994	5.99	52.84	-2.994	5.99	62.19	-2.994	5.99	21.79	-2.994	5.99
1.96776	-2.997	5.995	0.664121	-2.997	5.995	0.910091	-2.997	5.995	52.57	-2.997	5.995	61.99	-2.997	5.995	21.93	-2.997	5.995
1.54961	-2.999	6	0.147582	-2.999	6	0.541135	-2.999	6	52.84	-2.999	6	62.09	-2.999	6	21.66	-2.999	6
1.6972	-3.002	6.005	0.319762	-3.002	6.005	0.639524	-3.002	6.005	52.82	-3.002	6.005	62.16	-3.002	6.005	21.88	-3.002	6.005
1.91857	-3.004	6.01	0.491941	-3.004	6.01	0.762509	-3.004	6.01	52.65	-3.004	6.01	62.09	-3.004	6.01	21.81	-3.004	6.01
1.57421	-3.007	6.015	0.0983882	-3.007	6.015	0.467344	-3.007	6.015	53.09	-3.007	6.015	62.36	-3.007	6.015	21.61	-3.007	6.015
1.99236	-3.009	6.02	0.442747	-3.009	6.02	0.811703	-3.009	6.02	52.94	-3.009	6.02	62.33	-3.009	6.02	21.91	-3.009	6.02
1.84478	-3.012	6.025	0.393553	-3.012	6.025	0.688718	-3.012	6.025	52.99	-3.012	6.025	62.36	-3.012	6.025	21.71	-3.012	6.025
1.648	-3.014	6.03	0.0983882	-3.014	6.03	0.565732	-3.014	6.03	53.21	-3.014	6.03	62.51	-3.014	6.03	21.88	-3.014	6.03
2.01696	-3.017	6.035	0.541135	-3.017	6.035	0.860897	-3.017	6.035	52.82	-3.017	6.035	62.33	-3.017	6.035	22.08	-3.017	6.035
1.648	-3.019	6.04	0.147582	-3.019	6.04	0.590329	-3.019	6.04	53.02	-3.019	6.04	62.41	-3.019	6.04	21.79	-3.019	6.04
1.79559	-3.022	6.045	0.344359	-3.022	6.045	0.762509	-3.022	6.045	53.06	-3.022	6.045	62.48	-3.022	6.045	22.03	-3.022	6.045
2.01696	-3.024	6.05	0.614927	-3.024	6.05	0.934688	-3.024	6.05	52.87	-3.024	6.05	62.43	-3.024	6.05	21.96	-3.024	6.05
1.62341	-3.027	6.055	0.270568	-3.027	6.055	0.565732	-3.027	6.055	53.31	-3.027	6.055	62.73	-3.027	6.055	21.74	-3.027	6.055
1.96776	-3.029	6.06	0.590329	-3.029	6.06	0.910091	-3.029	6.06	53.16	-3.029	6.06	62.65	-3.029	6.06	22.03	-3.029	6.06
1.84478	-3.032	6.065	0.442747	-3.032	6.065	0.688718	-3.032	6.065	53.11	-3.032	6.065	62.78	-3.032	6.065	21.93	-3.032	6.065
1.62341	-3.034	6.07	0.221374	-3.034	6.07	0.639524	-3.034	6.07	53.43	-3.034	6.07	62.9	-3.034	6.07	22.03	-3.034	6.07
2.04156	-3.037	6.075	0.590329	-3.037	6.075	0.885494	-3.037	6.075	53.09	-3.037	6.075	62.73	-3.037	6.075	22.28	-3.037	6.075
1.648	-3.039	6.08	0.196776	-3.039	6.08	0.467344	-3.039	6.08	53.36	-3.039	6.08	62.88	-3.039	6.08	22.06	-3.039	6.08
1.74639	-3.042	6.085	0.270568	-3.042	6.085	0.664121	-3.042	6.085	53.43	-3.042	6.085	62.8	-3.042	6.085	22.25	-3.042	6.085
2.01696	-3.044	6.09	0.491941	-3.044	6.09	0.762509	-3.044	6.09	53.21	-3.044	6.09	62.7	-3.044	6.09	22.2	-3.044	6.09
1.62341	-3.047	6.095	0.172179	-3.047	6.095	0.516538	-3.047	6.095	53.58	-3.047	6.095	63	-3.047	6.095	22.01	-3.047	6.095
1.96776	-3.049	6.1	0.467344	-3.049	6.1	0.860897	-3.049	6.1	53.46	-3.049	6.1	62.9	-3.049	6.1	22.23	-3.049	6.1
1.94317	-3.052	6.105	0.442747	-3.052	6.105	0.713315	-3.052	6.105	53.36	-3.052	6.105	63.05	-3.052	6.105	22.08	-3.052	6.105
1.648	-3.054	6.11	0.147582	-3.054	6.11	0.541135	-3.054	6.11	53.63	-3.054	6.11	63.15	-3.054	6.11	22.16	-3.054	6.11
2.06615	-3.057	6.115	0.516538	-3.057	6.115	0.8363	-3.057	6.115	53.33	-3.057	6.115	62.92	-3.057	6.115	22.23	-3.057	6.115
1.74639	-3.059	6.12	0.270568	-3.059	6.12	0.467344	-3.059	6.12	53.51	-3.059	6.12	63.17	-3.059	6.12	22.06	-3.059	6.12
1.77099	-3.062	6.125	0.393553	-3.062	6.125	0.664121	-3.062	6.125	53.63	-3.062	6.125	63.1	-3.062	6.125	22.28	-3.062	6.125
2.01696	-3.064	6.13	0.614927	-3.064	6.13	0.8363	-3.064	6.13	53.46	-3.064	6.13	63.02	-3.064	6.13	22.23	-3.064	6.13
1.62341	-3.067	6.135	0.319762	-3.067	6.135	0.491941	-3.067	6.135	53.73	-3.067	6.135	63.29	-3.067	6.135	22.16	-3.067	6.135
1.99236	-3.069	6.14	0.541135	-3.069	6.14	0.885494	-3.069	6.14	53.58	-3.069	6.14	63.1	-3.069	6.14	22.35	-3.069	6.14
1.89397	-3.072	6.145	0.442747	-3.072	6.145	0.713315	-3.072	6.145	53.53	-3.072	6.145	63.27	-3.072	6.145	22.3	-3.072	6.145
1.72179	-3.074	6.15	0.270568	-3.074	6.15	0.614927	-3.074	6.15	53.78	-3.074	6.15	63.47	-3.074	6.15	22.43	-3.074	6.15
2.09075	-3.077	6.155	0.565732	-3.077	6.155	0.910091	-3.077	6.155	53.65	-3.077	6.155	63.24	-3.077	6.155	22.57	-3.077	6.155
1.82018	-3.079	6.16	0.196776	-3.079	6.16	0.565732	-3.079	6.16	53.8	-3.079	6.16	63.52	-3.079	6.16	22.43	-3.079	6.16
1.91857	-3.082	6.165	0.270568	-3.082	6.165	0.737912	-3.082	6.165	53.9	-3.082	6.165	63.42	-3.082	6.165	22.52	-3.082	6.165
2.16454	-3.084	6.17	0.516538	-3.084	6.17	0.959285	-3.084	6.17	53.75	-3.084	6.17	63.29	-3.084	6.17	22.43	-3.084	6.17
1.84478	-3.087	6.175	0.270568	-3.087	6.175	0.664121	-3.087	6.175	53.97	-3.087	6.175	63.66	-3.087	6.175	22.43	-3.087	6.175
2.13994	-3.089	6.18	0.565732	-3.089	6.18	1.00848	-3.089	6.18	53.93	-3.089	6.18	63.49	-3.089	6.18	22.52	-3.089	6.18
2.11535	-3.092	6.185	0.541135	-3.092	6.185	0.8363	-3.092	6.185	53.93	-3.092	6.185	63.69	-3.092	6.185	22.45	-3.092	6.185
1.79559	-3.094	6.19	0.344359	-3.094	6.19	0.614927	-3.094	6.19	54.17	-3.094	6.19	63.91	-3.094	6.19	22.57	-3.094	6.19
2.11535	-3.097	6.195	0.590329	-3.097	6.195	0.983882	-3.097	6.195	54	-3.097	6.195	63.66	-3.097	6.195	22.65	-3.097	6.195
1.82018	-3.099	6.2	0.319762	-3.099	6.2	0.713315	-3.099	6.2	54.07	-3.099	6.2	63.91	-3.099	6.2	22.55	-3.099	6.2
1.86938	-3.102	6.205	0.393553	-3.102	6.205	0.787106	-3.102	6.205	54.12	-3.102	6.205	63.83	-3.102	6.205	22.7	-3.102	6.205
2.11535	-3.104	6.21	0.565732	-3.104	6.21	1.00848	-3.104	6.21	53.97	-3.104	6.21	63.69	-3.104	6.21	22.55	-3.104	6.21
1.84478	-3.107	6.215	0.270568	-3.107	6.215	0.565732	-3.107	6.215	54.15	-3.107	6.215	64.01	-3.107	6.215	22.45	-3.107	6.215
2.11535	-3.109	6.22	0.541135	-3.109	6.22	0.860897	-3.109	6.22	54.07	-3.109	6.22	63.83	-3.109	6.22	22.62	-3.109	6.22
2.01696	-3.112	6.225	0.368956	-3.112	6.225	0.762509	-3.112	6.225	54.1	-3.112	6.225	63.91	-3.112	6.225	22.5	-3.112	6.225
1.77099	-3.114	6.23	0.221374	-3.114	6.23	0.491941	-3.114	6.23	54.2	-3.114	6.23	64.15	-3.114	6.23	22.72	-3.114	6.23
2.06615	-3.117	6.235	0.516538	-3.117	6.235	0.860897	-3.117	6.235	54	-3.117	6.235	63.86	-3.117	6.235	22.79	-3.117	6.235
1.79559	-3.119	6.24	0.196776	-3.119	6.24	0.516538	-3.119	6.24	54.17	-3.119	6.24	64.15	-3.119	6.24	22.62	-3.119	6.24
1.84478	-3.122	6.245	0.319762	-3.122	6.245	0.614927	-3.122	6.245	54.2	-3.122	6.245	64.18	-3.122	6.245	22.89	-3.122	6.245
2.13994	-3.124	6.25	0.442747	-3.124	6.25	0.983882	-3.124	6.25	54.12	-3.124	6.25	63.96	-3.124	6.25	22.7	-3.124	6.25
1.91857	-3.127	6.255	0.221374	-3.127	6.255	0.639524	-3.127	6.255	54.42	-3.127	6.255	64.33	-3.127	6.255	22.79	-3.127	6.255
2.31212	-3.129	6.26	0.590329	-3.129	6.26	1.00848	-3.129	6.26	54.32	-3.129	6.26	64.13	-3.129	6.26	23.02	-3.129	6.26
2.26293	-3.132	6.265	0.491941	-3.132	6.265	1.03308	-3.132	6.265	54.44	-3.132	6.265	64.2	-3.132	6.265	22.79	-3.132	6.265
2.01696	-3.134	6.27	0.319762	-3.134	6.27	0.762509	-3.134	6.27	54.61	-3.134	6.27	64.52	-3.134	6.27	23.02	-3.134	6.27
2.26293	-3.137	6.275	0.565732	-3.137	6.275	1.05767	-3.137	6.275	54.39	-3.137	6.275	64.28	-3.137	6.275	23.02	-3.137	6.275
1.96776	-3.139	6.28	0.221374	-3.139	6.28	0.713315	-3.139	6.28	54.56	-3.139	6.28	64.5	-3.139	6.28	22.79	-3.139	6.28
2.01696	-3.142	6.285	0.393553	-3.142	6.285	0.688718	-3.142	6.285	54.52	-3.142	6.285	64.62	-3.142	6.285	23.02	-3.142	6.285
2.16454	-3.144	6.29	0.491941	-3.144	6.29	0.983882	-3.144	6.29	54.49	-3.144	6.29	64.33	-3.144	6.29	22.75	-3.144	6.29
1.86938	-3.147	6.295	0.172179	-3.147	6.295	0.614927	-3.147	6.295	54.76	-3.147	6.295	64.72	-3.147	6.295	22.72	-3.147	6.295
2.13994	-3.149	6.3	0.491941	-3.149	6.3	0.959285	-3.149	6.3	54.56	-3.149	6.3	64.5	-3.149	6.3	22.97	-3.149	6.3
2.06615	-3.152	6.305	0.270568	-3.152	6.305	0.885494	-3.152	6.305	54.64	-3.152	6.305	64.5	-3.152	6.305	22.72	-3.152	6.305
1.99236	-3.154	6.31	0.196776	-3.154	6.31	0.688718	-3.154	6.31	54.71	-3.154	6.31	64.79	-3.154	6.31	22.99	-3.154	6.31
2.31212	-3.157	6.315	0.491941	-3.157	6.315	1.00848	-3.157	6.315	54.44	-3.157	6.315	64.47	-3.157	6.315	23.02	-3.157	6.315
1.99236	-3.159	6.32	0.147582	-3.159	6.32	0.688718	-3.159	6.32	54.79	-3.159	6.32	64.72	-3.159	6.32	22.79	-3.159	6.32
2.09075	-3.162	6.325	0.368956	-3.162	6.325	0.787106	-3.162	6.325	54.71	-3.162	6.325	64.79	-3.162	6.325	23.09	-3.162	6.325
2.26293	-3.164	6.33	0.590329	-3.164	6.33	1.08227	-3.164	6.33	54.64	-3.164	6.33	64.62	-3.164	6.33	22.97	-3.164	6.33
2.04156	-3.167	6.335	0.295165	-3.167	6.335	0.811703	-3.167	6.335	54.88	-3.167	6.335	64.99	-3.167	6.335	23.02	-3.167	6.335
2.33672	-3.169	6.34	0.614927	-3.169	6.34	1.03308	-3.169	6.34	54.71	-3.169	6.34	64.99	-3.169	6.34	23.34	-3.169	6.34
2.21374	-3.172	6.345	0.491941	-3.172	6.345	0.983882	-3.172	6.345	54.83	-3.172	6.345	64.97	-3.172	6.345	23.09	-3.172	6.345
2.06615	-3.174	6.35	0.295165	-3.174	6.35	0.713315	-3.174	6.35	54.98	-3.174	6.35	65.26	-3.174	6.35	23.34	-3.174	6.35
2.38591	-3.177	6.355	0.639524	-3.177	6.355	1.00848	-3.177	6.355	54.79	-3.177	6.355	64.94	-3.177	6.355	23.46	-3.177	6.355
2.13994	-3.179	6.36	0.245971	-3.179	6.36	0.713315	-3.179	6.36	55.08	-3.179	6.36	65.02	-3.179	6.36	23.11	-3.179	6.36
2.26293	-3.182	6.365	0.442747	-3.182	6.365	0.787106	-3.182	6.365	54.98	-3.182	6.365	65.09	-3.182	6.365	23.38	-3.182	6.365
2.36132	-3.184	6.37	0.565732	-3.184	6.37	1.00848	-3.184	6.37	54.79	-3.184	6.37	64.89	-3.184	6.37	23.11	-3.184	6.37
2.06615	-3.187	6.375	0.221374	-3.187	6.375	0.762509	-3.187	6.375	55.13	-3.187	6.375	65.21	-3.187	6.375	23.04	-3.187	6.375
2.41051	-3.189	6.38	0.590329	-3.189	6.38	1.00848	-3.189	6.38	54.91	-3.189	6.38	65.21	-3.189	6.38	23.38	-3.189	6.38
2.21374	-3.192	6.385	0.393553	-3.192	6.385	0.910091	-3.192	6.385	55.13	-3.192	6.385	65.29	-3.192	6.385	23.11	-3.192	6.385
2.06615	-3.194	6.39	0.172179	-3.194	6.39	0.787106	-3.194	6.39	55.3	-3.194	6.39	65.48	-3.194	6.39	23.29	-3.194	6.39
2.33672	-3.197	6.395	0.516538	-3.197	6.395	1.08227	-3.197	6.395	55.01	-3.197	6.395	65.29	-3.197	6.395	23.48	-3.197	6.395
1.96776	-3.199	6.4	0.147582	-3.199	6.4	0.8363	-3.199	6.4	55.35	-3.199	6.4	65.38	-3.199	6.4	23.16	-3.199	6.4
2.16454	-3.202	6.405	0.295165	-3.202	6.405	0.860897	-3.202	6.405	55.25	-3.202	6.405	65.46	-3.202	6.405	23.46	-3.202	6.405
2.43511	-3.204	6.41	0.565732	-3.204	6.41	1.10687	-3.204	6.41	55.08	-3.204	6.41	65.26	-3.204	6.41	23.38	-3.204	6.41
2.11535	-3.207	6.415	0.196776	-3.207	6.415	0.860897	-3.207	6.415	55.43	-3.207	6.415	65.51	-3.207	6.415	23.24	-3.207	6.415
2.45971	-3.209	6.42	0.639524	-3.209	6.42	1.05767	-3.209	6.42	55.28	-3.209	6.42	65.56	-3.209	6.42	23.58	-3.209	6.42
2.33672	-3.212	6.425	0.565732	-3.212	6.425	0.959285	-3.212	6.425	55.43	-3.212	6.425	65.53	-3.212	6.425	23.26	-3.212	6.425
2.11535	-3.214	6.43	0.319762	-3.214	6.43	0.713315	-3.214	6.43	55.7	-3.214	6.43	65.8	-3.214	6.43	23.48	-3.214	6.43
2.4843	-3.217	6.435	0.737912	-3.217	6.435	0.934688	-3.217	6.435	55.3	-3.217	6.435	65.61	-3.217	6.435	23.63	-3.217	6.435
2.04156	-3.219	6.44	0.319762	-3.219	6.44	0.688718	-3.219	6.44	55.5	-3.219	6.44	65.68	-3.219	6.44	23.34	-3.219	6.44
2.23833	-3.222	6.445	0.368956	-3.222	6.445	0.8363	-3.222	6.445	55.43	-3.222	6.445	65.65	-3.222	6.445	23.56	-3.222	6.445
2.43511	-3.224	6.45	0.614927	-3.224	6.45	0.983882	-3.224	6.45	55.18	-3.224	6.45	65.56	-3.224	6.45	23.46	-3.224	6.45
2.11535	-3.227	6.455	0.172179	-3.227	6.455	0.762509	-3.227	6.455	55.62	-3.227	6.455	65.83	-3.227	6.455	23.31	-3.227	6.455
2.5089	-3.229	6.46	0.516538	-3.229	6.46	1.03308	-3.229	6.46	55.43	-3.229	6.46	65.83	-3.229	6.46	23.66	-3.229	6.46
2.36132	-3.232	6.465	0.467344	-3.232	6.465	0.934688	-3.232	6.465	55.52	-3.232	6.465	65.9	-3.232	6.465	23.51	-3.232	6.465
2.18914	-3.234	6.47	0.196776	-3.234	6.47	0.811703	-3.234	6.47	55.79	-3.234	6.47	66.05	-3.234	6.47	23.66	-3.234	6.47
2.58269	-3.237	6.475	0.639524	-3.237	6.475	1.08227	-3.237	6.475	55.5	-3.237	6.475	65.92	-3.237	6.475	23.93	-3.237	6.475
2.13994	-3.239	6.48	0.196776	-3.239	6.48	0.811703	-3.239	6.48	55.77	-3.239	6.48	66.12	-3.239	6.48	23.61	-3.239	6.48
2.21374	-3.242	6.485	0.295165	-3.242	6.485	0.959285	-3.242	6.485	55.87	-3.242	6.485	66.12	-3.242	6.485	23.8	-3.242	6.485
2.5089	-3.244	6.49	0.565732	-3.244	6.49	1.15606	-3.244	6.49	55.62	-3.244	6.49	66	-3.244	6.49	23.8	-3.244	6.49
2.11535	-3.247	6.495	0.221374	-3.247	6.495	0.860897	-3.247	6.495	56.02	-3.247	6.495	66.24	-3.247	6.495	23.61	-3.247	6.495
2.60729	-3.249	6.5	0.541135	-3.249	6.5	1.15606	-3.249	6.5	55.84	-3.249	6.5	66.15	-3.249	6.5	23.83	-3.249	6.5
2.55809	-3.252	6.505	0.491941	-3.252	6.505	1.00848	-3.252	6.505	55.7	-3.252	6.505	66.24	-3.252	6.505	23.68	-3.252	6.505
2.33672	-3.254	6.51	0.270568	-3.254	6.51	0.8363	-3.254	6.51	55.94	-3.254	6.51	66.37	-3.254	6.51	23.73	-3.254	6.51
2.70568	-3.257	6.515	0.713315	-3.257	6.515	1.08227	-3.257	6.515	55.6	-3.257	6.515	66.2	-3.257	6.515	23.9	-3.257	6.515
2.33672	-3.259	6.52	0.368956	-3.259	6.52	0.811703	-3.259	6.52	55.82	-3.259	6.52	66.37	-3.259	6.52	23.66	-3.259	6.52
2.41051	-3.262	6.525	0.442747	-3.262	6.525	1.00848	-3.262	6.525	55.94	-3.262	6.525	66.37	-3.262	6.525	23.8	-3.262	6.525
2.60729	-3.264	6.53	0.688718	-3.264	6.53	1.22985	-3.264	6.53	55.77	-3.264	6.53	66.27	-3.264	6.53	23.78	-3.264	6.53
2.23833	-3.267	6.535	0.270568	-3.267	6.535	0.934688	-3.267	6.535	56.14	-3.267	6.535	66.52	-3.267	6.535	23.61	-3.267	6.535
2.55809	-3.269	6.54	0.590329	-3.269	6.54	1.25445	-3.269	6.54	56.04	-3.269	6.54	66.39	-3.269	6.54	23.95	-3.269	6.54
2.4843	-3.272	6.545	0.491941	-3.272	6.545	1.05767	-3.272	6.545	55.99	-3.272	6.545	66.52	-3.272	6.545	23.88	-3.272	6.545
2.23833	-3.274	6.55	0.270568	-3.274	6.55	0.885494	-3.274	6.55	56.24	-3.274	6.55	66.66	-3.274	6.55	24	-3.274	6.55
2.70568	-3.277	6.555	0.639524	-3.277	6.555	1.15606	-3.277	6.555	56.06	-3.277	6.555	66.47	-3.277	6.555	24.15	-3.277	6.555
2.33672	-3.279	6.56	0.270568	-3.279	6.56	0.737912	-3.279	6.56	56.16	-3.279	6.56	66.79	-3.279	6.56	24	-3.279	6.56
2.45971	-3.282	6.565	0.319762	-3.282	6.565	0.910091	-3.282	6.565	56.33	-3.282	6.565	66.76	-3.282	6.565	24.12	-3.282	6.565
2.73027	-3.284	6.57	0.541135	-3.284	6.57	1.10687	-3.284	6.57	56.14	-3.284	6.57	66.66	-3.284	6.57	24.07	-3.284	6.57
2.38591	-3.287	6.575	0.245971	-3.287	6.575	0.811703	-3.287	6.575	56.41	-3.287	6.575	66.93	-3.287	6.575	24	-3.287	6.575
2.68108	-3.289	6.58	0.541135	-3.289	6.58	1.20526	-3.289	6.58	56.33	-3.289	6.58	66.71	-3.289	6.58	24.12	-3.289	6.58
2.60729	-3.292	6.585	0.516538	-3.292	6.585	1.10687	-3.292	6.585	56.29	-3.292	6.585	66.83	-3.292	6.585	24.02	-3.292	6.585
2.38591	-3.294	6.59	0.221374	-3.294	6.59	0.983882	-3.294	6.59	56.51	-3.294	6.59	67.01	-3.294	6.59	24.1	-3.294	6.59
2.73027	-3.297	6.595	0.541135	-3.297	6.595	1.30364	-3.297	6.595	56.33	-3.297	6.595	66.81	-3.297	6.595	24.15	-3.297	6.595
2.45971	-3.299	6.6	0.270568	-3.299	6.6	0.910091	-3.299	6.6	56.41	-3.299	6.6	67.08	-3.299	6.6	24.02	-3.299	6.6
2.58269	-3.302	6.605	0.393553	-3.302	6.605	1.10687	-3.302	6.605	56.41	-3.302	6.605	67.03	-3.302	6.605	24.22	-3.302	6.605
2.85326	-3.304	6.61	0.614927	-3.304	6.61	1.27905	-3.304	6.61	56.31	-3.304	6.61	66.88	-3.304	6.61	24.07	-3.304	6.61
2.45971	-3.307	6.615	0.295165	-3.307	6.615	0.885494	-3.307	6.615	56.51	-3.307	6.615	67.28	-3.307	6.615	24.07	-3.307	6.615
2.75487	-3.309	6.62	0.590329	-3.309	6.62	1.25445	-3.309	6.62	56.48	-3.309	6.62	67.06	-3.309	6.62	24.27	-3.309	6.62
2.68108	-3.312	6.625	0.565732	-3.312	6.625	1.10687	-3.312	6.625	56.56	-3.312	6.625	67.23	-3.312	6.625	24.22	-3.312	6.625
2.41051	-3.314	6.63	0.368956	-3.314	6.63	0.910091	-3.314	6.63	56.75	-3.314	6.63	67.45	-3.314	6.63	24.47	-3.314	6.63
2.73027	-3.317	6.635	0.664121	-3.317	6.635	1.22985	-3.317	6.635	56.63	-3.317	6.635	67.18	-3.317	6.635	24.52	-3.317	6.635
2.45971	-3.319	6.64	0.319762	-3.319	6.64	0.811703	-3.319	6.64	56.75	-3.319	6.64	67.45	-3.319	6.64	24.37	-3.319	6.64
2.5335	-3.322	6.645	0.344359	-3.322	6.645	0.983882	-3.322	6.645	56.73	-3.322	6.645	67.35	-3.322	6.645	24.47	-3.322	6.645
2.73027	-3.324	6.65	0.516538	-3.324	6.65	1.22985	-3.324	6.65	56.53	-3.324	6.65	67.13	-3.324	6.65	24.37	-3.324	6.65
2.45971	-3.327	6.655	0.196776	-3.327	6.655	0.910091	-3.327	6.655	56.78	-3.327	6.655	67.52	-3.327	6.655	24.34	-3.327	6.655
2.73027	-3.329	6.66	0.516538	-3.329	6.66	1.35284	-3.329	6.66	56.7	-3.329	6.66	67.3	-3.329	6.66	24.54	-3.329	6.66
2.75487	-3.332	6.665	0.467344	-3.332	6.665	1.20526	-3.332	6.665	56.78	-3.332	6.665	67.4	-3.332	6.665	24.34	-3.332	6.665
2.5335	-3.334	6.67	0.344359	-3.334	6.67	0.959285	-3.334	6.67	56.93	-3.334	6.67	67.65	-3.334	6.67	24.54	-3.334	6.67
2.85326	-3.337	6.675	0.614927	-3.337	6.675	1.35284	-3.337	6.675	56.75	-3.337	6.675	67.38	-3.337	6.675	24.49	-3.337	6.675
2.60729	-3.339	6.68	0.368956	-3.339	6.68	0.983882	-3.339	6.68	56.85	-3.339	6.68	67.65	-3.339	6.68	24.29	-3.339	6.68
2.73027	-3.342	6.685	0.590329	-3.342	6.685	1.10687	-3.342	6.685	56.83	-3.342	6.685	67.62	-3.342	6.685	24.57	-3.342	6.685
2.95165	-3.344	6.69	0.688718	-3.344	6.69	1.32824	-3.344	6.69	56.78	-3.344	6.69	67.47	-3.344	6.69	24.39	-3.344	6.69
2.60729	-3.347	6.695	0.393553	-3.347	6.695	0.910091	-3.347	6.695	57.02	-3.347	6.695	67.89	-3.347	6.695	24.47	-3.347	6.695
2.87786	-3.349	6.7	0.639524	-3.349	6.7	1.32824	-3.349	6.7	56.9	-3.349	6.7	67.79	-3.349	6.7	24.71	-3.349	6.7
2.75487	-3.352	6.705	0.491941	-3.352	6.705	1.20526	-3.352	6.705	57.05	-3.352	6.705	67.82	-3.352	6.705	24.64	-3.352	6.705
2.60729	-3.354	6.71	0.368956	-3.354	6.71	0.910091	-3.354	6.71	57.2	-3.354	6.71	68.01	-3.354	6.71	24.84	-3.354	6.71
2.87786	-3.357	6.715	0.713315	-3.357	6.715	1.25445	-3.357	6.715	57.05	-3.357	6.715	67.7	-3.357	6.715	24.84	-3.357	6.715
2.5089	-3.359	6.72	0.319762	-3.359	6.72	0.885494	-3.359	6.72	57.27	-3.359	6.72	67.92	-3.359	6.72	24.49	-3.359	6.72
2.63189	-3.362	6.725	0.491941	-3.362	6.725	1.10687	-3.362	6.725	57.17	-3.362	6.725	68.01	-3.362	6.725	24.71	-3.362	6.725
2.85326	-3.364	6.73	0.516538	-3.364	6.73	1.42663	-3.364	6.73	57.07	-3.364	6.73	67.77	-3.364	6.73	24.42	-3.364	6.73
2.63189	-3.367	6.735	0.196776	-3.367	6.735	1.05767	-3.367	6.735	57.27	-3.367	6.735	68.14	-3.367	6.735	24.42	-3.367	6.735
3.00084	-3.369	6.74	0.590329	-3.369	6.74	1.40203	-3.369	6.74	57.1	-3.369	6.74	67.99	-3.369	6.74	24.74	-3.369	6.74
2.90245	-3.372	6.745	0.467344	-3.372	6.745	1.27905	-3.372	6.745	57.2	-3.372	6.745	68.01	-3.372	6.745	24.47	-3.372	6.745
2.75487	-3.374	6.75	0.368956	-3.374	6.75	1.08227	-3.374	6.75	57.34	-3.374	6.75	68.33	-3.374	6.75	24.79	-3.374	6.75
3.00084	-3.377	6.755	0.639524	-3.377	6.755	1.37744	-3.377	6.755	57.15	-3.377	6.755	68.09	-3.377	6.755	24.81	-3.377	6.755
2.75487	-3.379	6.76	0.319762	-3.379	6.76	1.05767	-3.379	6.76	57.42	-3.379	6.76	68.26	-3.379	6.76	24.64	-3.379	6.76
2.95165	-3.382	6.765	0.516538	-3.382	6.765	1.05767	-3.382	6.765	57.37	-3.382	6.765	68.38	-3.382	6.765	24.98	-3.382	6.765
3.02544	-3.384	6.77	0.614927	-3.384	6.77	1.30364	-3.384	6.77	57.29	-3.384	6.77	68.19	-3.384	6.77	24.84	-3.384	6.77
2.73027	-3.387	6.775	0.270568	-3.387	6.775	0.959285	-3.387	6.775	57.64	-3.387	6.775	68.56	-3.387	6.775	24.81	-3.387	6.775
2.97624	-3.389	6.78	0.639524	-3.389	6.78	1.25445	-3.389	6.78	57.37	-3.389	6.78	68.43	-3.389	6.78	25.2	-3.389	6.78
2.82866	-3.392	6.785	0.442747	-3.392	6.785	1.18066	-3.392	6.785	57.52	-3.392	6.785	68.38	-3.392	6.785	24.91	-3.392	6.785
2.68108	-3.394	6.79	0.295165	-3.394	6.79	0.959285	-3.394	6.79	57.69	-3.394	6.79	68.63	-3.394	6.79	25.08	-3.394	6.79
3.00084	-3.397	6.795	0.664121	-3.397	6.795	1.30364	-3.397	6.795	57.42	-3.397	6.795	68.38	-3.397	6.795	25.11	-3.397	6.795
2.68108	-3.399	6.8	0.270568	-3.399	6.8	1.03308	-3.399	6.8	57.74	-3.399	6.8	68.51	-3.399	6.8	24.76	-3.399	6.8
2.92705	-3.402	6.805	0.516538	-3.402	6.805	1.15606	-3.402	6.805	57.56	-3.402	6.805	68.58	-3.402	6.805	25.11	-3.402	6.805
3.07463	-3.404	6.81	0.614927	-3.404	6.81	1.32824	-3.404	6.81	57.44	-3.404	6.81	68.31	-3.404	6.81	24.86	-3.404	6.81
2.85326	-3.407	6.815	0.270568	-3.407	6.815	1.08227	-3.407	6.815	57.79	-3.407	6.815	68.56	-3.407	6.815	24.81	-3.407	6.815
3.19762	-3.409	6.82	0.614927	-3.409	6.82	1.40203	-3.409	6.82	57.54	-3.409	6.82	68.43	-3.409	6.82	25.13	-3.409	6.82
3.05004	-3.412	6.825	0.541135	-3.412	6.825	1.42663	-3.412	6.825	57.69	-3.412	6.825	68.51	-3.412	6.825	24.84	-3.412	6.825
2.95165	-3.414	6.83	0.368956	-3.414	6.83	1.25445	-3.414	6.83	57.88	-3.414	6.83	68.8	-3.414	6.83	25.06	-3.414	6.83
3.27141	-3.417	6.835	0.762509	-3.417	6.835	1.52502	-3.417	6.835	57.59	-3.417	6.835	68.7	-3.417	6.835	25.2	-3.417	6.835
2.90245	-3.419	6.84	0.344359	-3.419	6.84	1.27905	-3.419	6.84	57.86	-3.419	6.84	68.83	-3.419	6.84	24.93	-3.419	6.84
3.07463	-3.422	6.845	0.565732	-3.422	6.845	1.27905	-3.422	6.845	57.83	-3.422	6.845	68.92	-3.422	6.845	25.3	-3.422	6.845
3.14842	-3.424	6.85	0.762509	-3.424	6.85	1.47582	-3.424	6.85	57.71	-3.424	6.85	68.83	-3.424	6.85	25.18	-3.424	6.85
2.82866	-3.427	6.855	0.368956	-3.427	6.855	1.13146	-3.427	6.855	58.08	-3.427	6.855	69.05	-3.427	6.855	25.06	-3.427	6.855
3.14842	-3.429	6.86	0.737912	-3.429	6.86	1.35284	-3.429	6.86	57.88	-3.429	6.86	69.05	-3.429	6.86	25.35	-3.429	6.86
2.95165	-3.432	6.865	0.442747	-3.432	6.865	1.30364	-3.432	6.865	57.96	-3.432	6.865	69.07	-3.432	6.865	25.08	-3.432	6.865
2.80406	-3.434	6.87	0.270568	-3.434	6.87	1.20526	-3.434	6.87	58.25	-3.434	6.87	69.22	-3.434	6.87	25.23	-3.434	6.87
3.19762	-3.437	6.875	0.688718	-3.437	6.875	1.47582	-3.437	6.875	57.91	-3.437	6.875	69.02	-3.437	6.875	25.38	-3.437	6.875
2.80406	-3.439	6.88	0.270568	-3.439	6.88	1.20526	-3.439	6.88	58.15	-3.439	6.88	69.12	-3.439	6.88	25.13	-3.439	6.88
3.05004	-3.442	6.885	0.467344	-3.442	6.885	1.27905	-3.442	6.885	58.13	-3.442	6.885	69.12	-3.442	6.885	25.4	-3.442	6.885
3.24681	-3.444	6.89	0.737912	-3.444	6.89	1.50042	-3.444	6.89	57.83	-3.444	6.89	69.05	-3.444	6.89	25.33	-3.444	6.89
3.00084	-3.447	6.895	0.344359	-3.447	6.895	1.25445	-3.447	6.895	58.23	-3.447	6.895	69.24	-3.447	6.895	25.2	-3.447	6.895
3.3698	-3.449	6.9	0.737912	-3.449	6.9	1.52502	-3.449	6.9	58.06	-3.449	6.9	69.24	-3.449	6.9	25.47	-3.449	6.9
3.24681	-3.452	6.905	0.639524	-3.452	6.905	1.45123	-3.452	6.905	58.11	-3.452	6.905	69.29	-3.452	6.905	25.25	-3.452	6.905
3.05004	-3.454	6.91	0.41815	-3.454	6.91	1.22985	-3.454	6.91	58.4	-3.454	6.91	69.47	-3.454	6.91	25.38	-3.454	6.91
3.41899	-3.457	6.915	0.787106	-3.457	6.915	1.40203	-3.457	6.915	58.11	-3.457	6.915	69.37	-3.457	6.915	25.6	-3.457	6.915
2.97624	-3.459	6.92	0.344359	-3.459	6.92	1.08227	-3.459	6.92	58.3	-3.459	6.92	69.49	-3.459	6.92	25.35	-3.459	6.92
3.14842	-3.462	6.925	0.516538	-3.462	6.925	1.20526	-3.462	6.925	58.4	-3.462	6.925	69.59	-3.462	6.925	25.6	-3.462	6.925
3.3206	-3.464	6.93	0.664121	-3.464	6.93	1.32824	-3.464	6.93	58.13	-3.464	6.93	69.51	-3.464	6.93	25.52	-3.464	6.93
2.95165	-3.467	6.935	0.319762	-3.467	6.935	1.15606	-3.467	6.935	58.47	-3.467	6.935	69.71	-3.467	6.935	25.35	-3.467	6.935
3.3698	-3.469	6.94	0.614927	-3.469	6.94	1.45123	-3.469	6.94	58.35	-3.469	6.94	69.56	-3.469	6.94	25.62	-3.469	6.94
3.19762	-3.472	6.945	0.491941	-3.472	6.945	1.35284	-3.472	6.945	58.33	-3.472	6.945	69.64	-3.472	6.945	25.45	-3.472	6.945
3.02544	-3.474	6.95	0.221374	-3.474	6.95	1.32824	-3.474	6.95	58.67	-3.474	6.95	69.74	-3.474	6.95	25.43	-3.474	6.95
3.3698	-3.477	6.955	0.639524	-3.477	6.955	1.59881	-3.477	6.955	58.28	-3.477	6.955	69.54	-3.477	6.955	25.57	-3.477	6.955
2.97624	-3.479	6.96	0.295165	-3.479	6.96	1.30364	-3.479	6.96	58.52	-3.479	6.96	69.79	-3.479	6.96	25.38	-3.479	6.96
3.14842	-3.482	6.965	0.368956	-3.482	6.965	1.47582	-3.482	6.965	58.57	-3.482	6.965	69.69	-3.482	6.965	25.47	-3.482	6.965
3.3698	-3.484	6.97	0.664121	-3.484	6.97	1.59881	-3.484	6.97	58.35	-3.484	6.97	69.61	-3.484	6.97	25.55	-3.484	6.97
3.07463	-3.487	6.975	0.344359	-3.487	6.975	1.40203	-3.487	6.975	58.72	-3.487	6.975	69.83	-3.487	6.975	25.45	-3.487	6.975
3.39439	-3.489	6.98	0.688718	-3.489	6.98	1.74639	-3.489	6.98	58.67	-3.489	6.98	69.74	-3.489	6.98	25.82	-3.489	6.98
3.3206	-3.492	6.985	0.614927	-3.492	6.985	1.50042	-3.492	6.985	58.62	-3.492	6.985	69.98	-3.492	6.985	25.72	-3.492	6.985
3.12383	-3.494	6.99	0.368956	-3.494	6.99	1.35284	-3.494	6.99	58.92	-3.494	6.99	70.15	-3.494	6.99	25.79	-3.494	6.99
3.51738	-3.497	6.995	0.762509	-3.497	6.995	1.54961	-3.497	6.995	58.65	-3.497	6.995	70.03	-3.497	6.995	25.92	-3.497	6.995
3.09923	-3.499	7	0.41815	-3.499	7	1.20526	-3.499	7	58.74	-3.499	7	70.33	-3.499	7	25.75	-3.499	7
3.3452	-3.502	7.005	0.516538	-3.502	7.005	1.35284	-3.502	7.005	58.74	-3.502	7.005	70.23	-3.502	7.005	25.89	-3.502	7.005
3.51738	-3.504	7.01	0.639524	-3.504	7.01	1.47582	-3.504	7.01	58.55	-3.504	7.01	70.11	-3.504	7.01	25.89	-3.504	7.01
3.24681	-3.507	7.015	0.344359	-3.507	7.015	1.27905	-3.507	7.015	58.82	-3.507	7.015	70.35	-3.507	7.015	25.79	-3.507	7.015
3.56657	-3.509	7.02	0.590329	-3.509	7.02	1.648	-3.509	7.02	58.77	-3.509	7.02	70.06	-3.509	7.02	25.99	-3.509	7.02
3.46819	-3.512	7.025	0.590329	-3.512	7.025	1.50042	-3.512	7.025	58.77	-3.512	7.025	70.28	-3.512	7.025	25.79	-3.512	7.025
3.24681	-3.514	7.03	0.344359	-3.514	7.03	1.42663	-3.514	7.03	58.94	-3.514	7.03	70.38	-3.514	7.03	25.89	-3.514	7.03
3.64036	-3.517	7.035	0.639524	-3.517	7.035	1.77099	-3.517	7.035	58.82	-3.517	7.035	70.18	-3.517	7.035	25.94	-3.517	7.035
3.3206	-3.519	7.04	0.319762	-3.519	7.04	1.40203	-3.519	7.04	58.97	-3.519	7.04	70.5	-3.519	7.04	25.77	-3.519	7.04
3.39439	-3.522	7.045	0.393553	-3.522	7.045	1.54961	-3.522	7.045	59.02	-3.522	7.045	70.42	-3.522	7.045	25.92	-3.522	7.045
3.73875	-3.524	7.05	0.713315	-3.524	7.05	1.6726	-3.524	7.05	58.94	-3.524	7.05	70.3	-3.524	7.05	25.82	-3.524	7.05
3.41899	-3.527	7.055	0.442747	-3.527	7.055	1.35284	-3.527	7.055	59.06	-3.527	7.055	70.6	-3.527	7.055	25.87	-3.527	7.055
3.66496	-3.529	7.06	0.688718	-3.529	7.06	1.6972	-3.529	7.06	59.11	-3.529	7.06	70.47	-3.529	7.06	26.04	-3.529	7.06
3.59117	-3.532	7.065	0.590329	-3.532	7.065	1.57421	-3.532	7.065	59.09	-3.532	7.065	70.62	-3.532	7.065	25.92	-3.532	7.065
3.3206	-3.534	7.07	0.393553	-3.534	7.07	1.37744	-3.534	7.07	59.31	-3.534	7.07	70.79	-3.534	7.07	26.09	-3.534	7.07
3.68956	-3.537	7.075	0.688718	-3.537	7.075	1.6726	-3.537	7.075	59.16	-3.537	7.075	70.52	-3.537	7.075	26.09	-3.537	7.075
3.3698	-3.539	7.08	0.41815	-3.539	7.08	1.27905	-3.539	7.08	59.29	-3.539	7.08	70.82	-3.539	7.08	26.02	-3.539	7.08
3.41899	-3.542	7.085	0.467344	-3.542	7.085	1.47582	-3.542	7.085	59.31	-3.542	7.085	70.77	-3.542	7.085	26.19	-3.542	7.085
3.64036	-3.544	7.09	0.639524	-3.544	7.09	1.6726	-3.544	7.09	59.19	-3.544	7.09	70.65	-3.544	7.09	26.11	-3.544	7.09
3.3452	-3.547	7.095	0.319762	-3.547	7.095	1.35284	-3.547	7.095	59.38	-3.547	7.095	71.01	-3.547	7.095	26.16	-3.547	7.095
3.61577	-3.549	7.1	0.565732	-3.549	7.1	1.79559	-3.549	7.1	59.26	-3.549	7.1	70.84	-3.549	7.1	26.31	-3.549	7.1
3.59117	-3.552	7.105	0.467344	-3.552	7.105	1.6726	-3.552	7.105	59.29	-3.552	7.105	70.87	-3.552	7.105	26.19	-3.552	7.105
3.3698	-3.554	7.11	0.393553	-3.554	7.11	1.54961	-3.554	7.11	59.36	-3.554	7.11	71.06	-3.554	7.11	26.41	-3.554	7.11
3.76335	-3.557	7.115	0.688718	-3.557	7.115	1.89397	-3.557	7.115	59.19	-3.557	7.115	70.72	-3.557	7.115	26.38	-3.557	7.115
3.41899	-3.559	7.12	0.368956	-3.559	7.12	1.45123	-3.559	7.12	59.41	-3.559	7.12	70.97	-3.559	7.12	26.16	-3.559	7.12
3.54198	-3.562	7.125	0.565732	-3.562	7.125	1.57421	-3.562	7.125	59.41	-3.562	7.125	70.99	-3.562	7.125	26.43	-3.562	7.125
3.83714	-3.564	7.13	0.787106	-3.564	7.13	1.82018	-3.564	7.13	59.31	-3.564	7.13	70.74	-3.564	7.13	26.19	-3.564	7.13
3.61577	-3.567	7.135	0.491941	-3.567	7.135	1.42663	-3.567	7.135	59.56	-3.567	7.135	71.16	-3.567	7.135	26.19	-3.567	7.135
3.91093	-3.569	7.14	0.762509	-3.569	7.14	1.77099	-3.569	7.14	59.46	-3.569	7.14	71.09	-3.569	7.14	26.41	-3.569	7.14
3.83714	-3.572	7.145	0.565732	-3.572	7.145	1.62341	-3.572	7.145	59.53	-3.572	7.145	71.16	-3.572	7.145	26.16	-3.572	7.145
3.61577	-3.574	7.15	0.368956	-3.574	7.15	1.37744	-3.574	7.15	59.65	-3.574	7.15	71.46	-3.574	7.15	26.41	-3.574	7.15
3.88634	-3.577	7.155	0.688718	-3.577	7.155	1.72179	-3.577	7.155	59.46	-3.577	7.155	71.16	-3.577	7.155	26.43	-3.577	7.155
3.54198	-3.579	7.16	0.368956	-3.579	7.16	1.35284	-3.579	7.16	59.73	-3.579	7.16	71.31	-3.579	7.16	26.21	-3.579	7.16
3.64036	-3.582	7.165	0.541135	-3.582	7.165	1.54961	-3.582	7.165	59.65	-3.582	7.165	71.36	-3.582	7.165	26.51	-3.582	7.165
3.81254	-3.584	7.17	0.614927	-3.584	7.17	1.77099	-3.584	7.17	59.61	-3.584	7.17	71.09	-3.584	7.17	26.26	-3.584	7.17
3.54198	-3.587	7.175	0.344359	-3.587	7.175	1.47582	-3.587	7.175	59.85	-3.587	7.175	71.51	-3.587	7.175	26.26	-3.587	7.175
3.83714	-3.589	7.18	0.713315	-3.589	7.18	1.86938	-3.589	7.18	59.68	-3.589	7.18	71.36	-3.589	7.18	26.56	-3.589	7.18
3.73875	-3.592	7.185	0.565732	-3.592	7.185	1.79559	-3.592	7.185	59.8	-3.592	7.185	71.43	-3.592	7.185	26.34	-3.592	7.185
3.64036	-3.594	7.19	0.516538	-3.594	7.19	1.648	-3.594	7.19	59.92	-3.594	7.19	71.8	-3.594	7.19	26.66	-3.594	7.19
3.93553	-3.597	7.195	0.811703	-3.597	7.195	1.99236	-3.597	7.195	59.75	-3.597	7.195	71.51	-3.597	7.195	26.7	-3.597	7.195
3.61577	-3.599	7.2	0.41815	-3.599	7.2	1.59881	-3.599	7.2	60	-3.599	7.2	71.73	-3.599	7.2	26.41	-3.599	7.2
3.78795	-3.602	7.205	0.614927	-3.602	7.205	1.6726	-3.602	7.205	59.92	-3.602	7.205	71.78	-3.602	7.205	26.75	-3.602	7.205
3.91093	-3.604	7.21	0.688718	-3.604	7.21	1.89397	-3.604	7.21	59.78	-3.604	7.21	71.51	-3.604	7.21	26.58	-3.604	7.21
3.73875	-3.607	7.215	0.344359	-3.607	7.215	1.50042	-3.607	7.215	60.12	-3.607	7.215	71.85	-3.607	7.215	26.56	-3.607	7.215
4.00932	-3.609	7.22	0.688718	-3.609	7.22	1.86938	-3.609	7.22	59.92	-3.609	7.22	71.75	-3.609	7.22	26.88	-3.609	7.22
3.91093	-3.612	7.225	0.516538	-3.612	7.225	1.82018	-3.612	7.225	60.05	-3.612	7.225	71.7	-3.612	7.225	26.58	-3.612	7.225
3.73875	-3.614	7.23	0.393553	-3.614	7.23	1.59881	-3.614	7.23	60.17	-3.614	7.23	71.95	-3.614	7.23	26.78	-3.614	7.23
4.05851	-3.617	7.235	0.688718	-3.617	7.235	1.94317	-3.617	7.235	59.88	-3.617	7.235	71.75	-3.617	7.235	26.88	-3.617	7.235
3.71416	-3.619	7.24	0.270568	-3.619	7.24	1.62341	-3.619	7.24	60.15	-3.619	7.24	71.97	-3.619	7.24	26.56	-3.619	7.24
3.96013	-3.622	7.245	0.565732	-3.622	7.245	1.648	-3.622	7.245	60.05	-3.622	7.245	72.05	-3.622	7.245	26.88	-3.622	7.245
4.08311	-3.624	7.25	0.688718	-3.624	7.25	1.86938	-3.624	7.25	59.92	-3.624	7.25	71.88	-3.624	7.25	26.68	-3.624	7.25
3.81254	-3.627	7.255	0.393553	-3.627	7.255	1.54961	-3.627	7.255	60.29	-3.627	7.255	72.15	-3.627	7.255	26.61	-3.627	7.255
4.10771	-3.629	7.26	0.737912	-3.629	7.26	1.86938	-3.629	7.26	60.12	-3.629	7.26	72.05	-3.629	7.26	26.85	-3.629	7.26
3.93553	-3.632	7.265	0.565732	-3.632	7.265	1.84478	-3.632	7.265	60.24	-3.632	7.265	72.05	-3.632	7.265	26.58	-3.632	7.265
3.81254	-3.634	7.27	0.368956	-3.634	7.27	1.6726	-3.634	7.27	60.44	-3.634	7.27	72.24	-3.634	7.27	26.73	-3.634	7.27
4.08311	-3.637	7.275	0.713315	-3.637	7.275	2.01696	-3.637	7.275	60.1	-3.637	7.275	72.12	-3.637	7.275	26.93	-3.637	7.275
3.71416	-3.639	7.28	0.270568	-3.639	7.28	1.72179	-3.639	7.28	60.39	-3.639	7.28	72.17	-3.639	7.28	26.63	-3.639	7.28
3.93553	-3.642	7.285	0.516538	-3.642	7.285	1.82018	-3.642	7.285	60.32	-3.642	7.285	72.29	-3.642	7.285	26.95	-3.642	7.285
4.13231	-3.644	7.29	0.688718	-3.644	7.29	2.01696	-3.644	7.29	60.17	-3.644	7.29	72.07	-3.644	7.29	26.85	-3.644	7.29
3.81254	-3.647	7.295	0.368956	-3.647	7.295	1.6726	-3.647	7.295	60.54	-3.647	7.295	72.32	-3.647	7.295	26.7	-3.647	7.295
4.23069	-3.649	7.3	0.885494	-3.649	7.3	1.89397	-3.649	7.3	60.37	-3.649	7.3	72.32	-3.649	7.3	27.05	-3.649	7.3
4.00932	-3.652	7.305	0.664121	-3.652	7.305	1.86938	-3.652	7.305	60.42	-3.652	7.305	72.29	-3.652	7.305	26.83	-3.652	7.305
3.91093	-3.654	7.31	0.41815	-3.654	7.31	1.6726	-3.654	7.31	60.66	-3.654	7.31	72.56	-3.654	7.31	26.97	-3.654	7.31
4.23069	-3.657	7.315	0.664121	-3.657	7.315	2.06615	-3.657	7.315	60.32	-3.657	7.315	72.42	-3.657	7.315	27.15	-3.657	7.315
3.88634	-3.659	7.32	0.270568	-3.659	7.32	1.79559	-3.659	7.32	60.59	-3.659	7.32	72.51	-3.659	7.32	26.9	-3.659	7.32
4.08311	-3.662	7.325	0.467344	-3.662	7.325	1.84478	-3.662	7.325	60.59	-3.662	7.325	72.59	-3.662	7.325	27.15	-3.662	7.325
4.30449	-3.664	7.33	0.688718	-3.664	7.33	2.09075	-3.664	7.33	60.39	-3.664	7.33	72.54	-3.664	7.33	27.1	-3.664	7.33
4.05851	-3.667	7.335	0.344359	-3.667	7.335	1.82018	-3.667	7.335	60.76	-3.667	7.335	72.76	-3.667	7.335	26.93	-3.667	7.335
4.37828	-3.669	7.34	0.787106	-3.669	7.34	2.11535	-3.669	7.34	60.56	-3.669	7.34	72.81	-3.669	7.34	27.22	-3.669	7.34
4.2061	-3.672	7.345	0.639524	-3.672	7.345	1.99236	-3.672	7.345	60.56	-3.672	7.345	72.81	-3.672	7.345	27.05	-3.672	7.345
4.03392	-3.674	7.35	0.491941	-3.674	7.35	1.82018	-3.674	7.35	60.86	-3.674	7.35	72.96	-3.674	7.35	27.12	-3.674	7.35
4.30449	-3.677	7.355	0.8363	-3.677	7.355	2.01696	-3.677	7.355	60.49	-3.677	7.355	72.76	-3.677	7.355	27.27	-3.677	7.355
3.86174	-3.679	7.36	0.319762	-3.679	7.36	1.72179	-3.679	7.36	60.69	-3.679	7.36	72.83	-3.679	7.36	27	-3.679	7.36
4.05851	-3.682	7.365	0.467344	-3.682	7.365	1.84478	-3.682	7.365	60.71	-3.682	7.365	72.86	-3.682	7.365	27.2	-3.682	7.365
4.25529	-3.684	7.37	0.688718	-3.684	7.37	2.04156	-3.684	7.37	60.47	-3.684	7.37	72.79	-3.684	7.37	27.15	-3.684	7.37
4.00932	-3.687	7.375	0.319762	-3.687	7.375	1.84478	-3.687	7.375	60.91	-3.687	7.375	72.98	-3.687	7.375	27.02	-3.687	7.375
4.40287	-3.689	7.38	0.737912	-3.689	7.38	2.16454	-3.689	7.38	60.81	-3.689	7.38	72.93	-3.689	7.38	27.29	-3.689	7.38
4.27989	-3.692	7.385	0.639524	-3.692	7.385	2.04156	-3.692	7.385	60.81	-3.692	7.385	73.06	-3.692	7.385	27.15	-3.692	7.385
4.13231	-3.694	7.39	0.393553	-3.694	7.39	1.91857	-3.694	7.39	61.15	-3.694	7.39	73.18	-3.694	7.39	27.27	-3.694	7.39
4.55046	-3.697	7.395	0.811703	-3.697	7.395	2.16454	-3.697	7.395	60.86	-3.697	7.395	73.03	-3.697	7.395	27.39	-3.697	7.395
4.1815	-3.699	7.4	0.467344	-3.699	7.4	1.86938	-3.699	7.4	61.06	-3.699	7.4	73.18	-3.699	7.4	27.25	-3.699	7.4
4.35368	-3.702	7.405	0.614927	-3.702	7.405	2.06615	-3.702	7.405	61.18	-3.702	7.405	73.18	-3.702	7.405	27.37	-3.702	7.405
4.55046	-3.704	7.41	0.787106	-3.704	7.41	2.11535	-3.704	7.41	60.98	-3.704	7.41	73.13	-3.704	7.41	27.37	-3.704	7.41
4.13231	-3.707	7.415	0.467344	-3.707	7.415	1.89397	-3.707	7.415	61.28	-3.707	7.415	73.38	-3.707	7.415	27.29	-3.707	7.415
4.55046	-3.709	7.42	0.787106	-3.709	7.42	2.16454	-3.709	7.42	61.15	-3.709	7.42	73.23	-3.709	7.42	27.54	-3.709	7.42
4.42747	-3.712	7.425	0.664121	-3.712	7.425	1.96776	-3.712	7.425	61.06	-3.712	7.425	73.3	-3.712	7.425	27.47	-3.712	7.425
4.23069	-3.714	7.43	0.442747	-3.714	7.43	1.84478	-3.714	7.43	61.25	-3.714	7.43	73.45	-3.714	7.43	27.54	-3.714	7.43
4.59965	-3.717	7.435	0.737912	-3.717	7.435	2.04156	-3.717	7.435	60.98	-3.717	7.435	73.18	-3.717	7.435	27.59	-3.717	7.435
4.13231	-3.719	7.44	0.319762	-3.719	7.44	1.72179	-3.719	7.44	61.15	-3.719	7.44	73.47	-3.719	7.44	27.39	-3.719	7.44
4.27989	-3.722	7.445	0.41815	-3.722	7.445	1.89397	-3.722	7.445	61.15	-3.722	7.445	73.4	-3.722	7.445	27.52	-3.722	7.445
4.57505	-3.724	7.45	0.565732	-3.724	7.45	2.06615	-3.724	7.45	60.91	-3.724	7.45	73.3	-3.724	7.45	27.39	-3.724	7.45
4.27989	-3.727	7.455	0.295165	-3.727	7.455	1.89397	-3.727	7.455	61.18	-3.727	7.455	73.6	-3.727	7.455	27.39	-3.727	7.455
4.64884	-3.729	7.46	0.639524	-3.729	7.46	2.28753	-3.729	7.46	61.15	-3.729	7.46	73.47	-3.729	7.46	27.52	-3.729	7.46
4.57505	-3.732	7.465	0.614927	-3.732	7.465	2.09075	-3.732	7.465	61.2	-3.732	7.465	73.62	-3.732	7.465	27.42	-3.732	7.465
4.35368	-3.734	7.47	0.41815	-3.734	7.47	2.01696	-3.734	7.47	61.42	-3.734	7.47	73.79	-3.734	7.47	27.59	-3.734	7.47
4.79643	-3.737	7.475	0.737912	-3.737	7.475	2.28753	-3.737	7.475	61.33	-3.737	7.475	73.57	-3.737	7.475	27.69	-3.737	7.475
4.40287	-3.739	7.48	0.442747	-3.739	7.48	1.94317	-3.739	7.48	61.42	-3.739	7.48	73.84	-3.739	7.48	27.64	-3.739	7.48
4.52586	-3.742	7.485	0.614927	-3.742	7.485	2.21374	-3.742	7.485	61.47	-3.742	7.485	73.82	-3.742	7.485	27.88	-3.742	7.485
4.72264	-3.744	7.49	0.787106	-3.744	7.49	2.26293	-3.744	7.49	61.38	-3.744	7.49	73.67	-3.744	7.49	27.71	-3.744	7.49
4.37828	-3.747	7.495	0.491941	-3.747	7.495	1.99236	-3.747	7.495	61.57	-3.747	7.495	74.01	-3.747	7.495	27.69	-3.747	7.495
4.72264	-3.749	7.5	0.713315	-3.749	7.5	2.36132	-3.749	7.5	61.52	-3.749	7.5	73.74	-3.749	7.5	27.79	-3.749	7.5
4.62425	-3.752	7.505	0.590329	-3.752	7.505	2.09075	-3.752	7.505	61.5	-3.752	7.505	73.87	-3.752	7.505	27.54	-3.752	7.505
4.45207	-3.754	7.51	0.41815	-3.754	7.51	2.01696	-3.754	7.51	61.67	-3.754	7.51	74.01	-3.754	7.51	27.79	-3.754	7.51
4.82102	-3.757	7.515	0.688718	-3.757	7.515	2.31212	-3.757	7.515	61.42	-3.757	7.515	73.67	-3.757	7.515	27.76	-3.757	7.515
4.47666	-3.759	7.52	0.344359	-3.759	7.52	1.94317	-3.759	7.52	61.55	-3.759	7.52	73.94	-3.759	7.52	27.61	-3.759	7.52
4.55046	-3.762	7.525	0.442747	-3.762	7.525	2.16454	-3.762	7.525	61.57	-3.762	7.525	73.82	-3.762	7.525	27.88	-3.762	7.525
4.82102	-3.764	7.53	0.614927	-3.764	7.53	2.28753	-3.764	7.53	61.45	-3.764	7.53	73.7	-3.764	7.53	27.69	-3.764	7.53
4.52586	-3.767	7.535	0.368956	-3.767	7.535	2.04156	-3.767	7.535	61.7	-3.767	7.535	74.14	-3.767	7.535	27.81	-3.767	7.535
4.87022	-3.769	7.54	0.762509	-3.769	7.54	2.4843	-3.769	7.54	61.65	-3.769	7.54	73.99	-3.769	7.54	28.01	-3.769	7.54
4.82102	-3.772	7.545	0.664121	-3.772	7.545	2.31212	-3.772	7.545	61.7	-3.772	7.545	74.19	-3.772	7.545	27.86	-3.772	7.545
4.62425	-3.774	7.55	0.516538	-3.774	7.55	2.16454	-3.774	7.55	61.89	-3.774	7.55	74.53	-3.774	7.55	28.08	-3.774	7.55
4.94401	-3.777	7.555	0.787106	-3.777	7.555	2.45971	-3.777	7.555	61.72	-3.777	7.555	74.24	-3.777	7.555	28.08	-3.777	7.555
4.64884	-3.779	7.56	0.516538	-3.779	7.56	2.04156	-3.779	7.56	61.89	-3.779	7.56	74.48	-3.779	7.56	27.86	-3.779	7.56
4.79643	-3.782	7.565	0.664121	-3.782	7.565	2.26293	-3.782	7.565	61.87	-3.782	7.565	74.48	-3.782	7.565	28.13	-3.782	7.565
4.9932	-3.784	7.57	0.8363	-3.784	7.57	2.38591	-3.784	7.57	61.74	-3.784	7.57	74.31	-3.784	7.57	27.88	-3.784	7.57
4.64884	-3.787	7.575	0.565732	-3.787	7.575	1.99236	-3.787	7.575	61.97	-3.787	7.575	74.65	-3.787	7.575	27.84	-3.787	7.575
4.87022	-3.789	7.58	0.8363	-3.789	7.58	2.41051	-3.789	7.58	61.82	-3.789	7.58	74.38	-3.789	7.58	28.06	-3.789	7.58
4.79643	-3.792	7.585	0.614927	-3.792	7.585	2.13994	-3.792	7.585	61.87	-3.792	7.585	74.36	-3.792	7.585	27.81	-3.792	7.585
4.59965	-3.794	7.59	0.442747	-3.794	7.59	2.09075	-3.794	7.59	61.94	-3.794	7.59	74.63	-3.794	7.59	28.13	-3.794	7.59
5.0424	-3.797	7.595	0.639524	-3.797	7.595	2.43511	-3.797	7.595	61.67	-3.797	7.595	74.29	-3.797	7.595	28.13	-3.797	7.595
4.72264	-3.799	7.6	0.295165	-3.799	7.6	2.11535	-3.799	7.6	61.94	-3.799	7.6	74.51	-3.799	7.6	27.91	-3.799	7.6
4.84562	-3.802	7.605	0.467344	-3.802	7.605	2.28753	-3.802	7.605	61.87	-3.802	7.605	74.58	-3.802	7.605	28.2	-3.802	7.605
5.0424	-3.804	7.61	0.639524	-3.804	7.61	2.5335	-3.804	7.61	61.89	-3.804	7.61	74.31	-3.804	7.61	28.06	-3.804	7.61
4.79643	-3.807	7.615	0.467344	-3.807	7.615	2.23833	-3.807	7.615	62.16	-3.807	7.615	74.73	-3.807	7.615	28.13	-3.807	7.615
5.06699	-3.809	7.62	0.8363	-3.809	7.62	2.63189	-3.809	7.62	62.06	-3.809	7.62	74.65	-3.809	7.62	28.5	-3.809	7.62
4.9932	-3.812	7.625	0.688718	-3.812	7.625	2.43511	-3.812	7.625	62.31	-3.812	7.625	74.7	-3.812	7.625	28.23	-3.812	7.625
4.74723	-3.814	7.63	0.491941	-3.814	7.63	2.18914	-3.814	7.63	62.43	-3.814	7.63	75.02	-3.814	7.63	28.45	-3.814	7.63
5.0178	-3.817	7.635	0.762509	-3.817	7.635	2.5335	-3.817	7.635	62.21	-3.817	7.635	74.8	-3.817	7.635	28.5	-3.817	7.635
4.79643	-3.819	7.64	0.344359	-3.819	7.64	2.13994	-3.819	7.64	62.43	-3.819	7.64	75	-3.819	7.64	28.16	-3.819	7.64
4.91941	-3.822	7.645	0.516538	-3.822	7.645	2.26293	-3.822	7.645	62.38	-3.822	7.645	75.12	-3.822	7.645	28.43	-3.822	7.645
5.14079	-3.824	7.65	0.664121	-3.824	7.65	2.5089	-3.824	7.65	62.19	-3.824	7.65	74.83	-3.824	7.65	28.16	-3.824	7.65
4.91941	-3.827	7.655	0.41815	-3.827	7.655	2.18914	-3.827	7.655	62.46	-3.827	7.655	75.17	-3.827	7.655	28.06	-3.827	7.655
5.16538	-3.829	7.66	0.8363	-3.829	7.66	2.55809	-3.829	7.66	62.19	-3.829	7.66	74.95	-3.829	7.66	28.38	-3.829	7.66
5.06699	-3.832	7.665	0.639524	-3.832	7.665	2.41051	-3.832	7.665	62.26	-3.832	7.665	74.92	-3.832	7.665	28.06	-3.832	7.665
4.9932	-3.834	7.67	0.516538	-3.834	7.67	2.18914	-3.834	7.67	62.41	-3.834	7.67	75.17	-3.834	7.67	28.25	-3.834	7.67
5.31296	-3.837	7.675	0.787106	-3.837	7.675	2.58269	-3.837	7.675	62.14	-3.837	7.675	74.92	-3.837	7.675	28.45	-3.837	7.675
4.9932	-3.839	7.68	0.319762	-3.839	7.68	2.28753	-3.839	7.68	62.41	-3.839	7.68	75.05	-3.839	7.68	28.13	-3.839	7.68
5.16538	-3.842	7.685	0.467344	-3.842	7.685	2.38591	-3.842	7.685	62.31	-3.842	7.685	75.15	-3.842	7.685	28.47	-3.842	7.685
5.28837	-3.844	7.69	0.664121	-3.844	7.69	2.77947	-3.844	7.69	62.19	-3.844	7.69	75	-3.844	7.69	28.4	-3.844	7.69
5.14079	-3.847	7.695	0.393553	-3.847	7.695	2.38591	-3.847	7.695	62.53	-3.847	7.695	75.32	-3.847	7.695	28.38	-3.847	7.695
5.38676	-3.849	7.7	0.811703	-3.849	7.7	2.75487	-3.849	7.7	62.43	-3.849	7.7	75.32	-3.849	7.7	28.77	-3.849	7.7
5.28837	-3.852	7.705	0.664121	-3.852	7.705	2.60729	-3.852	7.705	62.56	-3.852	7.705	75.32	-3.852	7.705	28.55	-3.852	7.705
5.09159	-3.854	7.71	0.467344	-3.854	7.71	2.28753	-3.854	7.71	62.8	-3.854	7.71	75.49	-3.854	7.71	28.75	-3.854	7.71
5.31296	-3.857	7.715	0.811703	-3.857	7.715	2.65648	-3.857	7.715	62.46	-3.857	7.715	75.32	-3.857	7.715	28.87	-3.857	7.715
4.96861	-3.859	7.72	0.344359	-3.859	7.72	2.31212	-3.859	7.72	62.7	-3.859	7.72	75.34	-3.859	7.72	28.55	-3.859	7.72
5.18998	-3.862	7.725	0.614927	-3.862	7.725	2.4843	-3.862	7.725	62.61	-3.862	7.725	75.47	-3.862	7.725	28.79	-3.862	7.725
5.33756	-3.864	7.73	0.737912	-3.864	7.73	2.75487	-3.864	7.73	62.38	-3.864	7.73	75.34	-3.864	7.73	28.7	-3.864	7.73
5.16538	-3.867	7.735	0.41815	-3.867	7.735	2.38591	-3.867	7.735	62.7	-3.867	7.735	75.61	-3.867	7.735	28.47	-3.867	7.735
5.48514	-3.869	7.74	0.8363	-3.869	7.74	2.68108	-3.869	7.74	62.51	-3.869	7.74	75.54	-3.869	7.74	28.72	-3.869	7.74
5.28837	-3.872	7.745	0.639524	-3.872	7.745	2.4843	-3.872	7.745	62.61	-3.872	7.745	75.51	-3.872	7.745	28.5	-3.872	7.745
5.21458	-3.874	7.75	0.491941	-3.874	7.75	2.31212	-3.874	7.75	62.83	-3.874	7.75	75.66	-3.874	7.75	28.52	-3.874	7.75
5.50974	-3.877	7.755	0.8363	-3.877	7.755	2.65648	-3.877	7.755	62.56	-3.877	7.755	75.49	-3.877	7.755	28.77	-3.877	7.755
5.14079	-3.879	7.76	0.41815	-3.879	7.76	2.38591	-3.879	7.76	62.83	-3.879	7.76	75.64	-3.879	7.76	28.55	-3.879	7.76
5.33756	-3.882	7.765	0.639524	-3.882	7.765	2.5089	-3.882	7.765	62.9	-3.882	7.765	75.76	-3.882	7.765	28.77	-3.882	7.765
5.46055	-3.884	7.77	0.8363	-3.884	7.77	2.70568	-3.884	7.77	62.7	-3.884	7.77	75.64	-3.884	7.77	28.82	-3.884	7.77
5.21458	-3.887	7.775	0.516538	-3.887	7.775	2.45971	-3.887	7.775	63.05	-3.887	7.775	75.88	-3.887	7.775	28.72	-3.887	7.775
5.63273	-3.889	7.78	0.934688	-3.889	7.78	2.73027	-3.889	7.78	62.92	-3.889	7.78	75.93	-3.889	7.78	28.99	-3.889	7.78
5.48514	-3.892	7.785	0.713315	-3.892	7.785	2.58269	-3.892	7.785	62.9	-3.892	7.785	75.91	-3.892	7.785	28.87	-3.892	7.785
5.31296	-3.894	7.79	0.491941	-3.894	7.79	2.41051	-3.894	7.79	63.17	-3.894	7.79	76.03	-3.894	7.79	28.94	-3.894	7.79
5.68192	-3.897	7.795	0.860897	-3.897	7.795	2.73027	-3.897	7.795	62.83	-3.897	7.795	75.88	-3.897	7.795	29.06	-3.897	7.795
5.28837	-3.899	7.8	0.467344	-3.899	7.8	2.45971	-3.899	7.8	62.97	-3.899	7.8	75.98	-3.899	7.8	28.84	-3.899	7.8
5.55894	-3.902	7.805	0.590329	-3.902	7.805	2.58269	-3.902	7.805	63.05	-3.902	7.805	76.06	-3.902	7.805	28.99	-3.902	7.805
5.60813	-3.904	7.81	0.737912	-3.904	7.81	2.80406	-3.904	7.81	62.8	-3.904	7.81	75.96	-3.904	7.81	28.92	-3.904	7.81
5.33756	-3.907	7.815	0.393553	-3.907	7.815	2.58269	-3.907	7.815	63.05	-3.907	7.815	76.15	-3.907	7.815	28.77	-3.907	7.815
5.65732	-3.909	7.82	0.787106	-3.909	7.82	2.85326	-3.909	7.82	62.92	-3.909	7.82	75.93	-3.909	7.82	28.97	-3.909	7.82
5.53434	-3.912	7.825	0.664121	-3.912	7.825	2.73027	-3.912	7.825	62.85	-3.912	7.825	76.03	-3.912	7.825	28.89	-3.912	7.825
5.36216	-3.914	7.83	0.467344	-3.914	7.83	2.60729	-3.914	7.83	63.15	-3.914	7.83	76.15	-3.914	7.83	29.02	-3.914	7.83
5.78031	-3.917	7.835	0.860897	-3.917	7.835	2.80406	-3.917	7.835	62.92	-3.917	7.835	76.03	-3.917	7.835	29.14	-3.917	7.835
5.36216	-3.919	7.84	0.41815	-3.919	7.84	2.45971	-3.919	7.84	63.1	-3.919	7.84	76.3	-3.919	7.84	29.04	-3.919	7.84
5.53434	-3.922	7.845	0.614927	-3.922	7.845	2.58269	-3.922	7.845	63.24	-3.922	7.845	76.25	-3.922	7.845	29.19	-3.922	7.845
5.75571	-3.924	7.85	0.910091	-3.924	7.85	2.77947	-3.924	7.85	62.97	-3.924	7.85	76.23	-3.924	7.85	29.14	-3.924	7.85
5.41135	-3.927	7.855	0.565732	-3.927	7.855	2.5335	-3.927	7.855	63.29	-3.927	7.855	76.47	-3.927	7.855	29.11	-3.927	7.855
5.80491	-3.929	7.86	0.983882	-3.929	7.86	2.77947	-3.929	7.86	63.24	-3.929	7.86	76.38	-3.929	7.86	29.31	-3.929	7.86
5.63273	-3.932	7.865	0.811703	-3.932	7.865	2.75487	-3.932	7.865	63.22	-3.932	7.865	76.57	-3.932	7.865	29.24	-3.932	7.865
5.53434	-3.934	7.87	0.565732	-3.934	7.87	2.63189	-3.934	7.87	63.44	-3.934	7.87	76.65	-3.934	7.87	29.29	-3.934	7.87
5.90329	-3.937	7.875	0.910091	-3.937	7.875	2.95165	-3.937	7.875	63.2	-3.937	7.875	76.42	-3.937	7.875	29.31	-3.937	7.875
5.53434	-3.939	7.88	0.516538	-3.939	7.88	2.70568	-3.939	7.88	63.32	-3.939	7.88	76.67	-3.939	7.88	29.09	-3.939	7.88
5.73112	-3.942	7.885	0.614927	-3.942	7.885	2.95165	-3.942	7.885	63.37	-3.942	7.885	76.52	-3.942	7.885	29.24	-3.942	7.885
5.95249	-3.944	7.89	0.860897	-3.944	7.89	3.07463	-3.944	7.89	63.15	-3.944	7.89	76.45	-3.944	7.89	29.14	-3.944	7.89
5.58353	-3.947	7.895	0.516538	-3.947	7.895	2.85326	-3.947	7.895	63.42	-3.947	7.895	76.72	-3.947	7.895	29.11	-3.947	7.895
6.00168	-3.949	7.9	0.8363	-3.949	7.9	3.12383	-3.949	7.9	63.32	-3.949	7.9	76.55	-3.949	7.9	29.31	-3.949	7.9
5.8787	-3.952	7.905	0.737912	-3.952	7.905	2.92705	-3.952	7.905	63.29	-3.952	7.905	76.7	-3.952	7.905	29.19	-3.952	7.905
5.65732	-3.954	7.91	0.516538	-3.954	7.91	2.73027	-3.954	7.91	63.47	-3.954	7.91	76.79	-3.954	7.91	29.41	-3.954	7.91
6.05088	-3.957	7.915	0.860897	-3.957	7.915	2.95165	-3.957	7.915	63.29	-3.957	7.915	76.57	-3.957	7.915	29.43	-3.957	7.915
5.63273	-3.959	7.92	0.541135	-3.959	7.92	2.55809	-3.959	7.92	63.49	-3.959	7.92	76.79	-3.959	7.92	29.26	-3.959	7.92
5.8295	-3.962	7.925	0.590329	-3.962	7.925	2.75487	-3.962	7.925	63.54	-3.962	7.925	76.74	-3.962	7.925	29.46	-3.962	7.925
6.02628	-3.964	7.93	0.8363	-3.964	7.93	2.90245	-3.964	7.93	63.39	-3.964	7.93	76.62	-3.964	7.93	29.34	-3.964	7.93
5.65732	-3.967	7.935	0.491941	-3.967	7.935	2.65648	-3.967	7.935	63.59	-3.967	7.935	76.99	-3.967	7.935	29.41	-3.967	7.935
6.00168	-3.969	7.94	0.860897	-3.969	7.94	3.07463	-3.969	7.94	63.54	-3.969	7.94	76.84	-3.969	7.94	29.61	-3.969	7.94
5.90329	-3.972	7.945	0.811703	-3.972	7.945	2.82866	-3.972	7.945	63.61	-3.972	7.945	76.99	-3.972	7.945	29.43	-3.972	7.945
5.68192	-3.974	7.95	0.565732	-3.974	7.95	2.85326	-3.974	7.95	63.71	-3.974	7.95	77.19	-3.974	7.95	29.66	-3.974	7.95
6.10007	-3.977	7.955	0.860897	-3.977	7.955	3.12383	-3.977	7.955	63.54	-3.977	7.955	76.89	-3.977	7.955	29.56	-3.977	7.955
5.78031	-3.979	7.96	0.541135	-3.979	7.96	2.73027	-3.979	7.96	63.61	-3.979	7.96	77.16	-3.979	7.96	29.38	-3.979	7.96
5.90329	-3.982	7.965	0.664121	-3.982	7.965	2.95165	-3.982	7.965	63.54	-3.982	7.965	77.06	-3.982	7.965	29.61	-3.982	7.965
6.22306	-3.984	7.97	0.860897	-3.984	7.97	3.12383	-3.984	7.97	63.44	-3.984	7.97	76.94	-3.984	7.97	29.41	-3.984	7.97
5.8541	-3.987	7.975	0.590329	-3.987	7.975	2.82866	-3.987	7.975	63.69	-3.987	7.975	77.26	-3.987	7.975	29.41	-3.987	7.975
6.24765	-3.989	7.98	0.885494	-3.989	7.98	3.19762	-3.989	7.98	63.64	-3.989	7.98	77.04	-3.989	7.98	29.58	-3.989	7.98
6.14927	-3.992	7.985	0.860897	-3.992	7.985	2.92705	-3.992	7.985	63.76	-3.992	7.985	77.16	-3.992	7.985	29.38	-3.992	7.985
5.8787	-3.994	7.99	0.688718	-3.994	7.99	2.77947	-3.994	7.99	63.88	-3.994	7.99	77.41	-3.994	7.99	29.68	-3.994	7.99
6.24765	-3.997	7.995	0.959285	-3.997	7.995	3.12383	-3.997	7.995	63.76	-3.997	7.995	77.09	-3.997	7.995	29.68	-3.997	7.995
5.8787	-3.999	8	0.541135	-3.999	8	2.65648	-3.999	8	63.86	-3.999	8	77.33	-3.999	8	29.48	-3.999	8
6.00168	-4.002	8.005	0.590329	-4.002	8.005	2.87786	-4.002	8.005	63.81	-4.002	8.005	77.36	-4.002	8.005	29.75	-4.002	8.005
6.29685	-4.004	8.01	0.787106	-4.004	8.01	3.12383	-4.004	8.01	63.76	-4.004	8.01	77.09	-4.004	8.01	29.58	-4.004	8.01
5.95249	-4.007	8.015	0.467344	-4.007	8.015	2.75487	-4.007	8.015	63.98	-4.007	8.015	77.48	-4.007	8.015	29.58	-4.007	8.015
6.27225	-4.009	8.02	0.811703	-4.009	8.02	3.27141	-4.009	8.02	63.88	-4.009	8.02	77.33	-4.009	8.02	29.93	-4.009	8.02
6.22306	-4.012	8.025	0.762509	-4.012	8.025	3.17302	-4.012	8.025	63.96	-4.012	8.025	77.43	-4.012	8.025	29.63	-4.012	8.025
6.02628	-4.014	8.03	0.565732	-4.014	8.03	3.00084	-4.014	8.03	64.13	-4.014	8.03	77.75	-4.014	8.03	29.93	-4.014	8.03
6.39524	-4.017	8.035	0.860897	-4.017	8.035	3.44359	-4.017	8.035	63.86	-4.017	8.035	77.48	-4.017	8.035	29.95	-4.017	8.035
6.05088	-4.019	8.04	0.565732	-4.019	8.04	3.02544	-4.019	8.04	64.03	-4.019	8.04	77.68	-4.019	8.04	29.73	-4.019	8.04
6.14927	-4.022	8.045	0.713315	-4.022	8.045	3.17302	-4.022	8.045	63.98	-4.022	8.045	77.73	-4.022	8.045	30.05	-4.022	8.045
6.34604	-4.024	8.05	0.860897	-4.024	8.05	3.29601	-4.024	8.05	63.91	-4.024	8.05	77.46	-4.024	8.05	29.9	-4.024	8.05
6.07547	-4.027	8.055	0.565732	-4.027	8.055	2.82866	-4.027	8.055	64.2	-4.027	8.055	77.83	-4.027	8.055	29.85	-4.027	8.055
6.37064	-4.029	8.06	0.910091	-4.029	8.06	3.24681	-4.029	8.06	64.03	-4.029	8.06	77.56	-4.029	8.06	30.25	-4.029	8.06
6.32144	-4.032	8.065	0.737912	-4.032	8.065	3.00084	-4.032	8.065	64.13	-4.032	8.065	77.58	-4.032	8.065	29.97	-4.032	8.065
6.14927	-4.034	8.07	0.614927	-4.034	8.07	2.77947	-4.034	8.07	64.28	-4.034	8.07	77.83	-4.034	8.07	30.07	-4.034	8.07
6.51822	-4.037	8.075	0.885494	-4.037	8.075	3.22221	-4.037	8.075	64.03	-4.037	8.075	77.53	-4.037	8.075	30.2	-4.037	8.075
6.22306	-4.039	8.08	0.516538	-4.039	8.08	2.80406	-4.039	8.08	64.3	-4.039	8.08	77.75	-4.039	8.08	29.8	-4.039	8.08
6.34604	-4.042	8.085	0.688718	-4.042	8.085	3.02544	-4.042	8.085	64.18	-4.042	8.085	77.85	-4.042	8.085	30.1	-4.042	8.085
6.56742	-4.044	8.09	0.787106	-4.044	8.09	3.29601	-4.044	8.09	64.03	-4.044	8.09	77.58	-4.044	8.09	29.93	-4.044	8.09
6.29685	-4.047	8.095	0.516538	-4.047	8.095	2.95165	-4.047	8.095	64.35	-4.047	8.095	77.9	-4.047	8.095	29.83	-4.047	8.095
6.56742	-4.049	8.1	0.811703	-4.049	8.1	3.41899	-4.049	8.1	64.08	-4.049	8.1	77.83	-4.049	8.1	30.17	-4.049	8.1
6.46903	-4.052	8.105	0.688718	-4.052	8.105	3.29601	-4.052	8.105	64.3	-4.052	8.105	77.8	-4.052	8.105	29.88	-4.052	8.105
6.29685	-4.054	8.11	0.614927	-4.054	8.11	3.09923	-4.054	8.11	64.45	-4.054	8.11	78.12	-4.054	8.11	30.07	-4.054	8.11
6.59201	-4.057	8.115	0.934688	-4.057	8.115	3.51738	-4.057	8.115	64.23	-4.057	8.115	77.9	-4.057	8.115	30.25	-4.057	8.115
6.34604	-4.059	8.12	0.639524	-4.059	8.12	3.12383	-4.059	8.12	64.45	-4.059	8.12	78.05	-4.059	8.12	29.9	-4.059	8.12
6.46903	-4.062	8.125	0.8363	-4.062	8.125	3.22221	-4.062	8.125	64.35	-4.062	8.125	78.15	-4.062	8.125	30.27	-4.062	8.125
6.59201	-4.064	8.13	0.934688	-4.064	8.13	3.39439	-4.064	8.13	64.2	-4.064	8.13	77.92	-4.064	8.13	30.12	-4.064	8.13
6.32144	-4.067	8.135	0.639524	-4.067	8.135	2.97624	-4.067	8.135	64.52	-4.067	8.135	78.22	-4.067	8.135	29.95	-4.067	8.135
6.56742	-4.069	8.14	0.983882	-4.069	8.14	3.29601	-4.069	8.14	64.3	-4.069	8.14	78.15	-4.069	8.14	30.32	-4.069	8.14
6.46903	-4.072	8.145	0.688718	-4.072	8.145	3.14842	-4.072	8.145	64.42	-4.072	8.145	78.15	-4.072	8.145	30.07	-4.072	8.145
6.34604	-4.074	8.15	0.614927	-4.074	8.15	2.95165	-4.074	8.15	64.67	-4.074	8.15	78.29	-4.074	8.15	30.17	-4.074	8.15
6.64121	-4.077	8.155	0.8363	-4.077	8.155	3.3206	-4.077	8.155	64.3	-4.077	8.155	78.02	-4.077	8.155	30.37	-4.077	8.155
6.34604	-4.079	8.16	0.442747	-4.079	8.16	3.02544	-4.079	8.16	64.57	-4.079	8.16	78.07	-4.079	8.16	30.1	-4.079	8.16
6.56742	-4.082	8.165	0.639524	-4.082	8.165	3.14842	-4.082	8.165	64.45	-4.082	8.165	78.15	-4.082	8.165	30.34	-4.082	8.165
6.76419	-4.084	8.17	0.811703	-4.084	8.17	3.46819	-4.084	8.17	64.28	-4.084	8.17	78	-4.084	8.17	30.34	-4.084	8.17
6.59201	-4.087	8.175	0.541135	-4.087	8.175	3.17302	-4.087	8.175	64.65	-4.087	8.175	78.32	-4.087	8.175	30.22	-4.087	8.175
6.93637	-4.089	8.18	0.885494	-4.089	8.18	3.46819	-4.089	8.18	64.5	-4.089	8.18	78.34	-4.089	8.18	30.54	-4.089	8.18
6.76419	-4.092	8.185	0.762509	-4.092	8.185	3.46819	-4.092	8.185	64.65	-4.092	8.185	78.34	-4.092	8.185	30.37	-4.092	8.185
6.59201	-4.094	8.19	0.639524	-4.094	8.19	3.19762	-4.094	8.19	64.94	-4.094	8.19	78.54	-4.094	8.19	30.42	-4.094	8.19
6.88718	-4.097	8.195	1.08227	-4.097	8.195	3.51738	-4.097	8.195	64.6	-4.097	8.195	78.29	-4.097	8.195	30.64	-4.097	8.195
6.54282	-4.099	8.2	0.688718	-4.099	8.2	3.24681	-4.099	8.2	64.74	-4.099	8.2	78.34	-4.099	8.2	30.39	-4.099	8.2
6.715	-4.102	8.205	0.885494	-4.102	8.205	3.3206	-4.102	8.205	64.74	-4.102	8.205	78.37	-4.102	8.205	30.54	-4.102	8.205
6.88718	-4.104	8.21	0.959285	-4.104	8.21	3.54198	-4.104	8.21	64.5	-4.104	8.21	78.29	-4.104	8.21	30.52	-4.104	8.21
6.56742	-4.107	8.215	0.541135	-4.107	8.215	3.17302	-4.107	8.215	64.84	-4.107	8.215	78.51	-4.107	8.215	30.37	-4.107	8.215
6.91177	-4.109	8.22	0.934688	-4.109	8.22	3.46819	-4.109	8.22	64.65	-4.109	8.22	78.44	-4.109	8.22	30.61	-4.109	8.22
6.715	-4.112	8.225	0.737912	-4.112	8.225	3.3452	-4.112	8.225	64.67	-4.112	8.225	78.44	-4.112	8.225	30.44	-4.112	8.225
6.56742	-4.114	8.23	0.565732	-4.114	8.23	3.14842	-4.114	8.23	64.94	-4.114	8.23	78.51	-4.114	8.23	30.44	-4.114	8.23
6.93637	-4.117	8.235	0.934688	-4.117	8.235	3.54198	-4.117	8.235	64.62	-4.117	8.235	78.29	-4.117	8.235	30.64	-4.117	8.235
6.59201	-4.119	8.24	0.467344	-4.119	8.24	3.29601	-4.119	8.24	64.82	-4.119	8.24	78.42	-4.119	8.24	30.49	-4.119	8.24
6.83798	-4.122	8.245	0.688718	-4.122	8.245	3.39439	-4.122	8.245	64.89	-4.122	8.245	78.51	-4.122	8.245	30.69	-4.122	8.245
6.96097	-4.124	8.25	0.910091	-4.124	8.25	3.71416	-4.124	8.25	64.65	-4.124	8.25	78.44	-4.124	8.25	30.69	-4.124	8.25
6.73959	-4.127	8.255	0.590329	-4.127	8.255	3.51738	-4.127	8.255	64.97	-4.127	8.255	78.71	-4.127	8.255	30.64	-4.127	8.255
7.08395	-4.129	8.26	1.03308	-4.129	8.26	3.83714	-4.129	8.26	64.87	-4.129	8.26	78.64	-4.129	8.26	30.93	-4.129	8.26
6.96097	-4.132	8.265	0.860897	-4.132	8.265	3.78795	-4.132	8.265	64.84	-4.132	8.265	78.74	-4.132	8.265	30.79	-4.132	8.265
6.715	-4.134	8.27	0.639524	-4.134	8.27	3.49278	-4.134	8.27	65.14	-4.134	8.27	78.91	-4.134	8.27	30.86	-4.134	8.27
7.05936	-4.137	8.275	0.983882	-4.137	8.275	3.76335	-4.137	8.275	64.82	-4.137	8.275	78.71	-4.137	8.275	30.91	-4.137	8.275
6.715	-4.139	8.28	0.565732	-4.139	8.28	3.39439	-4.139	8.28	64.92	-4.139	8.28	78.86	-4.139	8.28	30.69	-4.139	8.28
6.93637	-4.142	8.285	0.762509	-4.142	8.285	3.41899	-4.142	8.285	64.97	-4.142	8.285	78.74	-4.142	8.285	30.81	-4.142	8.285
7.10855	-4.144	8.29	0.983882	-4.144	8.29	3.61577	-4.144	8.29	64.67	-4.144	8.29	78.56	-4.144	8.29	30.71	-4.144	8.29
6.81339	-4.147	8.295	0.565732	-4.147	8.295	3.27141	-4.147	8.295	64.94	-4.147	8.295	78.76	-4.147	8.295	30.61	-4.147	8.295
7.20694	-4.149	8.3	1.00848	-4.149	8.3	3.56657	-4.149	8.3	64.87	-4.149	8.3	78.49	-4.149	8.3	30.79	-4.149	8.3
7.01016	-4.152	8.305	0.811703	-4.152	8.305	3.54198	-4.152	8.305	64.79	-4.152	8.305	78.64	-4.152	8.305	30.69	-4.152	8.305
6.88718	-4.154	8.31	0.590329	-4.154	8.31	3.49278	-4.154	8.31	65.04	-4.154	8.31	78.69	-4.154	8.31	30.76	-4.154	8.31
7.25613	-4.157	8.315	0.983882	-4.157	8.315	3.78795	-4.157	8.315	64.79	-4.157	8.315	78.47	-4.157	8.315	30.91	-4.157	8.315
6.91177	-4.159	8.32	0.541135	-4.159	8.32	3.49278	-4.159	8.32	64.92	-4.159	8.32	78.69	-4.159	8.32	30.79	-4.159	8.32
7.05936	-4.162	8.325	0.713315	-4.162	8.325	3.66496	-4.162	8.325	64.99	-4.162	8.325	78.51	-4.162	8.325	31.01	-4.162	8.325
7.25613	-4.164	8.33	1.00848	-4.164	8.33	3.81254	-4.164	8.33	64.84	-4.164	8.33	78.34	-4.164	8.33	30.98	-4.164	8.33
6.96097	-4.167	8.335	0.688718	-4.167	8.335	3.59117	-4.167	8.335	65.14	-4.167	8.335	78.51	-4.167	8.335	30.98	-4.167	8.335
7.37912	-4.169	8.34	1.08227	-4.169	8.34	3.88634	-4.169	8.34	65.14	-4.169	8.34	78.34	-4.169	8.34	31.2	-4.169	8.34
7.25613	-4.172	8.345	0.959285	-4.172	8.345	3.78795	-4.172	8.345	65.06	-4.172	8.345	78.49	-4.172	8.345	30.98	-4.172	8.345
7.03476	-4.174	8.35	0.688718	-4.174	8.35	3.61577	-4.174	8.35	65.24	-4.174	8.35	78.61	-4.174	8.35	31.18	-4.174	8.35
7.37912	-4.177	8.355	1.00848	-4.177	8.355	3.88634	-4.177	8.355	64.94	-4.177	8.355	78.37	-4.177	8.355	31.16	-4.177	8.355
6.93637	-4.179	8.36	0.590329	-4.179	8.36	3.49278	-4.179	8.36	64.97	-4.179	8.36	78.39	-4.179	8.36	31.01	-4.179	8.36
7.13315	-4.182	8.365	0.762509	-4.182	8.365	3.66496	-4.182	8.365	64.99	-4.182	8.365	78.22	-4.182	8.365	31.2	-4.182	8.365
7.37912	-4.184	8.37	0.983882	-4.184	8.37	3.68956	-4.184	8.37	64.84	-4.184	8.37	77.9	-4.184	8.37	30.98	-4.184	8.37
7.10855	-4.187	8.375	0.639524	-4.187	8.375	3.49278	-4.187	8.375	65.02	-4.187	8.375	78.15	-4.187	8.375	30.93	-4.187	8.375
7.5021	-4.189	8.38	1.00848	-4.189	8.38	3.78795	-4.189	8.38	64.99	-4.189	8.38	77.8	-4.189	8.38	31.16	-4.189	8.38
7.37912	-4.192	8.385	0.811703	-4.192	8.385	3.59117	-4.192	8.385	64.97	-4.192	8.385	77.83	-4.192	8.385	30.96	-4.192	8.385
7.25613	-4.194	8.39	0.639524	-4.194	8.39	3.59117	-4.194	8.39	65.11	-4.194	8.39	77.9	-4.194	8.39	31.23	-4.194	8.39
7.67428	-4.197	8.395	1.03308	-4.197	8.395	3.86174	-4.197	8.395	64.94	-4.197	8.395	77.46	-4.197	8.395	31.3	-4.197	8.395
7.25613	-4.199	8.4	0.713315	-4.199	8.4	3.54198	-4.199	8.4	65.11	-4.199	8.4	77.65	-4.199	8.4	31.18	-4.199	8.4
7.35452	-4.202	8.405	0.811703	-4.202	8.405	3.73875	-4.202	8.405	65.06	-4.202	8.405	77.48	-4.202	8.405	31.45	-4.202	8.405
7.62509	-4.204	8.41	1.08227	-4.204	8.41	3.91093	-4.204	8.41	64.97	-4.204	8.41	77.16	-4.204	8.41	31.33	-4.204	8.41
7.23154	-4.207	8.415	0.737912	-4.207	8.415	3.68956	-4.207	8.415	65.24	-4.207	8.415	77.38	-4.207	8.415	31.43	-4.207	8.415
7.57589	-4.209	8.42	1.03308	-4.209	8.42	4.03392	-4.209	8.42	65.24	-4.209	8.42	77.01	-4.209	8.42	31.7	-4.209	8.42
7.47751	-4.212	8.425	0.959285	-4.212	8.425	3.86174	-4.212	8.425	65.26	-4.212	8.425	76.97	-4.212	8.425	31.4	-4.212	8.425
7.23154	-4.214	8.43	0.688718	-4.214	8.43	3.71416	-4.214	8.43	65.33	-4.214	8.43	77.06	-4.214	8.43	31.6	-4.214	8.43
7.57589	-4.217	8.435	1.00848	-4.217	8.435	3.93553	-4.217	8.435	65.09	-4.217	8.435	76.5	-4.217	8.435	31.55	-4.217	8.435
7.30533	-4.219	8.44	0.565732	-4.219	8.44	3.66496	-4.219	8.44	65.14	-4.219	8.44	76.5	-4.219	8.44	31.23	-4.219	8.44
7.40372	-4.222	8.445	0.639524	-4.222	8.445	3.83714	-4.222	8.445	65.02	-4.222	8.445	76.23	-4.222	8.445	31.43	-4.222	8.445
7.62509	-4.224	8.45	0.860897	-4.224	8.45	3.96013	-4.224	8.45	64.94	-4.224	8.45	75.74	-4.224	8.45	31.2	-4.224	8.45
7.28073	-4.227	8.455	0.565732	-4.227	8.455	3.64036	-4.227	8.455	65.21	-4.227	8.455	75.86	-4.227	8.455	31.08	-4.227	8.455
7.60049	-4.229	8.46	0.8363	-4.229	8.46	3.98472	-4.229	8.46	65.06	-4.229	8.46	75.29	-4.229	8.46	31.43	-4.229	8.46
7.60049	-4.232	8.465	0.787106	-4.232	8.465	3.86174	-4.232	8.465	65.24	-4.232	8.465	75.05	-4.232	8.465	31.23	-4.232	8.465
7.45291	-4.234	8.47	0.664121	-4.234	8.47	3.78795	-4.234	8.47	65.31	-4.234	8.47	74.9	-4.234	8.47	31.45	-4.234	8.47
7.79727	-4.237	8.475	1.05767	-4.237	8.475	4.13231	-4.237	8.475	65.09	-4.237	8.475	74.26	-4.237	8.475	31.62	-4.237	8.475
7.5021	-4.239	8.48	0.787106	-4.239	8.48	3.71416	-4.239	8.48	65.31	-4.239	8.48	74.16	-4.239	8.48	31.43	-4.239	8.48
7.64969	-4.242	8.485	0.885494	-4.242	8.485	3.93553	-4.242	8.485	65.14	-4.242	8.485	73.84	-4.242	8.485	31.77	-4.242	8.485
7.87106	-4.244	8.49	1.08227	-4.244	8.49	4.08311	-4.244	8.49	65.04	-4.244	8.49	73.25	-4.244	8.49	31.77	-4.244	8.49
7.57589	-4.247	8.495	0.762509	-4.247	8.495	3.76335	-4.247	8.495	65.26	-4.247	8.495	73.2	-4.247	8.495	31.67	-4.247	8.495
7.82187	-4.249	8.5	1.08227	-4.249	8.5	4.1569	-4.249	8.5	65.14	-4.249	8.5	72.59	-4.249	8.5	31.99	-4.249	8.5
7.74807	-4.252	8.505	0.959285	-4.252	8.505	3.96013	-4.252	8.505	65.21	-4.252	8.505	72.1	-4.252	8.505	31.67	-4.252	8.505
7.5513	-4.254	8.51	0.811703	-4.254	8.51	3.83714	-4.254	8.51	65.26	-4.254	8.51	71.88	-4.254	8.51	31.75	-4.254	8.51
7.92025	-4.257	8.515	1.08227	-4.257	8.515	4.23069	-4.257	8.515	64.94	-4.257	8.515	71.04	-4.257	8.515	31.82	-4.257	8.515
7.5513	-4.259	8.52	0.713315	-4.259	8.52	3.81254	-4.259	8.52	65.06	-4.259	8.52	70.7	-4.259	8.52	31.38	-4.259	8.52
7.72348	-4.262	8.525	0.8363	-4.262	8.525	4.00932	-4.262	8.525	64.87	-4.262	8.525	70.25	-4.262	8.525	31.67	-4.262	8.525
7.94485	-4.264	8.53	0.910091	-4.264	8.53	4.1569	-4.264	8.53	64.74	-4.264	8.53	69.51	-4.264	8.53	31.55	-4.264	8.53
7.64969	-4.267	8.535	0.664121	-4.267	8.535	3.76335	-4.267	8.535	65.02	-4.267	8.535	69.32	-4.267	8.535	31.4	-4.267	8.535
7.92025	-4.269	8.54	0.959285	-4.269	8.54	4.2061	-4.269	8.54	64.79	-4.269	8.54	68.73	-4.269	8.54	31.82	-4.269	8.54
7.82187	-4.272	8.545	0.811703	-4.272	8.545	4.00932	-4.272	8.545	64.99	-4.272	8.545	68.14	-4.272	8.545	31.6	-4.272	8.545
7.69888	-4.274	8.55	0.762509	-4.274	8.55	3.88634	-4.274	8.55	65.16	-4.274	8.55	67.79	-4.274	8.55	31.82	-4.274	8.55
7.94485	-4.277	8.555	1.05767	-4.277	8.555	4.25529	-4.277	8.555	64.87	-4.277	8.555	66.88	-4.277	8.555	32.04	-4.277	8.555
7.64969	-4.279	8.56	0.737912	-4.279	8.56	3.91093	-4.279	8.56	65.14	-4.279	8.56	66.34	-4.279	8.56	31.79	-4.279	8.56
7.79727	-4.282	8.565	0.959285	-4.282	8.565	4.05851	-4.282	8.565	65.02	-4.282	8.565	65.8	-4.282	8.565	32.11	-4.282	8.565
7.99404	-4.284	8.57	1.03308	-4.284	8.57	4.27989	-4.284	8.57	64.77	-4.284	8.57	64.92	-4.284	8.57	32.09	-4.284	8.57
7.79727	-4.287	8.575	0.811703	-4.287	8.575	3.91093	-4.287	8.575	65.04	-4.287	8.575	64.62	-4.287	8.575	31.92	-4.287	8.575
8.16622	-4.289	8.58	1.18066	-4.289	8.58	4.23069	-4.289	8.58	64.77	-4.289	8.58	63.93	-4.289	8.58	32.21	-4.289	8.58
8.04324	-4.292	8.585	0.934688	-4.292	8.585	4.1569	-4.292	8.585	64.82	-4.292	8.585	63.24	-4.292	8.585	31.89	-4.292	8.585
7.92025	-4.294	8.59	0.811703	-4.294	8.59	3.98472	-4.294	8.59	64.94	-4.294	8.59	62.75	-4.294	8.59	31.94	-4.294	8.59
8.16622	-4.297	8.595	1.05767	-4.297	8.595	4.35368	-4.297	8.595	64.52	-4.297	8.595	61.77	-4.297	8.595	32.06	-4.297	8.595
7.89566	-4.299	8.6	0.713315	-4.299	8.6	4.00932	-4.299	8.6	64.72	-4.299	8.6	61.08	-4.299	8.6	31.77	-4.299	8.6
8.09243	-4.302	8.605	0.959285	-4.302	8.605	4.1815	-4.302	8.605	64.57	-4.302	8.605	60.42	-4.302	8.605	31.97	-4.302	8.605
8.24002	-4.304	8.61	1.05767	-4.304	8.61	4.37828	-4.304	8.61	64.35	-4.304	8.61	59.53	-4.304	8.61	31.94	-4.304	8.61
7.96945	-4.307	8.615	0.811703	-4.307	8.615	4.05851	-4.307	8.615	64.7	-4.307	8.615	59.06	-4.307	8.615	31.79	-4.307	8.615
8.26461	-4.309	8.62	1.15606	-4.309	8.62	4.40287	-4.309	8.62	64.42	-4.309	8.62	58.28	-4.309	8.62	32.09	-4.309	8.62
8.11703	-4.312	8.625	0.959285	-4.312	8.625	4.25529	-4.312	8.625	64.42	-4.312	8.625	57.61	-4.312	8.625	32.02	-4.312	8.625
8.06784	-4.314	8.63	0.860897	-4.314	8.63	4.00932	-4.314	8.63	64.6	-4.314	8.63	57.15	-4.314	8.63	32.09	-4.314	8.63
8.28921	-4.317	8.635	1.10687	-4.317	8.635	4.35368	-4.317	8.635	64.18	-4.317	8.635	56.33	-4.317	8.635	32.29	-4.317	8.635
7.94485	-4.319	8.64	0.762509	-4.319	8.64	3.93553	-4.319	8.64	64.38	-4.319	8.64	55.82	-4.319	8.64	32.11	-4.319	8.64
8.09243	-4.322	8.645	0.934688	-4.322	8.645	4.00932	-4.322	8.645	64.25	-4.322	8.645	55.2	-4.322	8.645	32.24	-4.322	8.645
8.24002	-4.324	8.65	1.08227	-4.324	8.65	4.32908	-4.324	8.65	63.86	-4.324	8.65	54.49	-4.324	8.65	32.29	-4.324	8.65
8.04324	-4.327	8.655	0.762509	-4.327	8.655	3.93553	-4.327	8.655	64.08	-4.327	8.655	54.1	-4.327	8.655	32.14	-4.327	8.655
8.46139	-4.329	8.66	1.08227	-4.329	8.66	4.37828	-4.329	8.66	63.66	-4.329	8.66	53.38	-4.329	8.66	32.36	-4.329	8.66
8.31381	-4.332	8.665	0.885494	-4.332	8.665	4.35368	-4.332	8.665	63.47	-4.332	8.665	52.74	-4.332	8.665	32.21	-4.332	8.665
8.16622	-4.334	8.67	0.737912	-4.334	8.67	4.13231	-4.334	8.67	63.52	-4.334	8.67	52.15	-4.334	8.67	32.31	-4.334	8.67
8.46139	-4.337	8.675	1.08227	-4.337	8.675	4.50126	-4.337	8.675	63	-4.337	8.675	51.32	-4.337	8.675	32.38	-4.337	8.675
8.19082	-4.339	8.68	0.639524	-4.339	8.68	4.1569	-4.339	8.68	63.02	-4.339	8.68	50.65	-4.339	8.68	32.19	-4.339	8.68
8.3876	-4.342	8.685	0.934688	-4.342	8.685	4.25529	-4.342	8.685	62.95	-4.342	8.685	49.94	-4.342	8.685	32.31	-4.342	8.685
8.53518	-4.344	8.69	1.08227	-4.344	8.69	4.47666	-4.344	8.69	62.61	-4.344	8.69	49.08	-4.344	8.69	32.24	-4.344	8.69
8.19082	-4.347	8.695	0.811703	-4.347	8.695	4.1815	-4.347	8.695	62.75	-4.347	8.695	48.52	-4.347	8.695	32.19	-4.347	8.695
8.58437	-4.349	8.7	1.27905	-4.349	8.7	4.47666	-4.349	8.7	62.41	-4.349	8.7	47.65	-4.349	8.7	32.41	-4.349	8.7
8.3876	-4.352	8.705	1.08227	-4.352	8.705	4.42747	-4.352	8.705	62.11	-4.352	8.705	47.02	-4.352	8.705	32.36	-4.352	8.705
8.28921	-4.354	8.71	0.885494	-4.354	8.71	4.1569	-4.354	8.71	62.09	-4.354	8.71	46.47	-4.354	8.71	32.46	-4.354	8.71
8.58437	-4.357	8.715	1.20526	-4.357	8.715	4.47666	-4.357	8.715	61.55	-4.357	8.715	45.66	-4.357	8.715	32.53	-4.357	8.715
8.11703	-4.359	8.72	0.737912	-4.359	8.72	4.1815	-4.359	8.72	61.45	-4.359	8.72	45.17	-4.359	8.72	32.38	-4.359	8.72
8.363	-4.362	8.725	0.934688	-4.362	8.725	4.32908	-4.362	8.725	61.23	-4.362	8.725	44.43	-4.362	8.725	32.56	-4.362	8.725
8.53518	-4.364	8.73	1.13146	-4.364	8.73	4.57505	-4.364	8.73	60.69	-4.364	8.73	43.65	-4.364	8.73	32.48	-4.364	8.73
8.31381	-4.367	8.735	0.762509	-4.367	8.735	4.32908	-4.367	8.735	60.64	-4.367	8.735	43.15	-4.367	8.735	32.43	-4.367	8.735
8.65817	-4.369	8.74	1.15606	-4.369	8.74	4.62425	-4.369	8.74	60.17	-4.369	8.74	42.22	-4.369	8.74	32.61	-4.369	8.74
8.48599	-4.372	8.745	1.00848	-4.372	8.745	4.55046	-4.372	8.745	59.65	-4.372	8.745	41.53	-4.372	8.745	32.41	-4.372	8.745
8.31381	-4.374	8.75	0.811703	-4.374	8.75	4.40287	-4.374	8.75	59.33	-4.374	8.75	40.79	-4.374	8.75	32.53	-4.374	8.75
8.70736	-4.377	8.755	1.20526	-4.377	8.755	4.64884	-4.377	8.755	58.45	-4.377	8.755	39.66	-4.377	8.755	32.48	-4.377	8.755
8.363	-4.379	8.76	0.762509	-4.379	8.76	4.40287	-4.379	8.76	57.83	-4.379	8.76	39.02	-4.379	8.76	32.38	-4.379	8.76
8.58437	-4.382	8.765	0.934688	-4.382	8.765	4.47666	-4.382	8.765	57.27	-4.382	8.765	38.16	-4.382	8.765	32.66	-4.382	8.765
8.73196	-4.384	8.77	1.13146	-4.384	8.77	4.59965	-4.384	8.77	56.46	-4.384	8.77	37.4	-4.384	8.77	32.53	-4.384	8.77
8.48599	-4.387	8.775	0.713315	-4.387	8.775	4.37828	-4.387	8.775	56.11	-4.387	8.775	37.01	-4.387	8.775	32.53	-4.387	8.775
8.92873	-4.389	8.78	1.10687	-4.389	8.78	4.64884	-4.389	8.78	55.47	-4.389	8.78	36.17	-4.389	8.78	32.75	-4.389	8.78
8.73196	-4.392	8.785	0.959285	-4.392	8.785	4.50126	-4.392	8.785	54.96	-4.392	8.785	35.68	-4.392	8.785	32.53	-4.392	8.785
8.55978	-4.394	8.79	0.762509	-4.394	8.79	4.40287	-4.394	8.79	54.64	-4.394	8.79	35.16	-4.394	8.79	32.73	-4.394	8.79
8.85494	-4.397	8.795	1.20526	-4.397	8.795	4.64884	-4.397	8.795	53.93	-4.397	8.795	34.33	-4.397	8.795	32.8	-4.397	8.795
8.43679	-4.399	8.8	0.737912	-4.399	8.8	4.42747	-4.399	8.8	53.61	-4.399	8.8	34.03	-4.399	8.8	32.58	-4.399	8.8
8.60897	-4.402	8.805	0.885494	-4.402	8.805	4.52586	-4.402	8.805	53.14	-4.402	8.805	33.37	-4.402	8.805	32.95	-4.402	8.805
8.83034	-4.404	8.81	1.10687	-4.404	8.81	4.64884	-4.404	8.81	52.65	-4.404	8.81	32.66	-4.404	8.81	32.75	-4.404	8.81
8.48599	-4.407	8.815	0.811703	-4.407	8.815	4.45207	-4.407	8.815	52.5	-4.407	8.815	32.41	-4.407	8.815	32.75	-4.407	8.815
8.83034	-4.409	8.82	1.20526	-4.409	8.82	4.72264	-4.409	8.82	52.15	-4.409	8.82	31.43	-4.409	8.82	33	-4.409	8.82
8.75655	-4.412	8.825	1.10687	-4.412	8.825	4.67344	-4.412	8.825	51.88	-4.412	8.825	30.96	-4.412	8.825	32.73	-4.412	8.825
8.55978	-4.414	8.83	0.885494	-4.414	8.83	4.50126	-4.414	8.83	51.74	-4.414	8.83	30.34	-4.414	8.83	32.95	-4.414	8.83
8.97793	-4.417	8.835	1.32824	-4.417	8.835	4.77183	-4.417	8.835	51.22	-4.417	8.835	29.29	-4.417	8.835	33	-4.417	8.835
8.63357	-4.419	8.84	1.00848	-4.419	8.84	4.45207	-4.419	8.84	51	-4.419	8.84	28.75	-4.419	8.84	32.75	-4.419	8.84
8.75655	-4.422	8.845	1.10687	-4.422	8.845	4.62425	-4.422	8.845	50.75	-4.422	8.845	27.88	-4.422	8.845	33	-4.422	8.845
9.02712	-4.424	8.85	1.27905	-4.424	8.85	4.72264	-4.424	8.85	50.41	-4.424	8.85	26.95	-4.424	8.85	32.8	-4.424	8.85
8.70736	-4.427	8.855	0.860897	-4.427	8.855	4.50126	-4.427	8.855	50.34	-4.427	8.855	26.43	-4.427	8.855	32.7	-4.427	8.855
9.15011	-4.429	8.86	1.15606	-4.429	8.86	4.77183	-4.429	8.86	49.97	-4.429	8.86	25.38	-4.429	8.86	33.05	-4.429	8.86
9.10091	-4.432	8.865	1.03308	-4.432	8.865	4.57505	-4.432	8.865	49.79	-4.432	8.865	24.54	-4.432	8.865	32.78	-4.432	8.865
8.87954	-4.434	8.87	0.860897	-4.434	8.87	4.50126	-4.434	8.87	49.57	-4.434	8.87	23.8	-4.434	8.87	33.07	-4.434	8.87
9.27309	-4.437	8.875	1.20526	-4.437	8.875	4.74723	-4.437	8.875	49.08	-4.437	8.875	22.57	-4.437	8.875	33.22	-4.437	8.875
8.87954	-4.439	8.88	0.885494	-4.439	8.88	4.45207	-4.439	8.88	48.88	-4.439	8.88	21.93	-4.439	8.88	32.9	-4.439	8.88
8.95333	-4.442	8.885	0.959285	-4.442	8.885	4.62425	-4.442	8.885	48.47	-4.442	8.885	21	-4.442	8.885	33.25	-4.442	8.885
9.15011	-4.444	8.89	1.20526	-4.444	8.89	4.82102	-4.444	8.89	47.97	-4.444	8.89	19.77	-4.444	8.89	33.02	-4.444	8.89
8.80575	-4.447	8.895	0.885494	-4.447	8.895	4.59965	-4.447	8.895	47.7	-4.447	8.895	19.03	-4.447	8.895	33	-4.447	8.895
9.1747	-4.449	8.9	1.15606	-4.449	8.9	4.9932	-4.449	8.9	47.19	-4.449	8.9	17.46	-4.449	8.9	33.32	-4.449	8.9
9.12551	-4.452	8.905	1.15606	-4.452	8.905	4.82102	-4.452	8.905	46.92	-4.452	8.905	15.96	-4.452	8.905	33.02	-4.452	8.905
8.83034	-4.454	8.91	0.910091	-4.454	8.91	4.59965	-4.454	8.91	46.65	-4.454	8.91	14.73	-4.454	8.91	33.2	-4.454	8.91
9.24849	-4.457	8.915	1.30364	-4.457	8.915	4.87022	-4.457	8.915	46.08	-4.457	8.915	12.93	-4.457	8.915	33.37	-4.457	8.915
8.90414	-4.459	8.92	0.959285	-4.459	8.92	4.50126	-4.459	8.92	45.91	-4.459	8.92	12	-4.459	8.92	33.05	-4.459	8.92
9.02712	-4.462	8.925	1.03308	-4.462	8.925	4.72264	-4.462	8.925	45.42	-4.462	8.925	11.09	-4.462	8.925	33.37	-4.462	8.925
9.27309	-4.464	8.93	1.22985	-4.464	8.93	4.87022	-4.464	8.93	44.88	-4.464	8.93	10.06	-4.464	8.93	33.22	-4.464	8.93
8.90414	-4.467	8.935	0.934688	-4.467	8.935	4.59965	-4.467	8.935	44.65	-4.467	8.935	9.96	-4.467	8.935	33.02	-4.467	8.935
9.27309	-4.469	8.94	1.20526	-4.469	8.94	5.0178	-4.469	8.94	44.02	-4.469	8.94	9.29	-4.469	8.94	33.37	-4.469	8.94
9.2239	-4.472	8.945	1.08227	-4.472	8.945	4.82102	-4.472	8.945	43.7	-4.472	8.945	9.15	-4.472	8.945	33.15	-4.472	8.945
9.05172	-4.474	8.95	0.885494	-4.474	8.95	4.69804	-4.474	8.95	43.35	-4.474	8.95	9.22	-4.474	8.95	33.29	-4.474	8.95
9.37148	-4.477	8.955	1.20526	-4.477	8.955	5.06699	-4.477	8.955	42.59	-4.477	8.955	8.73	-4.477	8.955	33.52	-4.477	8.955
9.07632	-4.479	8.96	0.885494	-4.479	8.96	4.67344	-4.479	8.96	42.39	-4.479	8.96	8.88	-4.479	8.96	33.25	-4.479	8.96
9.1747	-4.482	8.965	1.00848	-4.482	8.965	4.89481	-4.482	8.965	41.85	-4.482	8.965	8.85	-4.482	8.965	33.52	-4.482	8.965
9.37148	-4.484	8.97	1.27905	-4.484	8.97	5.09159	-4.484	8.97	41.31	-4.484	8.97	8.61	-4.484	8.97	33.52	-4.484	8.97
9.1993	-4.487	8.975	1.00848	-4.487	8.975	4.74723	-4.487	8.975	41.19	-4.487	8.975	8.93	-4.487	8.975	33.34	-4.487	8.975
9.42067	-4.489	8.98	1.27905	-4.489	8.98	5.11619	-4.489	8.98	40.52	-4.489	8.98	8.88	-4.489	8.98	33.69	-4.489	8.98
9.39608	-4.492	8.985	1.15606	-4.492	8.985	4.89481	-4.492	8.985	40.23	-4.492	8.985	8.88	-4.492	8.985	33.47	-4.492	8.985
9.12551	-4.494	8.99	0.959285	-4.494	8.99	4.67344	-4.494	8.99	39.93	-4.494	8.99	9.17	-4.494	8.99	33.47	-4.494	8.99
9.51906	-4.497	8.995	1.22985	-4.497	8.995	5.06699	-4.497	8.995	39.15	-4.497	8.995	8.88	-4.497	8.995	33.71	-4.497	8.995
9.24849	-4.499	9	0.885494	-4.499	9	4.62425	-4.499	9	38.95	-4.499	9	9	-4.499	9	33.42	-4.499	9
9.37148	-4.502	9.005	0.959285	-4.502	9.005	4.82102	-4.502	9.005	38.41	-4.502	9.005	9.07	-4.502	9.005	33.61	-4.502	9.005
9.49447	-4.504	9.01	1.15606	-4.504	9.01	5.0178	-4.504	9.01	37.84	-4.504	9.01	8.78	-4.504	9.01	33.52	-4.504	9.01
9.24849	-4.507	9.015	0.885494	-4.507	9.015	4.69804	-4.507	9.015	37.79	-4.507	9.015	9.07	-4.507	9.015	33.29	-4.507	9.015
9.54366	-4.509	9.02	1.25445	-4.509	9.02	5.14079	-4.509	9.02	37.15	-4.509	9.02	8.93	-4.509	9.02	33.54	-4.509	9.02
9.42067	-4.512	9.025	1.10687	-4.512	9.025	5.0178	-4.512	9.025	36.88	-4.512	9.025	8.85	-4.512	9.025	33.39	-4.512	9.025
9.29769	-4.514	9.03	1.00848	-4.514	9.03	4.91941	-4.514	9.03	36.69	-4.514	9.03	9.07	-4.514	9.03	33.49	-4.514	9.03
9.56826	-4.517	9.035	1.27905	-4.517	9.035	5.26377	-4.517	9.035	35.95	-4.517	9.035	8.85	-4.517	9.035	33.71	-4.517	9.035
9.34688	-4.519	9.04	0.934688	-4.519	9.04	4.82102	-4.519	9.04	35.93	-4.519	9.04	8.9	-4.519	9.04	33.59	-4.519	9.04
9.44527	-4.522	9.045	1.13146	-4.522	9.045	4.94401	-4.522	9.045	35.58	-4.522	9.045	9	-4.522	9.045	33.81	-4.522	9.045
9.66664	-4.524	9.05	1.30364	-4.524	9.05	5.23917	-4.524	9.05	35.11	-4.524	9.05	8.78	-4.524	9.05	33.84	-4.524	9.05
9.39608	-4.527	9.055	1.08227	-4.527	9.055	4.87022	-4.527	9.055	35.21	-4.527	9.055	9	-4.527	9.055	33.71	-4.527	9.055
9.69124	-4.529	9.06	1.37744	-4.529	9.06	5.21458	-4.529	9.06	34.77	-4.529	9.06	8.9	-4.529	9.06	33.96	-4.529	9.06
9.61745	-4.532	9.065	1.22985	-4.532	9.065	5.09159	-4.532	9.065	34.52	-4.532	9.065	8.83	-4.532	9.065	33.76	-4.532	9.065
9.46987	-4.534	9.07	1.08227	-4.534	9.07	4.82102	-4.534	9.07	34.4	-4.534	9.07	9.02	-4.534	9.07	33.81	-4.534	9.07
9.71584	-4.537	9.075	1.32824	-4.537	9.075	5.23917	-4.537	9.075	33.64	-4.537	9.075	8.8	-4.537	9.075	33.86	-4.537	9.075
9.44527	-4.539	9.08	0.934688	-4.539	9.08	4.87022	-4.539	9.08	33.52	-4.539	9.08	8.9	-4.539	9.08	33.64	-4.539	9.08
9.64205	-4.542	9.085	1.13146	-4.542	9.085	4.9932	-4.542	9.085	33.22	-4.542	9.085	8.9	-4.542	9.085	33.79	-4.542	9.085
9.76503	-4.544	9.09	1.22985	-4.544	9.09	5.21458	-4.544	9.09	32.63	-4.544	9.09	8.73	-4.544	9.09	33.74	-4.544	9.09
9.51906	-4.547	9.095	0.885494	-4.547	9.095	4.89481	-4.547	9.095	32.73	-4.547	9.095	8.95	-4.547	9.095	33.76	-4.547	9.095
9.76503	-4.549	9.1	1.27905	-4.549	9.1	5.31296	-4.549	9.1	32.19	-4.549	9.1	8.83	-4.549	9.1	33.91	-4.549	9.1
9.64205	-4.552	9.105	1.05767	-4.552	9.105	5.23917	-4.552	9.105	31.89	-4.552	9.105	8.9	-4.552	9.105	33.84	-4.552	9.105
9.51906	-4.554	9.11	1.00848	-4.554	9.11	5.09159	-4.554	9.11	31.79	-4.554	9.11	9	-4.554	9.11	33.98	-4.554	9.11
9.88802	-4.557	9.115	1.37744	-4.557	9.115	5.38676	-4.557	9.115	31.08	-4.557	9.115	8.83	-4.557	9.115	34.03	-4.557	9.115
9.54366	-4.559	9.12	0.983882	-4.559	9.12	5.06699	-4.559	9.12	30.91	-4.559	9.12	9.02	-4.559	9.12	33.88	-4.559	9.12
9.78963	-4.562	9.125	1.15606	-4.562	9.125	5.09159	-4.562	9.125	30.56	-4.562	9.125	8.98	-4.562	9.125	33.98	-4.562	9.125
9.98641	-4.564	9.13	1.32824	-4.564	9.13	5.36216	-4.564	9.13	29.88	-4.564	9.13	8.85	-4.564	9.13	33.91	-4.564	9.13
9.76503	-4.567	9.135	1.00848	-4.567	9.135	4.89481	-4.567	9.135	29.83	-4.567	9.135	9.02	-4.567	9.135	33.96	-4.567	9.135
10.1586	-4.569	9.14	1.42663	-4.569	9.14	5.23917	-4.569	9.14	29.38	-4.569	9.14	8.93	-4.569	9.14	34.13	-4.569	9.14
9.96181	-4.572	9.145	1.25445	-4.572	9.145	5.06699	-4.572	9.145	28.99	-4.572	9.145	9.05	-4.572	9.145	34.01	-4.572	9.145
9.78963	-4.574	9.15	1.15606	-4.574	9.15	4.82102	-4.574	9.15	28.89	-4.574	9.15	9.07	-4.574	9.15	34.18	-4.574	9.15
10.0602	-4.577	9.155	1.50042	-4.577	9.155	5.16538	-4.577	9.155	28.23	-4.577	9.155	8.93	-4.577	9.155	34.18	-4.577	9.155
9.74044	-4.579	9.16	1.05767	-4.579	9.16	4.9932	-4.579	9.16	28.01	-4.579	9.16	8.98	-4.579	9.16	34.01	-4.579	9.16
9.96181	-4.582	9.165	1.25445	-4.582	9.165	5.21458	-4.582	9.165	27.71	-4.582	9.165	8.88	-4.582	9.165	34.11	-4.582	9.165
10.0848	-4.584	9.17	1.37744	-4.584	9.17	5.50974	-4.584	9.17	27.1	-4.584	9.17	8.8	-4.584	9.17	33.96	-4.584	9.17
9.81423	-4.587	9.175	1.00848	-4.587	9.175	5.26377	-4.587	9.175	26.95	-4.587	9.175	8.98	-4.587	9.175	33.91	-4.587	9.175
10.1832	-4.589	9.18	1.35284	-4.589	9.18	5.50974	-4.589	9.18	26.41	-4.589	9.18	8.8	-4.589	9.18	34.2	-4.589	9.18
10.011	-4.592	9.185	1.20526	-4.592	9.185	5.41135	-4.592	9.185	26.04	-4.592	9.185	8.9	-4.592	9.185	34.03	-4.592	9.185
9.88802	-4.594	9.19	1.05767	-4.594	9.19	5.18998	-4.594	9.19	25.89	-4.594	9.19	8.95	-4.594	9.19	34.25	-4.594	9.19
10.257	-4.597	9.195	1.50042	-4.597	9.195	5.48514	-4.597	9.195	25.35	-4.597	9.195	8.78	-4.597	9.195	34.33	-4.597	9.195
9.83882	-4.599	9.2	1.08227	-4.599	9.2	5.21458	-4.599	9.2	25.06	-4.599	9.2	8.95	-4.599	9.2	34.16	-4.599	9.2
10.0356	-4.602	9.205	1.22985	-4.602	9.205	5.28837	-4.602	9.205	24.74	-4.602	9.205	8.83	-4.602	9.205	34.43	-4.602	9.205
10.2324	-4.604	9.21	1.42663	-4.604	9.21	5.55894	-4.604	9.21	24.07	-4.604	9.21	8.73	-4.604	9.21	34.25	-4.604	9.21
10.011	-4.607	9.215	1.05767	-4.607	9.215	5.26377	-4.607	9.215	23.93	-4.607	9.215	8.93	-4.607	9.215	34.35	-4.607	9.215
10.4046	-4.609	9.22	1.45123	-4.609	9.22	5.48514	-4.609	9.22	23.48	-4.609	9.22	8.73	-4.609	9.22	34.57	-4.609	9.22
10.3062	-4.612	9.225	1.35284	-4.612	9.225	5.43595	-4.612	9.225	23.14	-4.612	9.225	8.88	-4.612	9.225	34.3	-4.612	9.225
10.1094	-4.614	9.23	1.08227	-4.614	9.23	5.21458	-4.614	9.23	23.02	-4.614	9.23	9.02	-4.614	9.23	34.5	-4.614	9.23
10.4783	-4.617	9.235	1.47582	-4.617	9.235	5.46055	-4.617	9.235	22.55	-4.617	9.235	8.8	-4.617	9.235	34.47	-4.617	9.235
10.0848	-4.619	9.24	1.15606	-4.619	9.24	5.26377	-4.619	9.24	22.28	-4.619	9.24	9	-4.619	9.24	34.2	-4.619	9.24
10.2324	-4.622	9.245	1.27905	-4.622	9.245	5.33756	-4.622	9.245	21.96	-4.622	9.245	8.88	-4.622	9.245	34.5	-4.622	9.245
10.4292	-4.624	9.25	1.54961	-4.624	9.25	5.55894	-4.624	9.25	21.52	-4.624	9.25	8.75	-4.624	9.25	34.33	-4.624	9.25
10.0848	-4.627	9.255	1.15606	-4.627	9.255	5.36216	-4.627	9.255	21.47	-4.627	9.255	9.12	-4.627	9.255	34.28	-4.627	9.255
10.4046	-4.629	9.26	1.50042	-4.629	9.26	5.60813	-4.629	9.26	21.1	-4.629	9.26	8.85	-4.629	9.26	34.62	-4.629	9.26
10.2816	-4.632	9.265	1.40203	-4.632	9.265	5.55894	-4.632	9.265	20.88	-4.632	9.265	8.93	-4.632	9.265	34.38	-4.632	9.265
10.1094	-4.634	9.27	1.13146	-4.634	9.27	5.36216	-4.634	9.27	20.7	-4.634	9.27	9	-4.634	9.27	34.65	-4.634	9.27
10.5029	-4.637	9.275	1.57421	-4.637	9.275	5.55894	-4.637	9.275	20.21	-4.637	9.275	8.7	-4.637	9.275	34.7	-4.637	9.275
10.134	-4.639	9.28	1.15606	-4.639	9.28	5.21458	-4.639	9.28	19.97	-4.639	9.28	9.02	-4.639	9.28	34.4	-4.639	9.28
10.2816	-4.642	9.285	1.18066	-4.642	9.285	5.28837	-4.642	9.285	19.6	-4.642	9.285	8.9	-4.642	9.285	34.67	-4.642	9.285
10.6013	-4.644	9.29	1.45123	-4.644	9.29	5.48514	-4.644	9.29	19.16	-4.644	9.29	8.7	-4.644	9.29	34.55	-4.644	9.29
10.2078	-4.647	9.295	0.983882	-4.647	9.295	5.26377	-4.647	9.295	19.01	-4.647	9.295	9	-4.647	9.295	34.43	-4.647	9.295
10.5767	-4.649	9.3	1.37744	-4.649	9.3	5.60813	-4.649	9.3	18.57	-4.649	9.3	8.73	-4.649	9.3	34.82	-4.649	9.3
10.5767	-4.652	9.305	1.35284	-4.652	9.305	5.58353	-4.652	9.305	18.25	-4.652	9.305	8.88	-4.652	9.305	34.5	-4.652	9.305
10.2816	-4.654	9.31	1.05767	-4.654	9.31	5.46055	-4.654	9.31	17.98	-4.654	9.31	9.1	-4.654	9.31	34.75	-4.654	9.31
10.7735	-4.657	9.315	1.47582	-4.657	9.315	5.75571	-4.657	9.315	17.48	-4.657	9.315	8.8	-4.657	9.315	34.84	-4.657	9.315
10.4538	-4.659	9.32	1.18066	-4.659	9.32	5.58353	-4.659	9.32	17.31	-4.659	9.32	9.05	-4.659	9.32	34.47	-4.659	9.32
10.5521	-4.662	9.325	1.22985	-4.662	9.325	5.68192	-4.662	9.325	16.94	-4.662	9.325	8.93	-4.662	9.325	34.79	-4.662	9.325
10.8227	-4.664	9.33	1.57421	-4.664	9.33	5.8295	-4.664	9.33	16.62	-4.664	9.33	8.78	-4.664	9.33	34.6	-4.664	9.33
10.3308	-4.667	9.335	1.15606	-4.667	9.335	5.53434	-4.667	9.335	16.52	-4.667	9.335	9.12	-4.667	9.335	34.5	-4.667	9.335
10.6751	-4.669	9.34	1.50042	-4.669	9.34	5.80491	-4.669	9.34	16.01	-4.669	9.34	8.88	-4.669	9.34	34.89	-4.669	9.34
10.6013	-4.672	9.345	1.52502	-4.672	9.345	5.63273	-4.672	9.345	15.74	-4.672	9.345	8.93	-4.672	9.345	34.72	-4.672	9.345
10.3062	-4.674	9.35	1.27905	-4.674	9.35	5.48514	-4.674	9.35	15.37	-4.674	9.35	9.2	-4.674	9.35	34.92	-4.674	9.35
10.7735	-4.677	9.355	1.648	-4.677	9.355	5.70652	-4.677	9.355	14.66	-4.677	9.355	8.83	-4.677	9.355	35.06	-4.677	9.355
10.38	-4.679	9.36	1.30364	-4.679	9.36	5.33756	-4.679	9.36	13.99	-4.679	9.36	8.98	-4.679	9.36	34.7	-4.679	9.36
10.5275	-4.682	9.365	1.32824	-4.682	9.365	5.48514	-4.682	9.365	12.71	-4.682	9.365	8.85	-4.682	9.365	34.94	-4.682	9.365
10.8719	-4.684	9.37	1.62341	-4.684	9.37	5.70652	-4.684	9.37	11.51	-4.684	9.37	8.53	-4.684	9.37	34.84	-4.684	9.37
10.5029	-4.687	9.375	1.22985	-4.687	9.375	5.48514	-4.687	9.375	10.55	-4.687	9.375	8.85	-4.687	9.375	34.75	-4.687	9.375
10.7981	-4.689	9.38	1.47582	-4.689	9.38	5.8541	-4.689	9.38	9.44	-4.689	9.38	8.63	-4.689	9.38	35.19	-4.689	9.38
10.7489	-4.692	9.385	1.47582	-4.692	9.385	5.80491	-4.692	9.385	8.78	-4.692	9.385	8.73	-4.692	9.385	34.97	-4.692	9.385
10.5275	-4.694	9.39	1.22985	-4.694	9.39	5.63273	-4.694	9.39	8.34	-4.694	9.39	9.05	-4.694	9.39	35.11	-4.694	9.39
10.9211	-4.697	9.395	1.62341	-4.697	9.395	6.00168	-4.697	9.395	7.72	-4.697	9.395	8.73	-4.697	9.395	35.24	-4.697	9.395
10.6997	-4.699	9.4	1.32824	-4.699	9.4	5.63273	-4.699	9.4	7.62	-4.699	9.4	8.95	-4.699	9.4	34.89	-4.699	9.4
10.7489	-4.702	9.405	1.37744	-4.702	9.405	5.78031	-4.702	9.405	7.38	-4.702	9.405	9.02	-4.702	9.405	35.14	-4.702	9.405
11.0687	-4.704	9.41	1.62341	-4.704	9.41	5.92789	-4.704	9.41	7.13	-4.704	9.41	8.75	-4.704	9.41	35.09	-4.704	9.41
10.6997	-4.707	9.415	1.27905	-4.707	9.415	5.58353	-4.707	9.415	7.4	-4.707	9.415	9.15	-4.707	9.415	34.87	-4.707	9.415
10.9949	-4.709	9.42	1.52502	-4.709	9.42	5.90329	-4.709	9.42	7.18	-4.709	9.42	8.93	-4.709	9.42	35.29	-4.709	9.42
10.9211	-4.712	9.425	1.50042	-4.712	9.425	5.70652	-4.712	9.425	7.3	-4.712	9.425	8.9	-4.712	9.425	35.09	-4.712	9.425
10.6259	-4.714	9.43	1.32824	-4.714	9.43	5.46055	-4.714	9.43	7.48	-4.714	9.43	9.17	-4.714	9.43	35.04	-4.714	9.43
11.0195	-4.717	9.435	1.62341	-4.717	9.435	5.8541	-4.717	9.435	7.16	-4.717	9.435	8.75	-4.717	9.435	35.21	-4.717	9.435
10.6997	-4.719	9.44	1.27905	-4.719	9.44	5.46055	-4.719	9.44	7.38	-4.719	9.44	8.9	-4.719	9.44	34.87	-4.719	9.44
10.7981	-4.722	9.445	1.32824	-4.722	9.445	5.70652	-4.722	9.445	7.18	-4.722	9.445	8.78	-4.722	9.445	35.11	-4.722	9.445
11.0687	-4.724	9.45	1.57421	-4.724	9.45	5.8787	-4.724	9.45	6.98	-4.724	9.45	8.58	-4.724	9.45	35.11	-4.724	9.45
10.7981	-4.727	9.455	1.22985	-4.727	9.455	5.55894	-4.727	9.455	7.3	-4.727	9.455	8.85	-4.727	9.455	35.02	-4.727	9.455
11.1179	-4.729	9.46	1.54961	-4.729	9.46	6.00168	-4.729	9.46	6.98	-4.729	9.46	8.78	-4.729	9.46	35.43	-4.729	9.46
11.1425	-4.732	9.465	1.52502	-4.732	9.465	5.95249	-4.732	9.465	7.2	-4.732	9.465	8.8	-4.732	9.465	35.29	-4.732	9.465
10.8965	-4.734	9.47	1.30364	-4.734	9.47	5.78031	-4.734	9.47	7.4	-4.734	9.47	9.05	-4.734	9.47	35.36	-4.734	9.47
11.1425	-4.737	9.475	1.72179	-4.737	9.475	6.12467	-4.737	9.475	7.06	-4.737	9.475	8.8	-4.737	9.475	35.46	-4.737	9.475
10.9211	-4.739	9.48	1.45123	-4.739	9.48	5.78031	-4.739	9.48	7.35	-4.739	9.48	8.93	-4.739	9.48	35.21	-4.739	9.48
10.9457	-4.742	9.485	1.54961	-4.742	9.485	5.8787	-4.742	9.485	7.2	-4.742	9.485	9.02	-4.742	9.485	35.38	-4.742	9.485
11.2655	-4.744	9.49	1.6726	-4.744	9.49	6.12467	-4.744	9.49	7.06	-4.744	9.49	8.8	-4.744	9.49	35.36	-4.744	9.49
10.9703	-4.747	9.495	1.30364	-4.747	9.495	5.70652	-4.747	9.495	7.4	-4.747	9.495	9.05	-4.747	9.495	35.24	-4.747	9.495
11.2655	-4.749	9.5	1.57421	-4.749	9.5	6.05088	-4.749	9.5	7.11	-4.749	9.5	8.93	-4.749	9.5	35.56	-4.749	9.5
11.1917	-4.752	9.505	1.42663	-4.752	9.505	5.8787	-4.752	9.505	7.16	-4.752	9.505	8.83	-4.752	9.505	35.38	-4.752	9.505
10.9703	-4.754	9.51	1.20526	-4.754	9.51	5.63273	-4.754	9.51	7.33	-4.754	9.51	8.93	-4.754	9.51	35.46	-4.754	9.51
11.3146	-4.757	9.515	1.52502	-4.757	9.515	6.07547	-4.757	9.515	6.96	-4.757	9.515	8.7	-4.757	9.515	35.51	-4.757	9.515
11.0687	-4.759	9.52	1.22985	-4.759	9.52	5.68192	-4.759	9.52	7.18	-4.759	9.52	8.75	-4.759	9.52	35.31	-4.759	9.52
11.1425	-4.762	9.525	1.45123	-4.762	9.525	5.8541	-4.762	9.525	7.13	-4.762	9.525	8.85	-4.762	9.525	35.41	-4.762	9.525
11.3638	-4.764	9.53	1.59881	-4.764	9.53	6.12467	-4.764	9.53	6.93	-4.764	9.53	8.7	-4.764	9.53	35.41	-4.764	9.53
11.0933	-4.767	9.535	1.35284	-4.767	9.535	5.75571	-4.767	9.535	7.2	-4.767	9.535	8.93	-4.767	9.535	35.46	-4.767	9.535
11.413	-4.769	9.54	1.648	-4.769	9.54	6.17386	-4.769	9.54	7.03	-4.769	9.54	8.93	-4.769	9.54	35.68	-4.769	9.54
11.3884	-4.772	9.545	1.59881	-4.772	9.545	6.19846	-4.772	9.545	7.11	-4.772	9.545	8.9	-4.772	9.545	35.66	-4.772	9.545
11.1917	-4.774	9.55	1.45123	-4.774	9.55	5.8295	-4.774	9.55	7.35	-4.774	9.55	9.1	-4.774	9.55	35.73	-4.774	9.55
11.536	-4.777	9.555	1.84478	-4.777	9.555	6.19846	-4.777	9.555	7.08	-4.777	9.555	8.88	-4.777	9.555	35.75	-4.777	9.555
11.2655	-4.779	9.56	1.52502	-4.779	9.56	5.8295	-4.779	9.56	7.2	-4.779	9.56	8.9	-4.779	9.56	35.61	-4.779	9.56
11.413	-4.782	9.565	1.6726	-4.782	9.565	5.8541	-4.782	9.565	7.3	-4.782	9.565	8.95	-4.782	9.565	35.75	-4.782	9.565
11.5114	-4.784	9.57	1.82018	-4.784	9.57	6.12467	-4.784	9.57	7.01	-4.784	9.57	8.83	-4.784	9.57	35.61	-4.784	9.57
11.1917	-4.787	9.575	1.40203	-4.787	9.575	5.70652	-4.787	9.575	7.33	-4.787	9.575	8.95	-4.787	9.575	35.56	-4.787	9.575
11.4376	-4.789	9.58	1.77099	-4.789	9.58	6.10007	-4.789	9.58	7.18	-4.789	9.58	8.83	-4.789	9.58	35.66	-4.789	9.58
11.3392	-4.792	9.585	1.50042	-4.792	9.585	6.02628	-4.792	9.585	7.11	-4.792	9.585	8.8	-4.792	9.585	35.51	-4.792	9.585
11.2409	-4.794	9.59	1.32824	-4.794	9.59	5.8295	-4.794	9.59	7.35	-4.794	9.59	8.9	-4.794	9.59	35.66	-4.794	9.59
11.5852	-4.797	9.595	1.6972	-4.797	9.595	6.17386	-4.797	9.595	6.93	-4.797	9.595	8.68	-4.797	9.595	35.73	-4.797	9.595
11.2901	-4.799	9.6	1.35284	-4.799	9.6	5.8541	-4.799	9.6	7.11	-4.799	9.6	8.8	-4.799	9.6	35.66	-4.799	9.6
11.4376	-4.802	9.605	1.52502	-4.802	9.605	5.95249	-4.802	9.605	7.18	-4.802	9.605	8.8	-4.802	9.605	35.83	-4.802	9.605
11.6344	-4.804	9.61	1.6972	-4.804	9.61	6.24765	-4.804	9.61	6.93	-4.804	9.61	8.66	-4.804	9.61	35.83	-4.804	9.61
11.3884	-4.807	9.615	1.45123	-4.807	9.615	5.92789	-4.807	9.615	7.3	-4.807	9.615	8.9	-4.807	9.615	35.8	-4.807	9.615
11.7082	-4.809	9.62	1.84478	-4.809	9.62	6.29685	-4.809	9.62	7.18	-4.809	9.62	8.83	-4.809	9.62	35.97	-4.809	9.62
11.5606	-4.812	9.625	1.72179	-4.812	9.625	6.29685	-4.812	9.625	7.2	-4.812	9.625	9	-4.812	9.625	35.8	-4.812	9.625
11.3884	-4.814	9.63	1.47582	-4.814	9.63	6.05088	-4.814	9.63	7.48	-4.814	9.63	9.07	-4.814	9.63	35.97	-4.814	9.63
11.7328	-4.817	9.635	1.84478	-4.817	9.635	6.46903	-4.817	9.635	7.18	-4.817	9.635	8.9	-4.817	9.635	36.07	-4.817	9.635
11.3638	-4.819	9.64	1.40203	-4.819	9.64	6.07547	-4.819	9.64	7.23	-4.819	9.64	9.05	-4.819	9.64	35.88	-4.819	9.64
11.5852	-4.822	9.645	1.59881	-4.822	9.645	6.10007	-4.822	9.645	7.25	-4.822	9.645	8.93	-4.822	9.645	36	-4.822	9.645
11.6836	-4.824	9.65	1.74639	-4.824	9.65	6.27225	-4.824	9.65	7.01	-4.824	9.65	8.8	-4.824	9.65	35.8	-4.824	9.65
11.4376	-4.827	9.655	1.37744	-4.827	9.655	5.95249	-4.827	9.655	7.3	-4.827	9.655	8.98	-4.827	9.655	35.73	-4.827	9.655
11.8312	-4.829	9.66	1.72179	-4.829	9.66	6.24765	-4.829	9.66	7.18	-4.829	9.66	8.78	-4.829	9.66	35.95	-4.829	9.66
11.6836	-4.832	9.665	1.57421	-4.832	9.665	6.17386	-4.832	9.665	7.18	-4.832	9.665	8.93	-4.832	9.665	35.75	-4.832	9.665
11.536	-4.834	9.67	1.45123	-4.834	9.67	5.97709	-4.834	9.67	7.33	-4.834	9.67	8.93	-4.834	9.67	36	-4.834	9.67
11.9296	-4.837	9.675	1.86938	-4.837	9.675	6.27225	-4.837	9.675	7.08	-4.837	9.675	8.66	-4.837	9.675	36.12	-4.837	9.675
11.536	-4.839	9.68	1.47582	-4.839	9.68	6.00168	-4.839	9.68	7.16	-4.839	9.68	8.8	-4.839	9.68	35.9	-4.839	9.68
11.782	-4.842	9.685	1.57421	-4.842	9.685	6.07547	-4.842	9.685	7.18	-4.842	9.685	8.68	-4.842	9.685	36.22	-4.842	9.685
12.0034	-4.844	9.69	1.89397	-4.844	9.69	6.34604	-4.844	9.69	7.01	-4.844	9.69	8.56	-4.844	9.69	36.07	-4.844	9.69
11.7328	-4.847	9.695	1.52502	-4.847	9.695	6.07547	-4.847	9.695	7.18	-4.847	9.695	8.9	-4.847	9.695	36.12	-4.847	9.695
12.1018	-4.849	9.7	1.94317	-4.849	9.7	6.39524	-4.849	9.7	7.2	-4.849	9.7	8.83	-4.849	9.7	36.42	-4.849	9.7
11.9296	-4.852	9.705	1.86938	-4.852	9.705	6.29685	-4.852	9.705	7.18	-4.852	9.705	9.02	-4.852	9.705	36.17	-4.852	9.705
11.6836	-4.854	9.71	1.648	-4.854	9.71	6.19846	-4.854	9.71	7.38	-4.854	9.71	9.15	-4.854	9.71	36.39	-4.854	9.71
12.0526	-4.857	9.715	2.06615	-4.857	9.715	6.54282	-4.857	9.715	7.16	-4.857	9.715	8.85	-4.857	9.715	36.42	-4.857	9.715
11.659	-4.859	9.72	1.62341	-4.859	9.72	6.27225	-4.859	9.72	7.23	-4.859	9.72	9.02	-4.859	9.72	36.12	-4.859	9.72
11.782	-4.862	9.725	1.72179	-4.862	9.725	6.34604	-4.862	9.725	7.28	-4.862	9.725	8.9	-4.862	9.725	36.39	-4.862	9.725
12.0526	-4.864	9.73	1.91857	-4.864	9.73	6.46903	-4.864	9.73	7.08	-4.864	9.73	8.68	-4.864	9.73	36.1	-4.864	9.73
11.7082	-4.867	9.735	1.47582	-4.867	9.735	6.22306	-4.867	9.735	7.28	-4.867	9.735	9.02	-4.867	9.735	36.02	-4.867	9.735
12.0772	-4.869	9.74	1.79559	-4.869	9.74	6.46903	-4.869	9.74	7.08	-4.869	9.74	8.73	-4.869	9.74	36.29	-4.869	9.74
12.028	-4.872	9.745	1.6972	-4.872	9.745	6.39524	-4.872	9.745	7.08	-4.872	9.745	8.85	-4.872	9.745	35.97	-4.872	9.745
11.7574	-4.874	9.75	1.40203	-4.874	9.75	6.29685	-4.874	9.75	7.16	-4.874	9.75	9	-4.874	9.75	36.27	-4.874	9.75
12.1509	-4.877	9.755	1.86938	-4.877	9.755	6.54282	-4.877	9.755	6.96	-4.877	9.755	8.68	-4.877	9.755	36.32	-4.877	9.755
11.782	-4.879	9.76	1.52502	-4.879	9.76	6.24765	-4.879	9.76	7.11	-4.879	9.76	8.93	-4.879	9.76	36.12	-4.879	9.76
11.905	-4.882	9.765	1.648	-4.882	9.765	6.29685	-4.882	9.765	7.13	-4.882	9.765	8.8	-4.882	9.765	36.47	-4.882	9.765
12.2247	-4.884	9.77	2.04156	-4.884	9.77	6.46903	-4.884	9.77	7.06	-4.884	9.77	8.61	-4.884	9.77	36.37	-4.884	9.77
11.9542	-4.887	9.775	1.6726	-4.887	9.775	6.24765	-4.887	9.775	7.3	-4.887	9.775	8.98	-4.887	9.775	36.39	-4.887	9.775
12.3231	-4.889	9.78	2.09075	-4.889	9.78	6.51822	-4.889	9.78	7.23	-4.889	9.78	8.85	-4.889	9.78	36.76	-4.889	9.78
12.2493	-4.892	9.785	2.06615	-4.892	9.785	6.41983	-4.892	9.785	7.33	-4.892	9.785	8.95	-4.892	9.785	36.47	-4.892	9.785
11.8804	-4.894	9.79	1.72179	-4.894	9.79	6.24765	-4.894	9.79	7.45	-4.894	9.79	9.17	-4.894	9.79	36.56	-4.894	9.79
12.3231	-4.897	9.795	2.13994	-4.897	9.795	6.54282	-4.897	9.795	7.18	-4.897	9.795	8.78	-4.897	9.795	36.69	-4.897	9.795
11.905	-4.899	9.8	1.72179	-4.899	9.8	6.22306	-4.899	9.8	7.28	-4.899	9.8	9.02	-4.899	9.8	36.27	-4.899	9.8
12.028	-4.902	9.805	1.79559	-4.902	9.805	6.41983	-4.902	9.805	7.13	-4.902	9.805	8.93	-4.902	9.805	36.56	-4.902	9.805
12.2985	-4.904	9.81	2.06615	-4.904	9.81	6.56742	-4.904	9.81	7.03	-4.904	9.81	8.66	-4.904	9.81	36.42	-4.904	9.81
11.9542	-4.907	9.815	1.59881	-4.907	9.815	6.24765	-4.907	9.815	7.3	-4.907	9.815	8.98	-4.907	9.815	36.25	-4.907	9.815
12.3477	-4.909	9.82	1.91857	-4.909	9.82	6.59201	-4.909	9.82	7.08	-4.909	9.82	8.7	-4.909	9.82	36.64	-4.909	9.82
12.3477	-4.912	9.825	1.82018	-4.912	9.825	6.44443	-4.912	9.825	7.23	-4.912	9.825	8.78	-4.912	9.825	36.37	-4.912	9.825
12.1264	-4.914	9.83	1.59881	-4.914	9.83	6.37064	-4.914	9.83	7.28	-4.914	9.83	8.95	-4.914	9.83	36.52	-4.914	9.83
12.5199	-4.917	9.835	2.04156	-4.917	9.835	6.6904	-4.917	9.835	7.06	-4.917	9.835	8.68	-4.917	9.835	36.74	-4.917	9.835
12.2001	-4.919	9.84	1.72179	-4.919	9.84	6.29685	-4.919	9.84	7.28	-4.919	9.84	8.9	-4.919	9.84	36.42	-4.919	9.84
12.2001	-4.922	9.845	1.82018	-4.922	9.845	6.49362	-4.922	9.845	7.13	-4.922	9.845	8.95	-4.922	9.845	36.71	-4.922	9.845
12.5937	-4.924	9.85	2.13994	-4.924	9.85	6.64121	-4.924	9.85	7.01	-4.924	9.85	8.7	-4.924	9.85	36.74	-4.924	9.85
12.2739	-4.927	9.855	1.79559	-4.927	9.855	6.34604	-4.927	9.855	7.25	-4.927	9.855	9.07	-4.927	9.855	36.56	-4.927	9.855
12.6429	-4.929	9.86	2.11535	-4.929	9.86	6.73959	-4.929	9.86	7.06	-4.929	9.86	8.9	-4.929	9.86	37.03	-4.929	9.86
12.5937	-4.932	9.865	2.04156	-4.932	9.865	6.61661	-4.932	9.865	7.18	-4.932	9.865	8.9	-4.932	9.865	36.81	-4.932	9.865
12.2985	-4.934	9.87	1.74639	-4.934	9.87	6.39524	-4.934	9.87	7.28	-4.934	9.87	9.17	-4.934	9.87	36.88	-4.934	9.87
12.6429	-4.937	9.875	2.09075	-4.937	9.875	6.76419	-4.937	9.875	7.03	-4.937	9.875	8.88	-4.937	9.875	37.01	-4.937	9.875
12.3231	-4.939	9.88	1.77099	-4.939	9.88	6.34604	-4.939	9.88	7.23	-4.939	9.88	9.02	-4.939	9.88	36.61	-4.939	9.88
12.3969	-4.942	9.885	1.86938	-4.942	9.885	6.61661	-4.942	9.885	7.16	-4.942	9.885	9.02	-4.942	9.885	36.81	-4.942	9.885
12.5937	-4.944	9.89	2.11535	-4.944	9.89	6.78879	-4.944	9.89	7.01	-4.944	9.89	8.68	-4.944	9.89	36.76	-4.944	9.89
12.3231	-4.947	9.895	1.77099	-4.947	9.895	6.44443	-4.947	9.895	7.33	-4.947	9.895	8.95	-4.947	9.895	36.56	-4.947	9.895
12.6429	-4.949	9.9	2.09075	-4.949	9.9	6.78879	-4.949	9.9	7.06	-4.949	9.9	8.7	-4.949	9.9	36.93	-4.949	9.9
12.6675	-4.952	9.905	1.99236	-4.952	9.905	6.61661	-4.952	9.905	7.16	-4.952	9.905	8.66	-4.952	9.905	36.76	-4.952	9.905
12.4707	-4.954	9.91	1.89397	-4.954	9.91	6.44443	-4.954	9.91	7.33	-4.954	9.91	8.9	-4.954	9.91	36.86	-4.954	9.91
12.7659	-4.957	9.915	2.18914	-4.957	9.915	6.78879	-4.957	9.915	7.01	-4.957	9.915	8.66	-4.957	9.915	37.06	-4.957	9.915
12.4215	-4.959	9.92	1.89397	-4.959	9.92	6.34604	-4.959	9.92	7.3	-4.959	9.92	8.83	-4.959	9.92	36.79	-4.959	9.92
12.4707	-4.962	9.925	2.01696	-4.962	9.925	6.49362	-4.962	9.925	7.2	-4.962	9.925	8.9	-4.962	9.925	36.96	-4.962	9.925
12.7413	-4.964	9.93	2.18914	-4.964	9.93	6.76419	-4.964	9.93	6.98	-4.964	9.93	8.73	-4.964	9.93	36.96	-4.964	9.93
12.5445	-4.967	9.935	1.86938	-4.967	9.935	6.37064	-4.967	9.935	7.38	-4.967	9.935	9.02	-4.967	9.935	36.88	-4.967	9.935
12.8151	-4.969	9.94	2.16454	-4.969	9.94	6.83798	-4.969	9.94	7.11	-4.969	9.94	8.95	-4.969	9.94	37.2	-4.969	9.94
12.7659	-4.972	9.945	2.06615	-4.972	9.945	6.715	-4.972	9.945	7.18	-4.972	9.945	8.93	-4.972	9.945	37.06	-4.972	9.945
12.6183	-4.974	9.95	1.94317	-4.974	9.95	6.54282	-4.974	9.95	7.38	-4.974	9.95	9.1	-4.974	9.95	37.15	-4.974	9.95
12.8889	-4.977	9.955	2.16454	-4.977	9.955	6.96097	-4.977	9.955	6.96	-4.977	9.955	8.93	-4.977	9.955	37.2	-4.977	9.955
12.6429	-4.979	9.96	1.86938	-4.979	9.96	6.64121	-4.979	9.96	7.2	-4.979	9.96	8.95	-4.979	9.96	36.93	-4.979	9.96
12.7167	-4.982	9.965	1.96776	-4.982	9.965	6.73959	-4.982	9.965	7.2	-4.982	9.965	8.98	-4.982	9.965	37.06	-4.982	9.965
12.9135	-4.984	9.97	2.11535	-4.984	9.97	6.98557	-4.984	9.97	7.01	-4.984	9.97	8.8	-4.984	9.97	37.03	-4.984	9.97
12.6183	-4.987	9.975	1.94317	-4.987	9.975	6.56742	-4.987	9.975	7.4	-4.987	9.975	9	-4.987	9.975	36.96	-4.987	9.975
12.9135	-4.989	9.98	2.21374	-4.989	9.98	6.93637	-4.989	9.98	7.16	-4.989	9.98	8.93	-4.989	9.98	37.23	-4.989	9.98
[truncated: 5,635 more rows]

## Sheet: Abiotic day 30
Day30_abiotic_1	Day30_abiotic_1	Day30_abiotic_1	Day30_abiotic_2	Day30_abiotic_2	Day30_abiotic_2	Day30_abiotic_3	Day30_abiotic_3	Day30_abiotic_3
Force	Distance	Time	Force	Distance	Time	Force	Distance	Time
mN	mm	sec	mN	mm	sec	mN	mm	sec
0.0245918	0	0	-0.122959	0	0	-0.098367	0	0
0.0245918	-0.002	0.005	-0.0491835	-0.002	0.005	-0.0737753	-0.002	0.005
0.221326	-0.004	0.01	0.0245918	-0.004	0.01	0.098367	-0.004	0.01
1.27877	-0.007	0.015	1.15581	-0.007	0.015	1.205	-0.007	0.015
2.21326	-0.009	0.02	2.0903	-0.009	0.02	2.04112	-0.009	0.02
2.53295	-0.012	0.025	2.50836	-0.012	0.025	2.40999	-0.012	0.025
2.63132	-0.014	0.03	2.60673	-0.014	0.03	2.55754	-0.014	0.03
2.01652	-0.017	0.035	2.04112	-0.017	0.035	1.96734	-0.017	0.035
2.06571	-0.019	0.04	2.16407	-0.019	0.04	2.13948	-0.019	0.04
1.22959	-0.022	0.045	1.30336	-0.022	0.045	1.25418	-0.022	0.045
0.885303	-0.024	0.05	0.98367	-0.024	0.05	0.98367	-0.024	0.05
0.83612	-0.027	0.055	0.860711	-0.027	0.055	0.860711	-0.027	0.055
0.122959	-0.029	0.06	0.098367	-0.029	0.06	0.0491835	-0.029	0.06
0.41806	-0.032	0.065	0.393468	-0.032	0.065	0.393468	-0.032	0.065
-0.0737753	-0.034	0.07	-0.098367	-0.034	0.07	-0.098367	-0.034	0.07
-0.0491835	-0.037	0.075	-0.147551	-0.037	0.075	-0.172142	-0.037	0.075
0.221326	-0.039	0.08	0.172142	-0.039	0.08	0.172142	-0.039	0.08
-0.270509	-0.042	0.085	-0.344285	-0.042	0.085	-0.467243	-0.042	0.085
0.270509	-0.044	0.09	0.221326	-0.044	0.09	0.098367	-0.044	0.09
0.172142	-0.047	0.095	0.098367	-0.047	0.095	0	-0.047	0.095
0.098367	-0.049	0.1	0.0491835	-0.049	0.1	-0.0245918	-0.049	0.1
0.56561	-0.052	0.105	0.56561	-0.052	0.105	0.41806	-0.052	0.105
0.098367	-0.054	0.11	0.147551	-0.054	0.11	-0.0245918	-0.054	0.11
0.295101	-0.057	0.115	0.368876	-0.057	0.115	0.122959	-0.057	0.115
0.270509	-0.059	0.12	0.344285	-0.059	0.12	0.0737753	-0.059	0.12
0	-0.062	0.125	0.122959	-0.062	0.125	-0.147551	-0.062	0.125
0.270509	-0.064	0.13	0.368876	-0.064	0.13	0	-0.064	0.13
0	-0.067	0.135	0.098367	-0.067	0.135	-0.172142	-0.067	0.135
0.098367	-0.069	0.14	0.098367	-0.069	0.14	-0.147551	-0.069	0.14
0.196734	-0.072	0.145	0.221326	-0.072	0.145	-0.0245918	-0.072	0.145
0.0245918	-0.074	0.15	0	-0.074	0.15	-0.098367	-0.074	0.15
0.098367	-0.077	0.155	0.0491835	-0.077	0.155	-0.0491835	-0.077	0.155
0.221326	-0.079	0.16	0.172142	-0.079	0.16	0.0491835	-0.079	0.16
0.098367	-0.082	0.165	0.0245918	-0.082	0.165	-0.0245918	-0.082	0.165
0.122959	-0.084	0.17	0.122959	-0.084	0.17	0	-0.084	0.17
0.393468	-0.087	0.175	0.41806	-0.087	0.175	0.245918	-0.087	0.175
0.172142	-0.089	0.18	0.221326	-0.089	0.18	0	-0.089	0.18
0.442652	-0.092	0.185	0.516427	-0.092	0.185	0.221326	-0.092	0.185
0.270509	-0.094	0.19	0.41806	-0.094	0.19	0.122959	-0.094	0.19
0.0737753	-0.097	0.195	0.147551	-0.097	0.195	-0.122959	-0.097	0.195
0.442652	-0.099	0.2	0.516427	-0.099	0.2	0.196734	-0.099	0.2
0	-0.102	0.205	0.0737753	-0.102	0.205	-0.295101	-0.102	0.205
0.270509	-0.104	0.21	0.319693	-0.104	0.21	-0.0245918	-0.104	0.21
0.368876	-0.107	0.215	0.442652	-0.107	0.215	0.0491835	-0.107	0.215
0	-0.109	0.22	0.0737753	-0.109	0.22	-0.295101	-0.109	0.22
0.516427	-0.112	0.225	0.56561	-0.112	0.225	0.196734	-0.112	0.225
0.172142	-0.114	0.23	0.221326	-0.114	0.23	-0.0491835	-0.114	0.23
0.221326	-0.117	0.235	0.245918	-0.117	0.235	-0.0245918	-0.117	0.235
0.56561	-0.119	0.24	0.590202	-0.119	0.24	0.270509	-0.119	0.24
0.0491835	-0.122	0.245	0.147551	-0.122	0.245	-0.196734	-0.122	0.245
0.516427	-0.124	0.25	0.56561	-0.124	0.25	0.245918	-0.124	0.25
0.41806	-0.127	0.255	0.516427	-0.127	0.255	0.122959	-0.127	0.255
0.245918	-0.129	0.26	0.295101	-0.129	0.26	-0.0491835	-0.129	0.26
0.713161	-0.132	0.265	0.713161	-0.132	0.265	0.368876	-0.132	0.265
0.196734	-0.134	0.27	0.319693	-0.134	0.27	-0.0491835	-0.134	0.27
0.344285	-0.137	0.275	0.41806	-0.137	0.275	0.122959	-0.137	0.275
0.344285	-0.139	0.28	0.516427	-0.139	0.28	0.172142	-0.139	0.28
0.0491835	-0.142	0.285	0.147551	-0.142	0.285	-0.172142	-0.142	0.285
0.393468	-0.144	0.29	0.442652	-0.144	0.29	0.147551	-0.144	0.29
0.245918	-0.147	0.295	0.245918	-0.147	0.295	-0.0491835	-0.147	0.295
0.245918	-0.149	0.3	0.245918	-0.149	0.3	-0.098367	-0.149	0.3
0.491835	-0.152	0.305	0.516427	-0.152	0.305	0.098367	-0.152	0.305
0.319693	-0.154	0.31	0.368876	-0.154	0.31	-0.0737753	-0.154	0.31
0.442652	-0.157	0.315	0.41806	-0.157	0.315	0	-0.157	0.315
0.541019	-0.159	0.32	0.614794	-0.159	0.32	0.098367	-0.159	0.32
0.295101	-0.162	0.325	0.344285	-0.162	0.325	-0.122959	-0.162	0.325
0.467243	-0.164	0.33	0.614794	-0.164	0.33	0.0737753	-0.164	0.33
0.541019	-0.167	0.335	0.713161	-0.167	0.335	0.0737753	-0.167	0.335
0.393468	-0.169	0.34	0.516427	-0.169	0.34	-0.0245918	-0.169	0.34
0.639386	-0.172	0.345	0.786936	-0.172	0.345	0.270509	-0.172	0.345
0.467243	-0.174	0.35	0.56561	-0.174	0.35	0.0491835	-0.174	0.35
0.393468	-0.177	0.355	0.516427	-0.177	0.355	0.0245918	-0.177	0.355
0.590202	-0.179	0.36	0.639386	-0.179	0.36	0.196734	-0.179	0.36
0.221326	-0.182	0.365	0.344285	-0.182	0.365	-0.196734	-0.182	0.365
0.467243	-0.184	0.37	0.663977	-0.184	0.37	0.147551	-0.184	0.37
0.467243	-0.187	0.375	0.663977	-0.187	0.375	0.122959	-0.187	0.375
0.245918	-0.189	0.38	0.467243	-0.189	0.38	-0.122959	-0.189	0.38
0.663977	-0.192	0.385	0.934487	-0.192	0.385	0.319693	-0.192	0.385
0.344285	-0.194	0.39	0.614794	-0.194	0.39	-0.0737753	-0.194	0.39
0.442652	-0.197	0.395	0.737753	-0.197	0.395	0.0491835	-0.197	0.395
0.590202	-0.199	0.4	0.885303	-0.199	0.4	0.245918	-0.199	0.4
0.221326	-0.202	0.405	0.467243	-0.202	0.405	-0.172142	-0.202	0.405
0.590202	-0.204	0.41	0.860711	-0.204	0.41	0.245918	-0.204	0.41
0.516427	-0.207	0.415	0.688569	-0.207	0.415	0.122959	-0.207	0.415
0.41806	-0.209	0.42	0.541019	-0.209	0.42	0	-0.209	0.42
0.786936	-0.212	0.425	0.885303	-0.212	0.425	0.368876	-0.212	0.425
0.41806	-0.214	0.43	0.541019	-0.214	0.43	-0.0491835	-0.214	0.43
0.590202	-0.217	0.435	0.713161	-0.217	0.435	0.0491835	-0.217	0.435
0.639386	-0.219	0.44	0.811528	-0.219	0.44	0.122959	-0.219	0.44
0.368876	-0.222	0.445	0.56561	-0.222	0.445	-0.147551	-0.222	0.445
0.737753	-0.224	0.45	0.98367	-0.224	0.45	0.270509	-0.224	0.45
0.614794	-0.227	0.455	0.934487	-0.227	0.455	0.122959	-0.227	0.455
0.56561	-0.229	0.46	0.909895	-0.229	0.46	0	-0.229	0.46
0.811528	-0.232	0.465	1.22959	-0.232	0.465	0.319693	-0.232	0.465
0.467243	-0.234	0.47	0.860711	-0.234	0.47	0	-0.234	0.47
0.590202	-0.237	0.475	1.00826	-0.237	0.475	0.122959	-0.237	0.475
0.614794	-0.239	0.48	1.05745	-0.239	0.48	0.196734	-0.239	0.48
0.344285	-0.242	0.485	0.713161	-0.242	0.485	-0.147551	-0.242	0.485
0.639386	-0.244	0.49	1.00826	-0.244	0.49	0.147551	-0.244	0.49
0.590202	-0.247	0.495	0.934487	-0.247	0.495	0.122959	-0.247	0.495
0.56561	-0.249	0.5	0.786936	-0.249	0.5	0.0491835	-0.249	0.5
0.909895	-0.252	0.505	1.10663	-0.252	0.505	0.368876	-0.252	0.505
0.663977	-0.254	0.51	0.762344	-0.254	0.51	0.0245918	-0.254	0.51
0.737753	-0.257	0.515	0.885303	-0.257	0.515	0.0491835	-0.257	0.515
0.860711	-0.259	0.52	1.00826	-0.259	0.52	0.221326	-0.259	0.52
0.56561	-0.262	0.525	0.663977	-0.262	0.525	-0.098367	-0.262	0.525
0.83612	-0.264	0.53	1.05745	-0.264	0.53	0.196734	-0.264	0.53
0.737753	-0.267	0.535	0.959078	-0.267	0.535	0.147551	-0.267	0.535
0.56561	-0.269	0.54	0.811528	-0.269	0.54	-0.0491835	-0.269	0.54
0.885303	-0.272	0.545	1.205	-0.272	0.545	0.270509	-0.272	0.545
0.516427	-0.274	0.55	0.909895	-0.274	0.55	-0.0245918	-0.274	0.55
0.614794	-0.277	0.555	1.05745	-0.277	0.555	0.0245918	-0.277	0.555
0.786936	-0.279	0.56	1.25418	-0.279	0.56	0.147551	-0.279	0.56
0.467243	-0.282	0.565	0.909895	-0.282	0.565	-0.196734	-0.282	0.565
0.860711	-0.284	0.57	1.25418	-0.284	0.57	0.172142	-0.284	0.57
0.811528	-0.287	0.575	1.22959	-0.287	0.575	0.147551	-0.287	0.575
0.762344	-0.289	0.58	1.13122	-0.289	0.58	0.0491835	-0.289	0.58
1.13122	-0.292	0.585	1.52469	-0.292	0.585	0.41806	-0.292	0.585
0.786936	-0.294	0.59	1.13122	-0.294	0.59	0.098367	-0.294	0.59
0.83612	-0.297	0.595	1.15581	-0.297	0.595	0.122959	-0.297	0.595
0.934487	-0.299	0.6	1.30336	-0.299	0.6	0.221326	-0.299	0.6
0.614794	-0.302	0.605	0.959078	-0.302	0.605	-0.0737753	-0.302	0.605
0.909895	-0.304	0.61	1.30336	-0.304	0.61	0.196734	-0.304	0.61
0.885303	-0.307	0.615	1.27877	-0.307	0.615	0.172142	-0.307	0.615
0.713161	-0.309	0.62	1.10663	-0.309	0.62	0	-0.309	0.62
1.08204	-0.312	0.625	1.47551	-0.312	0.625	0.270509	-0.312	0.625
0.737753	-0.314	0.63	1.10663	-0.314	0.63	-0.0245918	-0.314	0.63
0.83612	-0.317	0.635	1.25418	-0.317	0.635	0.0737753	-0.317	0.635
1.00826	-0.319	0.64	1.42632	-0.319	0.64	0.196734	-0.319	0.64
0.663977	-0.322	0.645	1.13122	-0.322	0.645	-0.098367	-0.322	0.645
0.959078	-0.324	0.65	1.45091	-0.324	0.65	0.196734	-0.324	0.65
0.934487	-0.327	0.655	1.42632	-0.327	0.655	0.196734	-0.327	0.655
0.811528	-0.329	0.66	1.35255	-0.329	0.66	0.147551	-0.329	0.66
1.15581	-0.332	0.665	1.67224	-0.332	0.665	0.393468	-0.332	0.665
0.885303	-0.334	0.67	1.40173	-0.334	0.67	0.172142	-0.334	0.67
0.885303	-0.337	0.675	1.45091	-0.337	0.675	0.172142	-0.337	0.675
1.03285	-0.339	0.68	1.67224	-0.339	0.68	0.295101	-0.339	0.68
0.737753	-0.342	0.685	1.30336	-0.342	0.685	-0.0737753	-0.342	0.685
0.98367	-0.344	0.69	1.54928	-0.344	0.69	0.196734	-0.344	0.69
1.00826	-0.347	0.695	1.52469	-0.347	0.695	0.147551	-0.347	0.695
0.811528	-0.349	0.7	1.35255	-0.349	0.7	0	-0.349	0.7
1.205	-0.352	0.705	1.69683	-0.352	0.705	0.245918	-0.352	0.705
0.885303	-0.354	0.71	1.40173	-0.354	0.71	-0.0245918	-0.354	0.71
0.959078	-0.357	0.715	1.5001	-0.357	0.715	0.0737753	-0.357	0.715
1.13122	-0.359	0.72	1.64765	-0.359	0.72	0.172142	-0.359	0.72
0.860711	-0.362	0.725	1.32795	-0.362	0.725	-0.098367	-0.362	0.725
1.08204	-0.364	0.73	1.59846	-0.364	0.73	0.221326	-0.364	0.73
1.08204	-0.367	0.735	1.69683	-0.367	0.735	0.221326	-0.367	0.735
1.03285	-0.369	0.74	1.57387	-0.369	0.74	0.221326	-0.369	0.74
1.25418	-0.372	0.745	1.94275	-0.372	0.745	0.491835	-0.372	0.745
0.98367	-0.374	0.75	1.64765	-0.374	0.75	0.221326	-0.374	0.75
0.98367	-0.377	0.755	1.64765	-0.377	0.755	0.270509	-0.377	0.755
1.10663	-0.379	0.76	1.7952	-0.379	0.76	0.344285	-0.379	0.76
0.83612	-0.382	0.765	1.5001	-0.382	0.765	-0.0491835	-0.382	0.765
1.05745	-0.384	0.77	1.77061	-0.384	0.77	0.221326	-0.384	0.77
1.10663	-0.387	0.775	1.74601	-0.387	0.775	0.147551	-0.387	0.775
0.934487	-0.389	0.78	1.64765	-0.389	0.78	0.0245918	-0.389	0.78
1.22959	-0.392	0.785	1.94275	-0.392	0.785	0.295101	-0.392	0.785
1.00826	-0.394	0.79	1.67224	-0.394	0.79	0	-0.394	0.79
1.10663	-0.397	0.795	1.7952	-0.397	0.795	0.147551	-0.397	0.795
1.22959	-0.399	0.8	1.96734	-0.399	0.8	0.270509	-0.399	0.8
0.98367	-0.402	0.805	1.69683	-0.402	0.805	0.0245918	-0.402	0.805
1.22959	-0.404	0.81	1.94275	-0.404	0.81	0.270509	-0.404	0.81
1.30336	-0.407	0.815	1.99193	-0.407	0.815	0.319693	-0.407	0.815
1.13122	-0.409	0.82	1.89357	-0.409	0.82	0.147551	-0.409	0.82
1.42632	-0.412	0.825	2.18867	-0.412	0.825	0.442652	-0.412	0.825
1.05745	-0.414	0.83	1.91816	-0.414	0.83	0.098367	-0.414	0.83
1.10663	-0.417	0.835	1.94275	-0.417	0.835	0.172142	-0.417	0.835
1.205	-0.419	0.84	1.99193	-0.419	0.84	0.270509	-0.419	0.84
0.909895	-0.422	0.845	1.67224	-0.422	0.845	-0.0737753	-0.422	0.845
1.205	-0.424	0.85	1.94275	-0.424	0.85	0.270509	-0.424	0.85
1.13122	-0.427	0.855	1.89357	-0.427	0.855	0.221326	-0.427	0.855
1.08204	-0.429	0.86	1.81979	-0.429	0.86	0.122959	-0.429	0.86
1.40173	-0.432	0.865	2.16407	-0.432	0.865	0.442652	-0.432	0.865
1.15581	-0.434	0.87	1.94275	-0.434	0.87	0.147551	-0.434	0.87
1.25418	-0.437	0.875	2.11489	-0.437	0.875	0.196734	-0.437	0.875
1.42632	-0.439	0.88	2.28703	-0.439	0.88	0.393468	-0.439	0.88
1.13122	-0.442	0.885	2.04112	-0.442	0.885	0	-0.442	0.885
1.47551	-0.444	0.89	2.33622	-0.444	0.89	0.295101	-0.444	0.89
1.42632	-0.447	0.895	2.28703	-0.447	0.895	0.270509	-0.447	0.895
1.25418	-0.449	0.9	2.13948	-0.449	0.9	0.098367	-0.449	0.9
1.5001	-0.452	0.905	2.40999	-0.452	0.905	0.393468	-0.452	0.905
1.15581	-0.454	0.91	2.06571	-0.454	0.91	0	-0.454	0.91
1.205	-0.457	0.915	2.0903	-0.457	0.915	0.0491835	-0.457	0.915
1.27877	-0.459	0.92	2.21326	-0.459	0.92	0.270509	-0.459	0.92
0.98367	-0.462	0.925	1.91816	-0.462	0.925	-0.0737753	-0.462	0.925
1.32795	-0.464	0.93	2.26244	-0.464	0.93	0.270509	-0.464	0.93
1.30336	-0.467	0.935	2.21326	-0.467	0.935	0.270509	-0.467	0.935
1.25418	-0.469	0.94	2.11489	-0.469	0.94	0.147551	-0.469	0.94
1.59846	-0.472	0.945	2.50836	-0.472	0.945	0.491835	-0.472	0.945
1.37714	-0.474	0.95	2.26244	-0.474	0.95	0.221326	-0.474	0.95
1.5001	-0.477	0.955	2.45918	-0.477	0.955	0.295101	-0.477	0.955
1.64765	-0.479	0.96	2.58213	-0.479	0.96	0.467243	-0.479	0.96
1.30336	-0.482	0.965	2.23785	-0.482	0.965	0.0737753	-0.482	0.965
1.62306	-0.484	0.97	2.50836	-0.484	0.97	0.319693	-0.484	0.97
1.52469	-0.487	0.975	2.40999	-0.487	0.975	0.319693	-0.487	0.975
1.35255	-0.489	0.98	2.31163	-0.489	0.98	0.147551	-0.489	0.98
1.64765	-0.492	0.985	2.60673	-0.492	0.985	0.442652	-0.492	0.985
1.30336	-0.494	0.99	2.23785	-0.494	0.99	0.122959	-0.494	0.99
1.32795	-0.497	0.995	2.33622	-0.497	0.995	0.122959	-0.497	0.995
1.42632	-0.499	1	2.53295	-0.499	1	0.319693	-0.499	1
1.10663	-0.502	1.005	2.23785	-0.502	1.005	-0.0491835	-0.502	1.005
1.47551	-0.504	1.01	2.6805	-0.504	1.01	0.245918	-0.504	1.01
1.45091	-0.507	1.015	2.65591	-0.507	1.015	0.196734	-0.507	1.015
1.35255	-0.509	1.02	2.53295	-0.509	1.02	0.0737753	-0.509	1.02
1.77061	-0.512	1.025	2.85264	-0.512	1.025	0.41806	-0.512	1.025
1.52469	-0.514	1.03	2.53295	-0.514	1.03	0.172142	-0.514	1.03
1.62306	-0.517	1.035	2.58213	-0.517	1.035	0.172142	-0.517	1.035
1.7952	-0.519	1.04	2.75428	-0.519	1.04	0.368876	-0.519	1.04
1.45091	-0.522	1.045	2.3854	-0.522	1.045	0.0245918	-0.522	1.045
1.69683	-0.524	1.05	2.70509	-0.524	1.05	0.245918	-0.524	1.05
1.69683	-0.527	1.055	2.70509	-0.527	1.055	0.319693	-0.527	1.055
1.45091	-0.529	1.06	2.48377	-0.529	1.06	0.122959	-0.529	1.06
1.77061	-0.532	1.065	2.90183	-0.532	1.065	0.491835	-0.532	1.065
1.52469	-0.534	1.07	2.58213	-0.534	1.07	0.172142	-0.534	1.07
1.52469	-0.537	1.075	2.65591	-0.537	1.075	0.221326	-0.537	1.075
1.67224	-0.539	1.08	2.90183	-0.539	1.08	0.368876	-0.539	1.08
1.35255	-0.542	1.085	2.55754	-0.542	1.085	0.0491835	-0.542	1.085
1.74601	-0.544	1.09	2.92642	-0.544	1.09	0.344285	-0.544	1.09
1.77061	-0.547	1.095	2.9756	-0.547	1.095	0.270509	-0.547	1.095
1.59846	-0.549	1.1	2.77887	-0.549	1.1	0.147551	-0.549	1.1
1.94275	-0.552	1.105	3.19693	-0.552	1.105	0.442652	-0.552	1.105
1.67224	-0.554	1.11	2.90183	-0.554	1.11	0.172142	-0.554	1.11
1.77061	-0.557	1.115	2.95101	-0.557	1.115	0.221326	-0.557	1.115
1.91816	-0.559	1.12	3.09856	-0.559	1.12	0.393468	-0.559	1.12
1.54928	-0.562	1.125	2.65591	-0.562	1.125	0.098367	-0.562	1.125
1.81979	-0.564	1.13	2.9756	-0.564	1.13	0.393468	-0.564	1.13
1.7952	-0.567	1.135	2.95101	-0.567	1.135	0.319693	-0.567	1.135
1.59846	-0.569	1.14	2.77887	-0.569	1.14	0.172142	-0.569	1.14
1.89357	-0.572	1.145	3.14774	-0.572	1.145	0.467243	-0.572	1.145
1.59846	-0.574	1.15	2.87724	-0.574	1.15	0.172142	-0.574	1.15
1.64765	-0.577	1.155	2.9756	-0.577	1.155	0.221326	-0.577	1.155
1.7952	-0.579	1.16	3.17234	-0.579	1.16	0.368876	-0.579	1.16
1.52469	-0.582	1.165	2.90183	-0.582	1.165	0.122959	-0.582	1.165
1.84438	-0.584	1.17	3.22152	-0.584	1.17	0.41806	-0.584	1.17
1.84438	-0.587	1.175	3.19693	-0.587	1.175	0.319693	-0.587	1.175
1.69683	-0.589	1.18	3.04938	-0.589	1.18	0.221326	-0.589	1.18
1.96734	-0.592	1.185	3.31989	-0.592	1.185	0.491835	-0.592	1.185
1.74601	-0.594	1.19	3.04938	-0.594	1.19	0.196734	-0.594	1.19
1.81979	-0.597	1.195	3.09856	-0.597	1.195	0.295101	-0.597	1.195
1.99193	-0.599	1.2	3.22152	-0.599	1.2	0.442652	-0.599	1.2
1.72142	-0.602	1.205	2.9756	-0.602	1.205	0.147551	-0.602	1.205
1.94275	-0.604	1.21	3.14774	-0.604	1.21	0.41806	-0.604	1.21
1.96734	-0.607	1.215	3.17234	-0.607	1.215	0.368876	-0.607	1.215
1.84438	-0.609	1.22	3.02479	-0.609	1.22	0.270509	-0.609	1.22
2.13948	-0.612	1.225	3.36907	-0.612	1.225	0.491835	-0.612	1.225
1.86897	-0.614	1.23	3.17234	-0.614	1.23	0.221326	-0.614	1.23
1.91816	-0.617	1.235	3.17234	-0.617	1.235	0.221326	-0.617	1.235
2.04112	-0.619	1.24	3.44285	-0.619	1.24	0.344285	-0.619	1.24
1.81979	-0.622	1.245	3.17234	-0.622	1.245	0.0491835	-0.622	1.245
2.06571	-0.624	1.25	3.49203	-0.624	1.25	0.368876	-0.624	1.25
2.01652	-0.627	1.255	3.44285	-0.627	1.255	0.270509	-0.627	1.255
1.86897	-0.629	1.26	3.22152	-0.629	1.26	0.122959	-0.629	1.26
2.18867	-0.632	1.265	3.54121	-0.632	1.265	0.467243	-0.632	1.265
1.86897	-0.634	1.27	3.2707	-0.634	1.27	0.172142	-0.634	1.27
1.96734	-0.637	1.275	3.36907	-0.637	1.275	0.270509	-0.637	1.275
2.13948	-0.639	1.28	3.51662	-0.639	1.28	0.467243	-0.639	1.28
1.84438	-0.642	1.285	3.24611	-0.642	1.285	0.122959	-0.642	1.285
2.13948	-0.644	1.29	3.49203	-0.644	1.29	0.516427	-0.644	1.29
2.06571	-0.647	1.295	3.49203	-0.647	1.295	0.41806	-0.647	1.295
1.94275	-0.649	1.3	3.41825	-0.649	1.3	0.319693	-0.649	1.3
2.26244	-0.652	1.305	3.73795	-0.652	1.305	0.639386	-0.652	1.305
1.94275	-0.654	1.31	3.44285	-0.654	1.31	0.270509	-0.654	1.31
2.01652	-0.657	1.315	3.5904	-0.657	1.315	0.319693	-0.657	1.315
2.13948	-0.659	1.32	3.68876	-0.659	1.32	0.41806	-0.659	1.32
1.81979	-0.662	1.325	3.41825	-0.662	1.325	0.0737753	-0.662	1.325
2.11489	-0.664	1.33	3.71336	-0.664	1.33	0.41806	-0.664	1.33
2.04112	-0.667	1.335	3.63958	-0.667	1.335	0.270509	-0.667	1.335
1.89357	-0.669	1.34	3.54121	-0.669	1.34	0.147551	-0.669	1.34
2.23785	-0.672	1.345	3.81172	-0.672	1.345	0.516427	-0.672	1.345
1.91816	-0.674	1.35	3.49203	-0.674	1.35	0.196734	-0.674	1.35
2.04112	-0.677	1.355	3.5904	-0.677	1.355	0.344285	-0.677	1.355
2.16407	-0.679	1.36	3.76254	-0.679	1.36	0.491835	-0.679	1.36
1.89357	-0.682	1.365	3.51662	-0.682	1.365	0.147551	-0.682	1.365
2.18867	-0.684	1.37	3.81172	-0.684	1.37	0.467243	-0.684	1.37
2.16407	-0.687	1.375	3.81172	-0.687	1.375	0.393468	-0.687	1.375
2.06571	-0.689	1.38	3.66417	-0.689	1.38	0.319693	-0.689	1.38
2.36081	-0.692	1.385	3.98386	-0.692	1.385	0.639386	-0.692	1.385
2.04112	-0.694	1.39	3.68876	-0.694	1.39	0.319693	-0.694	1.39
2.16407	-0.697	1.395	3.81172	-0.697	1.395	0.295101	-0.697	1.395
2.36081	-0.699	1.4	3.93468	-0.699	1.4	0.442652	-0.699	1.4
2.04112	-0.702	1.405	3.5658	-0.702	1.405	0.0737753	-0.702	1.405
2.33622	-0.704	1.41	3.91009	-0.704	1.41	0.393468	-0.704	1.41
2.23785	-0.707	1.415	3.86091	-0.707	1.415	0.295101	-0.707	1.415
2.0903	-0.709	1.42	3.73795	-0.709	1.42	0.147551	-0.709	1.42
2.45918	-0.712	1.425	4.10682	-0.712	1.425	0.442652	-0.712	1.425
2.16407	-0.714	1.43	3.78713	-0.714	1.43	0.245918	-0.714	1.43
2.23785	-0.717	1.435	3.95927	-0.717	1.435	0.295101	-0.717	1.435
2.3854	-0.719	1.44	4.13141	-0.719	1.44	0.516427	-0.719	1.44
2.06571	-0.722	1.445	3.83631	-0.722	1.445	0.172142	-0.722	1.445
2.28703	-0.724	1.45	4.25437	-0.724	1.45	0.442652	-0.724	1.45
2.36081	-0.727	1.455	4.10682	-0.727	1.455	0.467243	-0.727	1.455
2.18867	-0.729	1.46	4.00846	-0.729	1.46	0.295101	-0.729	1.46
2.58213	-0.732	1.465	4.40192	-0.732	1.465	0.590202	-0.732	1.465
2.26244	-0.734	1.47	4.03305	-0.734	1.47	0.245918	-0.734	1.47
2.26244	-0.737	1.475	4.05764	-0.737	1.475	0.270509	-0.737	1.475
2.45918	-0.739	1.48	4.20519	-0.739	1.48	0.467243	-0.739	1.48
2.13948	-0.742	1.485	3.81172	-0.742	1.485	0.098367	-0.742	1.485
2.43458	-0.744	1.49	4.13141	-0.744	1.49	0.442652	-0.744	1.49
2.3854	-0.747	1.495	4.08223	-0.747	1.495	0.368876	-0.747	1.495
2.28703	-0.749	1.5	3.98386	-0.749	1.5	0.270509	-0.749	1.5
2.60673	-0.752	1.505	4.37733	-0.752	1.505	0.614794	-0.752	1.505
2.33622	-0.754	1.51	4.05764	-0.754	1.51	0.344285	-0.754	1.51
2.40999	-0.757	1.515	4.15601	-0.757	1.515	0.467243	-0.757	1.515
2.58213	-0.759	1.52	4.35274	-0.759	1.52	0.56561	-0.759	1.52
2.28703	-0.762	1.525	4.05764	-0.762	1.525	0.270509	-0.762	1.525
2.53295	-0.764	1.53	4.27897	-0.764	1.53	0.516427	-0.764	1.53
2.50836	-0.767	1.535	4.32815	-0.767	1.535	0.516427	-0.767	1.535
2.33622	-0.769	1.54	4.10682	-0.769	1.54	0.319693	-0.769	1.54
2.55754	-0.772	1.545	4.50029	-0.772	1.545	0.56561	-0.772	1.545
2.31163	-0.774	1.55	4.20519	-0.774	1.55	0.245918	-0.774	1.55
2.33622	-0.777	1.555	4.25437	-0.777	1.555	0.221326	-0.777	1.555
2.53295	-0.779	1.56	4.52488	-0.779	1.56	0.368876	-0.779	1.56
2.26244	-0.782	1.565	4.13141	-0.782	1.565	0.0491835	-0.782	1.565
2.55754	-0.784	1.57	4.42652	-0.784	1.57	0.344285	-0.784	1.57
2.65591	-0.787	1.575	4.45111	-0.787	1.575	0.319693	-0.787	1.575
2.50836	-0.789	1.58	4.25437	-0.789	1.58	0.295101	-0.789	1.58
2.82805	-0.792	1.585	4.67243	-0.792	1.585	0.614794	-0.792	1.585
2.53295	-0.794	1.59	4.40192	-0.794	1.59	0.41806	-0.794	1.59
2.58213	-0.797	1.595	4.52488	-0.797	1.595	0.467243	-0.797	1.595
2.72968	-0.799	1.6	4.67243	-0.799	1.6	0.639386	-0.799	1.6
2.3854	-0.802	1.605	4.27897	-0.802	1.605	0.295101	-0.802	1.605
2.60673	-0.804	1.61	4.57407	-0.804	1.61	0.516427	-0.804	1.61
2.60673	-0.807	1.615	4.54947	-0.807	1.615	0.467243	-0.807	1.615
2.43458	-0.809	1.62	4.35274	-0.809	1.62	0.270509	-0.809	1.62
2.75428	-0.812	1.625	4.74621	-0.812	1.625	0.614794	-0.812	1.625
2.48377	-0.814	1.63	4.45111	-0.814	1.63	0.295101	-0.814	1.63
2.55754	-0.817	1.635	4.52488	-0.817	1.635	0.393468	-0.817	1.635
2.70509	-0.819	1.64	4.69703	-0.819	1.64	0.516427	-0.819	1.64
2.45918	-0.822	1.645	4.45111	-0.822	1.645	0.221326	-0.822	1.645
2.80346	-0.824	1.65	4.74621	-0.824	1.65	0.516427	-0.824	1.65
2.77887	-0.827	1.655	4.74621	-0.827	1.655	0.467243	-0.827	1.655
2.70509	-0.829	1.66	4.64784	-0.829	1.66	0.393468	-0.829	1.66
3.00019	-0.832	1.665	4.94294	-0.832	1.665	0.688569	-0.832	1.665
2.72968	-0.834	1.67	4.72162	-0.834	1.67	0.393468	-0.834	1.67
2.80346	-0.837	1.675	4.72162	-0.837	1.675	0.516427	-0.837	1.675
2.77887	-0.839	1.68	4.86917	-0.839	1.68	0.614794	-0.839	1.68
2.50836	-0.842	1.685	4.52488	-0.842	1.685	0.221326	-0.842	1.685
2.72968	-0.844	1.69	4.7708	-0.844	1.69	0.467243	-0.844	1.69
2.72968	-0.847	1.695	4.79539	-0.847	1.695	0.368876	-0.847	1.695
2.6805	-0.849	1.7	4.62325	-0.849	1.7	0.295101	-0.849	1.7
3.00019	-0.852	1.705	4.96753	-0.852	1.705	0.56561	-0.852	1.705
2.75428	-0.854	1.71	4.74621	-0.854	1.71	0.270509	-0.854	1.71
2.82805	-0.857	1.715	4.81998	-0.857	1.715	0.344285	-0.857	1.715
2.92642	-0.859	1.72	4.99213	-0.859	1.72	0.467243	-0.859	1.72
2.6805	-0.862	1.725	4.74621	-0.862	1.725	0.196734	-0.862	1.725
2.95101	-0.864	1.73	5.04131	-0.864	1.73	0.491835	-0.864	1.73
2.90183	-0.867	1.735	5.0659	-0.867	1.735	0.491835	-0.867	1.735
2.75428	-0.869	1.74	4.86917	-0.869	1.74	0.368876	-0.869	1.74
3.09856	-0.872	1.745	5.23804	-0.872	1.745	0.737753	-0.872	1.745
2.82805	-0.874	1.75	4.96753	-0.874	1.75	0.442652	-0.874	1.75
2.87724	-0.877	1.755	5.04131	-0.877	1.755	0.541019	-0.877	1.755
2.9756	-0.879	1.76	5.09049	-0.879	1.76	0.639386	-0.879	1.76
2.58213	-0.882	1.765	4.72162	-0.882	1.765	0.221326	-0.882	1.765
2.85264	-0.884	1.77	5.09049	-0.884	1.77	0.491835	-0.884	1.77
2.80346	-0.887	1.775	5.04131	-0.887	1.775	0.368876	-0.887	1.775
2.65591	-0.889	1.78	4.91835	-0.889	1.78	0.245918	-0.889	1.78
3.00019	-0.892	1.785	5.26264	-0.892	1.785	0.663977	-0.892	1.785
2.72968	-0.894	1.79	4.99213	-0.894	1.79	0.319693	-0.894	1.79
2.90183	-0.897	1.795	5.11509	-0.897	1.795	0.41806	-0.897	1.795
3.04938	-0.899	1.8	5.28723	-0.899	1.8	0.56561	-0.899	1.8
2.82805	-0.902	1.805	5.01672	-0.902	1.805	0.270509	-0.902	1.805
3.19693	-0.904	1.81	5.43478	-0.904	1.81	0.688569	-0.904	1.81
3.09856	-0.907	1.815	5.361	-0.907	1.815	0.614794	-0.907	1.815
2.9756	-0.909	1.82	5.26264	-0.909	1.82	0.467243	-0.909	1.82
3.2707	-0.912	1.825	5.58233	-0.912	1.825	0.762344	-0.912	1.825
2.92642	-0.914	1.83	5.23804	-0.914	1.83	0.344285	-0.914	1.83
3.02479	-0.917	1.835	5.28723	-0.917	1.835	0.467243	-0.917	1.835
3.12315	-0.919	1.84	5.31182	-0.919	1.84	0.56561	-0.919	1.84
2.75428	-0.922	1.845	4.99213	-0.922	1.845	0.172142	-0.922	1.845
3.00019	-0.924	1.85	5.28723	-0.924	1.85	0.467243	-0.924	1.85
2.92642	-0.927	1.855	5.23804	-0.927	1.855	0.442652	-0.927	1.855
2.90183	-0.929	1.86	5.0659	-0.929	1.86	0.319693	-0.929	1.86
3.22152	-0.932	1.865	5.45937	-0.932	1.865	0.663977	-0.932	1.865
3.00019	-0.934	1.87	5.23804	-0.934	1.87	0.41806	-0.934	1.87
3.07397	-0.937	1.875	5.31182	-0.937	1.875	0.491835	-0.937	1.875
3.2953	-0.939	1.88	5.45937	-0.939	1.88	0.639386	-0.939	1.88
3.02479	-0.942	1.885	5.21345	-0.942	1.885	0.344285	-0.942	1.885
3.36907	-0.944	1.89	5.55774	-0.944	1.89	0.663977	-0.944	1.89
3.36907	-0.947	1.895	5.55774	-0.947	1.895	0.639386	-0.947	1.895
3.14774	-0.949	1.9	5.41019	-0.949	1.9	0.442652	-0.949	1.9
3.49203	-0.952	1.905	5.77906	-0.952	1.905	0.762344	-0.952	1.905
3.14774	-0.954	1.91	5.48396	-0.954	1.91	0.442652	-0.954	1.91
3.17234	-0.957	1.915	5.53315	-0.957	1.915	0.467243	-0.957	1.915
3.2707	-0.959	1.92	5.72988	-0.959	1.92	0.663977	-0.959	1.92
2.87724	-0.962	1.925	5.33641	-0.962	1.925	0.245918	-0.962	1.925
3.14774	-0.964	1.93	5.72988	-0.964	1.93	0.541019	-0.964	1.93
3.14774	-0.967	1.935	5.70529	-0.967	1.935	0.491835	-0.967	1.935
3.02479	-0.969	1.94	5.53315	-0.969	1.94	0.368876	-0.969	1.94
3.39366	-0.972	1.945	5.90202	-0.972	1.945	0.713161	-0.972	1.945
3.09856	-0.974	1.95	5.63151	-0.974	1.95	0.41806	-0.974	1.95
3.19693	-0.977	1.955	5.6561	-0.977	1.955	0.541019	-0.977	1.955
3.46744	-0.979	1.96	5.87743	-0.979	1.96	0.737753	-0.979	1.96
3.17234	-0.982	1.965	5.50855	-0.982	1.965	0.442652	-0.982	1.965
3.49203	-0.984	1.97	5.82825	-0.984	1.97	0.713161	-0.984	1.97
3.46744	-0.987	1.975	5.77906	-0.987	1.975	0.688569	-0.987	1.975
3.31989	-0.989	1.98	5.53315	-0.989	1.98	0.541019	-0.989	1.98
3.61499	-0.992	1.985	5.90202	-0.992	1.985	0.83612	-0.992	1.985
3.24611	-0.994	1.99	5.50855	-0.994	1.99	0.516427	-0.994	1.99
3.2953	-0.997	1.995	5.63151	-0.997	1.995	0.541019	-0.997	1.995
3.36907	-0.999	2	5.82825	-0.999	2	0.639386	-0.999	2
3.04938	-1.002	2.005	5.53315	-1.002	2.005	0.319693	-1.002	2.005
3.2953	-1.004	2.01	5.90202	-1.004	2.01	0.56561	-1.004	2.01
3.2707	-1.007	2.015	5.9512	-1.007	2.015	0.56561	-1.007	2.015
3.17234	-1.009	2.02	5.82825	-1.009	2.02	0.491835	-1.009	2.02
3.5658	-1.012	2.025	6.19712	-1.012	2.025	0.83612	-1.012	2.025
3.31989	-1.014	2.03	5.92661	-1.014	2.03	0.590202	-1.014	2.03
3.39366	-1.017	2.035	5.92661	-1.017	2.035	0.56561	-1.017	2.035
3.5658	-1.019	2.04	6.07416	-1.019	2.04	0.762344	-1.019	2.04
3.31989	-1.022	2.045	5.75447	-1.022	2.045	0.442652	-1.022	2.045
3.61499	-1.024	2.05	6.07416	-1.024	2.05	0.713161	-1.024	2.05
3.51662	-1.027	2.055	6.07416	-1.027	2.055	0.639386	-1.027	2.055
3.36907	-1.029	2.06	5.87743	-1.029	2.06	0.541019	-1.029	2.06
3.63958	-1.032	2.065	6.22171	-1.032	2.065	0.811528	-1.032	2.065
3.34448	-1.034	2.07	5.92661	-1.034	2.07	0.467243	-1.034	2.07
3.44285	-1.037	2.075	5.9512	-1.037	2.075	0.541019	-1.037	2.075
3.54121	-1.039	2.08	6.12335	-1.039	2.08	0.663977	-1.039	2.08
3.2707	-1.042	2.085	5.80365	-1.042	2.085	0.295101	-1.042	2.085
3.51662	-1.044	2.09	6.07416	-1.044	2.09	0.56561	-1.044	2.09
3.5658	-1.047	2.095	6.14794	-1.047	2.095	0.541019	-1.047	2.095
3.49203	-1.049	2.1	6.00039	-1.049	2.1	0.516427	-1.049	2.1
3.78713	-1.052	2.105	6.36926	-1.052	2.105	0.786936	-1.052	2.105
3.51662	-1.054	2.11	6.14794	-1.054	2.11	0.541019	-1.054	2.11
3.61499	-1.057	2.115	6.22171	-1.057	2.115	0.614794	-1.057	2.115
3.71336	-1.059	2.12	6.41845	-1.059	2.12	0.737753	-1.059	2.12
3.46744	-1.062	2.125	6.09876	-1.062	2.125	0.41806	-1.062	2.125
3.73795	-1.064	2.13	6.36926	-1.064	2.13	0.762344	-1.064	2.13
3.63958	-1.067	2.135	6.36926	-1.067	2.135	0.663977	-1.067	2.135
3.51662	-1.069	2.14	6.19712	-1.069	2.14	0.590202	-1.069	2.14
3.73795	-1.072	2.145	6.44304	-1.072	2.145	0.860711	-1.072	2.145
3.46744	-1.074	2.15	6.14794	-1.074	2.15	0.56561	-1.074	2.15
3.54121	-1.077	2.155	6.17253	-1.077	2.155	0.614794	-1.077	2.155
3.63958	-1.079	2.16	6.32008	-1.079	2.16	0.737753	-1.079	2.16
3.31989	-1.082	2.165	6.07416	-1.082	2.165	0.344285	-1.082	2.165
3.61499	-1.084	2.17	6.39386	-1.084	2.17	0.639386	-1.084	2.17
3.68876	-1.087	2.175	6.44304	-1.087	2.175	0.56561	-1.087	2.175
3.63958	-1.089	2.18	6.32008	-1.089	2.18	0.516427	-1.089	2.18
3.95927	-1.092	2.185	6.61518	-1.092	2.185	0.83612	-1.092	2.185
3.71336	-1.094	2.19	6.36926	-1.094	2.19	0.516427	-1.094	2.19
3.81172	-1.097	2.195	6.39386	-1.097	2.195	0.639386	-1.097	2.195
3.91009	-1.099	2.2	6.54141	-1.099	2.2	0.762344	-1.099	2.2
3.63958	-1.102	2.205	6.29549	-1.102	2.205	0.393468	-1.102	2.205
3.8855	-1.104	2.21	6.59059	-1.104	2.21	0.762344	-1.104	2.21
3.73795	-1.107	2.215	6.61518	-1.107	2.215	0.713161	-1.107	2.215
3.5904	-1.109	2.22	6.49222	-1.109	2.22	0.541019	-1.109	2.22
3.8855	-1.112	2.225	6.73814	-1.112	2.225	0.885303	-1.112	2.225
3.5904	-1.114	2.23	6.41845	-1.114	2.23	0.541019	-1.114	2.23
3.76254	-1.117	2.235	6.54141	-1.117	2.235	0.663977	-1.117	2.235
3.93468	-1.119	2.24	6.71355	-1.119	2.24	0.786936	-1.119	2.24
3.5904	-1.122	2.245	6.41845	-1.122	2.245	0.41806	-1.122	2.245
3.91009	-1.124	2.25	6.66437	-1.124	2.25	0.737753	-1.124	2.25
3.91009	-1.127	2.255	6.63977	-1.127	2.255	0.639386	-1.127	2.255
3.83631	-1.129	2.26	6.54141	-1.129	2.26	0.56561	-1.129	2.26
4.10682	-1.132	2.265	6.81192	-1.132	2.265	0.909895	-1.132	2.265
3.78713	-1.134	2.27	6.54141	-1.134	2.27	0.56561	-1.134	2.27
3.83631	-1.137	2.275	6.61518	-1.137	2.275	0.663977	-1.137	2.275
4.00846	-1.139	2.28	6.76273	-1.139	2.28	0.811528	-1.139	2.28
3.68876	-1.142	2.285	6.46763	-1.142	2.285	0.491835	-1.142	2.285
3.98386	-1.144	2.29	6.83651	-1.144	2.29	0.811528	-1.144	2.29
3.93468	-1.147	2.295	6.81192	-1.147	2.295	0.737753	-1.147	2.295
3.78713	-1.149	2.3	6.71355	-1.149	2.3	0.590202	-1.149	2.3
4.10682	-1.152	2.305	7.00865	-1.152	2.305	0.909895	-1.152	2.305
3.76254	-1.154	2.31	6.73814	-1.154	2.31	0.639386	-1.154	2.31
3.8855	-1.157	2.315	6.83651	-1.157	2.315	0.663977	-1.157	2.315
4.03305	-1.159	2.32	6.88569	-1.159	2.32	0.786936	-1.159	2.32
3.71336	-1.162	2.325	6.63977	-1.162	2.325	0.41806	-1.162	2.325
4.00846	-1.164	2.33	6.91028	-1.164	2.33	0.688569	-1.164	2.33
3.98386	-1.167	2.335	6.91028	-1.167	2.335	0.688569	-1.167	2.335
3.8855	-1.169	2.34	6.78732	-1.169	2.34	0.541019	-1.169	2.34
4.20519	-1.172	2.345	7.10702	-1.172	2.345	0.909895	-1.172	2.345
3.91009	-1.174	2.35	6.76273	-1.174	2.35	0.614794	-1.174	2.35
4.00846	-1.177	2.355	6.88569	-1.177	2.355	0.663977	-1.177	2.355
4.1806	-1.179	2.36	7.00865	-1.179	2.36	0.885303	-1.179	2.36
3.86091	-1.182	2.365	6.71355	-1.182	2.365	0.56561	-1.182	2.365
4.20519	-1.184	2.37	7.05783	-1.184	2.37	0.909895	-1.184	2.37
4.13141	-1.187	2.375	6.98406	-1.187	2.375	0.83612	-1.187	2.375
3.93468	-1.189	2.38	6.8611	-1.189	2.38	0.688569	-1.189	2.38
4.20519	-1.192	2.385	7.18079	-1.192	2.385	0.959078	-1.192	2.385
3.8855	-1.194	2.39	6.93488	-1.194	2.39	0.713161	-1.194	2.39
3.91009	-1.197	2.395	7.00865	-1.197	2.395	0.663977	-1.197	2.395
4.15601	-1.199	2.4	7.20538	-1.199	2.4	0.811528	-1.199	2.4
3.81172	-1.202	2.405	6.81192	-1.202	2.405	0.41806	-1.202	2.405
4.13141	-1.204	2.41	7.1562	-1.204	2.41	0.737753	-1.204	2.41
4.13141	-1.207	2.415	7.10702	-1.207	2.415	0.713161	-1.207	2.415
4.03305	-1.209	2.42	7.00865	-1.209	2.42	0.56561	-1.209	2.42
4.37733	-1.212	2.425	7.40212	-1.212	2.425	0.959078	-1.212	2.425
4.08223	-1.214	2.43	7.10702	-1.214	2.43	0.713161	-1.214	2.43
4.15601	-1.217	2.435	7.20538	-1.217	2.435	0.737753	-1.217	2.435
4.30356	-1.219	2.44	7.42671	-1.219	2.44	0.909895	-1.219	2.44
4.05764	-1.222	2.445	7.10702	-1.222	2.445	0.639386	-1.222	2.445
4.35274	-1.224	2.45	7.42671	-1.224	2.45	0.959078	-1.224	2.45
4.35274	-1.227	2.455	7.40212	-1.227	2.455	0.959078	-1.227	2.455
4.13141	-1.229	2.46	7.20538	-1.229	2.46	0.83612	-1.229	2.46
4.45111	-1.232	2.465	7.57426	-1.232	2.465	1.08204	-1.232	2.465
4.10682	-1.234	2.47	7.1562	-1.234	2.47	0.811528	-1.234	2.47
4.1806	-1.237	2.475	7.25457	-1.237	2.475	0.786936	-1.237	2.475
4.32815	-1.239	2.48	7.42671	-1.239	2.48	0.885303	-1.239	2.48
3.98386	-1.242	2.485	7.08243	-1.242	2.485	0.491835	-1.242	2.485
4.32815	-1.244	2.49	7.40212	-1.244	2.49	0.762344	-1.244	2.49
4.30356	-1.247	2.495	7.37753	-1.247	2.495	0.713161	-1.247	2.495
4.25437	-1.249	2.5	7.25457	-1.249	2.5	0.614794	-1.249	2.5
4.54947	-1.252	2.505	7.64804	-1.252	2.505	0.959078	-1.252	2.505
4.27897	-1.254	2.51	7.42671	-1.254	2.51	0.737753	-1.254	2.51
4.32815	-1.257	2.515	7.47589	-1.257	2.515	0.83612	-1.257	2.515
4.45111	-1.259	2.52	7.7464	-1.259	2.52	0.98367	-1.259	2.52
4.25437	-1.262	2.525	7.42671	-1.262	2.525	0.713161	-1.262	2.525
4.50029	-1.264	2.53	7.64804	-1.264	2.53	0.98367	-1.264	2.53
4.45111	-1.267	2.535	7.62344	-1.267	2.535	0.885303	-1.267	2.535
4.25437	-1.269	2.54	7.40212	-1.269	2.54	0.737753	-1.269	2.54
4.52488	-1.272	2.545	7.72181	-1.272	2.545	1.03285	-1.272	2.545
4.22978	-1.274	2.55	7.40212	-1.274	2.55	0.713161	-1.274	2.55
4.32815	-1.277	2.555	7.40212	-1.277	2.555	0.786936	-1.277	2.555
4.4757	-1.279	2.56	7.59885	-1.279	2.56	0.909895	-1.279	2.56
4.22978	-1.282	2.565	7.35293	-1.282	2.565	0.56561	-1.282	2.565
4.50029	-1.284	2.57	7.59885	-1.284	2.57	0.885303	-1.284	2.57
4.50029	-1.287	2.575	7.64804	-1.287	2.575	0.83612	-1.287	2.575
4.37733	-1.289	2.58	7.50049	-1.289	2.58	0.762344	-1.289	2.58
4.72162	-1.292	2.585	7.91855	-1.292	2.585	1.03285	-1.292	2.585
4.45111	-1.294	2.59	7.67263	-1.294	2.59	0.811528	-1.294	2.59
4.4757	-1.297	2.595	7.72181	-1.297	2.595	0.860711	-1.297	2.595
4.62325	-1.299	2.6	7.89395	-1.299	2.6	1.00826	-1.299	2.6
4.30356	-1.302	2.605	7.54967	-1.302	2.605	0.713161	-1.302	2.605
4.57407	-1.304	2.61	7.79559	-1.304	2.61	0.98367	-1.304	2.61
4.4757	-1.307	2.615	7.7464	-1.307	2.615	0.909895	-1.307	2.615
4.30356	-1.309	2.62	7.57426	-1.309	2.62	0.786936	-1.309	2.62
4.62325	-1.312	2.625	7.91855	-1.312	2.625	1.10663	-1.312	2.625
4.30356	-1.314	2.63	7.64804	-1.314	2.63	0.762344	-1.314	2.63
4.42652	-1.317	2.635	7.69722	-1.317	2.635	0.860711	-1.317	2.635
4.54947	-1.319	2.64	7.96773	-1.319	2.64	0.959078	-1.319	2.64
4.30356	-1.322	2.645	7.72181	-1.322	2.645	0.639386	-1.322	2.645
4.62325	-1.324	2.65	8.01691	-1.324	2.65	0.98367	-1.324	2.65
4.62325	-1.327	2.655	7.94314	-1.327	2.655	0.909895	-1.327	2.655
4.52488	-1.329	2.66	7.84477	-1.329	2.66	0.786936	-1.329	2.66
4.91835	-1.332	2.665	8.23824	-1.332	2.665	1.13122	-1.332	2.665
4.62325	-1.334	2.67	7.99232	-1.334	2.67	0.885303	-1.334	2.67
4.7708	-1.337	2.675	8.0661	-1.337	2.675	0.959078	-1.337	2.675
4.89376	-1.339	2.68	8.16446	-1.339	2.68	1.08204	-1.339	2.68
4.52488	-1.342	2.685	7.89395	-1.342	2.685	0.713161	-1.342	2.685
4.7708	-1.344	2.69	8.13987	-1.344	2.69	1.05745	-1.344	2.69
4.62325	-1.347	2.695	8.0415	-1.347	2.695	0.909895	-1.347	2.695
4.45111	-1.349	2.7	7.89395	-1.349	2.7	0.762344	-1.349	2.7
4.7708	-1.352	2.705	8.18905	-1.352	2.705	1.05745	-1.352	2.705
4.42652	-1.354	2.71	7.86936	-1.354	2.71	0.713161	-1.354	2.71
4.54947	-1.357	2.715	8.01691	-1.357	2.715	0.83612	-1.357	2.715
4.67243	-1.359	2.72	8.09069	-1.359	2.72	1.03285	-1.359	2.72
4.37733	-1.362	2.725	7.89395	-1.362	2.725	0.713161	-1.362	2.725
4.74621	-1.364	2.73	8.21365	-1.364	2.73	0.98367	-1.364	2.73
4.79539	-1.367	2.735	8.23824	-1.367	2.735	0.934487	-1.367	2.735
4.74621	-1.369	2.74	8.18905	-1.369	2.74	0.83612	-1.369	2.74
5.11509	-1.372	2.745	8.48416	-1.372	2.745	1.15581	-1.372	2.745
4.84458	-1.374	2.75	8.21365	-1.374	2.75	0.83612	-1.374	2.75
4.89376	-1.377	2.755	8.28742	-1.377	2.755	0.909895	-1.377	2.755
5.01672	-1.379	2.76	8.38579	-1.379	2.76	1.03285	-1.379	2.76
4.67243	-1.382	2.765	8.09069	-1.382	2.765	0.663977	-1.382	2.765
4.89376	-1.384	2.77	8.38579	-1.384	2.77	1.03285	-1.384	2.77
4.86917	-1.387	2.775	8.33661	-1.387	2.775	0.959078	-1.387	2.775
4.62325	-1.389	2.78	8.21365	-1.389	2.78	0.811528	-1.389	2.78
5.01672	-1.392	2.785	8.53334	-1.392	2.785	1.15581	-1.392	2.785
4.67243	-1.394	2.79	8.23824	-1.394	2.79	0.885303	-1.394	2.79
4.79539	-1.397	2.795	8.41038	-1.397	2.795	0.959078	-1.397	2.795
4.99213	-1.399	2.8	8.53334	-1.399	2.8	1.13122	-1.399	2.8
4.62325	-1.402	2.805	8.23824	-1.402	2.805	0.786936	-1.402	2.805
4.94294	-1.404	2.81	8.50875	-1.404	2.81	1.10663	-1.404	2.81
4.94294	-1.407	2.815	8.48416	-1.407	2.815	1.05745	-1.407	2.815
4.81998	-1.409	2.82	8.33661	-1.409	2.82	0.909895	-1.409	2.82
5.13968	-1.412	2.825	8.63171	-1.412	2.825	1.1804	-1.412	2.825
4.84458	-1.414	2.83	8.28742	-1.414	2.83	0.909895	-1.414	2.83
4.84458	-1.417	2.835	8.33661	-1.417	2.835	0.934487	-1.417	2.835
4.96753	-1.419	2.84	8.50875	-1.419	2.84	1.10663	-1.419	2.84
4.64784	-1.422	2.845	8.13987	-1.422	2.845	0.786936	-1.422	2.845
4.96753	-1.424	2.85	8.48416	-1.424	2.85	1.08204	-1.424	2.85
4.89376	-1.427	2.855	8.43497	-1.427	2.855	1.00826	-1.427	2.855
4.7708	-1.429	2.86	8.38579	-1.429	2.86	0.811528	-1.429	2.86
5.0659	-1.432	2.865	8.75466	-1.432	2.865	1.15581	-1.432	2.865
4.84458	-1.434	2.87	8.53334	-1.434	2.87	0.885303	-1.434	2.87
4.96753	-1.437	2.875	8.70548	-1.437	2.875	1.03285	-1.437	2.875
5.13968	-1.439	2.88	8.87762	-1.439	2.88	1.15581	-1.439	2.88
4.79539	-1.442	2.885	8.50875	-1.442	2.885	0.83612	-1.442	2.885
5.04131	-1.444	2.89	8.85303	-1.444	2.89	1.10663	-1.444	2.89
5.04131	-1.447	2.895	8.85303	-1.447	2.895	1.08204	-1.447	2.895
4.84458	-1.449	2.9	8.6563	-1.449	2.9	0.934487	-1.449	2.9
5.23804	-1.452	2.905	8.97599	-1.452	2.905	1.22959	-1.452	2.905
4.94294	-1.454	2.91	8.6563	-1.454	2.91	0.909895	-1.454	2.91
4.99213	-1.457	2.915	8.75466	-1.457	2.915	0.959078	-1.457	2.915
5.13968	-1.459	2.92	8.85303	-1.459	2.92	1.10663	-1.459	2.92
4.81998	-1.462	2.925	8.53334	-1.462	2.925	0.786936	-1.462	2.925
5.09049	-1.464	2.93	8.82844	-1.464	2.93	1.08204	-1.464	2.93
5.13968	-1.467	2.935	8.80385	-1.467	2.935	1.05745	-1.467	2.935
5.04131	-1.469	2.94	8.58252	-1.469	2.94	0.959078	-1.469	2.94
5.26264	-1.472	2.945	8.97599	-1.472	2.945	1.205	-1.472	2.945
5.0659	-1.474	2.95	8.73007	-1.474	2.95	1.03285	-1.474	2.95
5.18886	-1.477	2.955	8.82844	-1.477	2.955	1.10663	-1.477	2.955
5.33641	-1.479	2.96	9.04977	-1.479	2.96	1.25418	-1.479	2.96
4.99213	-1.482	2.965	8.68089	-1.482	2.965	0.885303	-1.482	2.965
5.23804	-1.484	2.97	9.02517	-1.484	2.97	1.13122	-1.484	2.97
5.21345	-1.487	2.975	9.00058	-1.487	2.975	1.10663	-1.487	2.975
5.0659	-1.489	2.98	8.82844	-1.489	2.98	0.959078	-1.489	2.98
5.33641	-1.492	2.985	9.19732	-1.492	2.985	1.25418	-1.492	2.985
5.09049	-1.494	2.99	8.85303	-1.494	2.99	0.934487	-1.494	2.99
5.13968	-1.497	2.995	8.92681	-1.497	2.995	1.03285	-1.497	2.995
5.23804	-1.499	3	9.12354	-1.499	3	1.13122	-1.499	3
5.01672	-1.502	3.005	8.87762	-1.502	3.005	0.83612	-1.502	3.005
5.26264	-1.504	3.01	9.19732	-1.504	3.01	1.15581	-1.504	3.01
5.26264	-1.507	3.015	9.17272	-1.507	3.015	1.15581	-1.507	3.015
5.18886	-1.509	3.02	9.02517	-1.509	3.02	1.05745	-1.509	3.02
5.48396	-1.512	3.025	9.34487	-1.512	3.025	1.30336	-1.512	3.025
5.28723	-1.514	3.03	9.02517	-1.514	3.03	1.10663	-1.514	3.03
5.361	-1.517	3.035	9.07436	-1.517	3.035	1.205	-1.517	3.035
5.48396	-1.519	3.04	9.14813	-1.519	3.04	1.35255	-1.519	3.04
5.13968	-1.522	3.045	8.85303	-1.522	3.045	0.934487	-1.522	3.045
5.38559	-1.524	3.05	9.12354	-1.524	3.05	1.22959	-1.524	3.05
5.33641	-1.527	3.055	9.14813	-1.527	3.055	1.13122	-1.527	3.055
5.28723	-1.529	3.06	8.97599	-1.529	3.06	1.03285	-1.529	3.06
5.55774	-1.532	3.065	9.32028	-1.532	3.065	1.37714	-1.532	3.065
5.28723	-1.534	3.07	9.12354	-1.534	3.07	1.10663	-1.534	3.07
5.38559	-1.537	3.075	9.19732	-1.537	3.075	1.205	-1.537	3.075
5.50855	-1.539	3.08	9.36946	-1.539	3.08	1.35255	-1.539	3.08
5.21345	-1.542	3.085	9.07436	-1.542	3.085	1.05745	-1.542	3.085
5.50855	-1.544	3.09	9.39405	-1.544	3.09	1.37714	-1.544	3.09
5.48396	-1.547	3.095	9.39405	-1.547	3.095	1.27877	-1.547	3.095
5.38559	-1.549	3.1	9.27109	-1.549	3.1	1.15581	-1.549	3.1
5.70529	-1.552	3.105	9.5416	-1.552	3.105	1.42632	-1.552	3.105
5.361	-1.554	3.11	9.32028	-1.554	3.11	1.08204	-1.554	3.11
5.50855	-1.557	3.115	9.36946	-1.557	3.115	1.1804	-1.557	3.115
5.58233	-1.559	3.12	9.49242	-1.559	3.12	1.27877	-1.559	3.12
5.26264	-1.562	3.125	9.12354	-1.562	3.125	0.909895	-1.562	3.125
5.53315	-1.564	3.13	9.36946	-1.564	3.13	1.25418	-1.564	3.13
5.43478	-1.567	3.135	9.34487	-1.567	3.135	1.205	-1.567	3.135
5.33641	-1.569	3.14	9.22191	-1.569	3.14	1.13122	-1.569	3.14
5.6807	-1.572	3.145	9.5416	-1.572	3.145	1.45091	-1.572	3.145
5.361	-1.574	3.15	9.27109	-1.574	3.15	1.13122	-1.574	3.15
5.45937	-1.577	3.155	9.44323	-1.577	3.155	1.27877	-1.577	3.155
5.55774	-1.579	3.16	9.5416	-1.579	3.16	1.45091	-1.579	3.16
5.31182	-1.582	3.165	9.29568	-1.582	3.165	1.05745	-1.582	3.165
5.6561	-1.584	3.17	9.63997	-1.584	3.17	1.42632	-1.584	3.17
5.58233	-1.587	3.175	9.63997	-1.587	3.175	1.30336	-1.587	3.175
5.50855	-1.589	3.18	9.51701	-1.589	3.18	1.13122	-1.589	3.18
5.82825	-1.592	3.185	9.8367	-1.592	3.185	1.40173	-1.592	3.185
5.48396	-1.594	3.19	9.49242	-1.594	3.19	1.08204	-1.594	3.19
5.55774	-1.597	3.195	9.61538	-1.597	3.195	1.15581	-1.597	3.195
5.6807	-1.599	3.2	9.66456	-1.599	3.2	1.27877	-1.599	3.2
5.31182	-1.602	3.205	9.41864	-1.602	3.205	0.909895	-1.602	3.205
5.60692	-1.604	3.21	9.71374	-1.604	3.21	1.25418	-1.604	3.21
5.58233	-1.607	3.215	9.61538	-1.607	3.215	1.27877	-1.607	3.215
5.48396	-1.609	3.22	9.56619	-1.609	3.22	1.1804	-1.609	3.22
5.90202	-1.612	3.225	9.86129	-1.612	3.225	1.54928	-1.612	3.225
5.6561	-1.614	3.23	9.63997	-1.614	3.23	1.25418	-1.614	3.23
5.72988	-1.617	3.235	9.73834	-1.617	3.235	1.32795	-1.617	3.235
5.87743	-1.619	3.24	9.88589	-1.619	3.24	1.57387	-1.619	3.24
5.55774	-1.622	3.245	9.61538	-1.622	3.245	1.25418	-1.622	3.245
5.85284	-1.624	3.25	9.88589	-1.624	3.25	1.52469	-1.624	3.25
5.77906	-1.627	3.255	9.8367	-1.627	3.255	1.42632	-1.627	3.255
5.53315	-1.629	3.26	9.73834	-1.629	3.26	1.25418	-1.629	3.26
5.87743	-1.632	3.265	10.0088	-1.632	3.265	1.57387	-1.632	3.265
5.50855	-1.634	3.27	9.63997	-1.634	3.27	1.25418	-1.634	3.27
5.63151	-1.637	3.275	9.71374	-1.637	3.275	1.205	-1.637	3.275
5.87743	-1.639	3.28	9.8367	-1.639	3.28	1.40173	-1.639	3.28
5.55774	-1.642	3.285	9.5416	-1.642	3.285	1.03285	-1.642	3.285
5.90202	-1.644	3.29	9.86129	-1.644	3.29	1.40173	-1.644	3.29
5.90202	-1.647	3.295	9.86129	-1.647	3.295	1.40173	-1.647	3.295
5.82825	-1.649	3.3	9.81211	-1.649	3.3	1.30336	-1.649	3.3
6.19712	-1.652	3.305	10.2302	-1.652	3.305	1.64765	-1.652	3.305
5.90202	-1.654	3.31	9.91048	-1.654	3.31	1.42632	-1.654	3.31
5.90202	-1.657	3.315	10.0334	-1.657	3.315	1.45091	-1.657	3.315
6.02498	-1.659	3.32	10.181	-1.659	3.32	1.57387	-1.659	3.32
5.6807	-1.662	3.325	9.8367	-1.662	3.325	1.25418	-1.662	3.325
5.92661	-1.664	3.33	10.1564	-1.664	3.33	1.52469	-1.664	3.33
5.82825	-1.667	3.335	10.0334	-1.667	3.335	1.42632	-1.667	3.335
5.6561	-1.669	3.34	9.88589	-1.669	3.34	1.25418	-1.669	3.34
6.00039	-1.672	3.345	10.2056	-1.672	3.345	1.57387	-1.672	3.345
5.70529	-1.674	3.35	9.8367	-1.674	3.35	1.22959	-1.674	3.35
5.82825	-1.677	3.355	9.95966	-1.677	3.355	1.25418	-1.677	3.355
5.92661	-1.679	3.36	10.1564	-1.679	3.36	1.42632	-1.679	3.36
5.6561	-1.682	3.365	9.78752	-1.682	3.365	1.10663	-1.682	3.365
6.00039	-1.684	3.37	10.1564	-1.684	3.37	1.40173	-1.684	3.37
6.02498	-1.687	3.375	10.181	-1.687	3.375	1.40173	-1.687	3.375
5.9758	-1.689	3.38	10.1318	-1.689	3.38	1.37714	-1.689	3.38
6.24631	-1.692	3.385	10.5007	-1.692	3.385	1.72142	-1.692	3.385
5.9758	-1.694	3.39	10.2302	-1.694	3.39	1.47551	-1.694	3.39
5.92661	-1.697	3.395	10.2794	-1.697	3.395	1.5001	-1.697	3.395
6.07416	-1.699	3.4	10.4023	-1.699	3.4	1.64765	-1.699	3.4
5.72988	-1.702	3.405	10.0334	-1.702	3.405	1.27877	-1.702	3.405
5.9512	-1.704	3.41	10.3039	-1.704	3.41	1.54928	-1.704	3.41
5.87743	-1.707	3.415	10.2548	-1.707	3.415	1.45091	-1.707	3.415
5.80365	-1.709	3.42	10.058	-1.709	3.42	1.32795	-1.709	3.42
6.09876	-1.712	3.425	10.3531	-1.712	3.425	1.57387	-1.712	3.425
5.87743	-1.714	3.43	10.0826	-1.714	3.43	1.32795	-1.714	3.43
6.00039	-1.717	3.435	10.181	-1.717	3.435	1.35255	-1.717	3.435
6.19712	-1.719	3.44	10.3777	-1.719	3.44	1.5001	-1.719	3.44
5.92661	-1.722	3.445	10.1318	-1.722	3.445	1.25418	-1.722	3.445
6.22171	-1.724	3.45	10.4761	-1.724	3.45	1.57387	-1.724	3.45
6.19712	-1.727	3.455	10.5499	-1.727	3.455	1.64765	-1.727	3.455
6.12335	-1.729	3.46	10.4515	-1.729	3.46	1.59846	-1.729	3.46
6.36926	-1.732	3.465	10.8204	-1.732	3.465	1.89357	-1.732	3.465
6.02498	-1.734	3.47	10.5745	-1.734	3.47	1.62306	-1.734	3.47
6.07416	-1.737	3.475	10.5499	-1.737	3.475	1.64765	-1.737	3.475
6.09876	-1.739	3.48	10.722	-1.739	3.48	1.77061	-1.739	3.48
5.77906	-1.742	3.485	10.3285	-1.742	3.485	1.42632	-1.742	3.485
6.04957	-1.744	3.49	10.6482	-1.744	3.49	1.69683	-1.744	3.49
6.00039	-1.747	3.495	10.5253	-1.747	3.495	1.5001	-1.747	3.495
6.00039	-1.749	3.5	10.3777	-1.749	3.5	1.40173	-1.749	3.5
6.34467	-1.752	3.505	10.722	-1.752	3.505	1.67224	-1.752	3.505
6.12335	-1.754	3.51	10.4023	-1.754	3.51	1.37714	-1.754	3.51
6.29549	-1.757	3.515	10.5253	-1.757	3.515	1.47551	-1.757	3.515
6.41845	-1.759	3.52	10.6482	-1.759	3.52	1.62306	-1.759	3.52
6.12335	-1.762	3.525	10.3777	-1.762	3.525	1.35255	-1.762	3.525
6.41845	-1.764	3.53	10.6482	-1.764	3.53	1.74601	-1.764	3.53
6.32008	-1.767	3.535	10.7466	-1.767	3.535	1.69683	-1.767	3.535
6.17253	-1.769	3.54	10.6482	-1.769	3.54	1.69683	-1.769	3.54
6.41845	-1.772	3.545	10.9187	-1.772	3.545	1.99193	-1.772	3.545
6.07416	-1.774	3.55	10.6236	-1.774	3.55	1.67224	-1.774	3.55
6.17253	-1.777	3.555	10.6482	-1.777	3.555	1.74601	-1.777	3.555
6.2709	-1.779	3.56	10.7958	-1.779	3.56	1.81979	-1.779	3.56
6.00039	-1.782	3.565	10.4761	-1.782	3.565	1.52469	-1.782	3.565
6.29549	-1.784	3.57	10.7712	-1.784	3.57	1.7952	-1.784	3.57
6.2709	-1.787	3.575	10.6974	-1.787	3.575	1.59846	-1.787	3.575
6.19712	-1.789	3.58	10.599	-1.789	3.58	1.47551	-1.789	3.58
6.566	-1.792	3.585	10.8941	-1.792	3.585	1.77061	-1.792	3.585
6.32008	-1.794	3.59	10.6728	-1.794	3.59	1.45091	-1.794	3.59
6.46763	-1.797	3.595	10.7712	-1.797	3.595	1.54928	-1.797	3.595
6.61518	-1.799	3.6	10.9679	-1.799	3.6	1.69683	-1.799	3.6
6.24631	-1.802	3.605	10.6974	-1.802	3.605	1.40173	-1.802	3.605
6.51682	-1.804	3.61	10.9679	-1.804	3.61	1.7952	-1.804	3.61
6.41845	-1.807	3.615	10.9433	-1.807	3.615	1.7952	-1.807	3.615
6.2709	-1.809	3.62	10.8941	-1.809	3.62	1.72142	-1.809	3.62
6.59059	-1.812	3.625	11.263	-1.812	3.625	2.06571	-1.812	3.625
6.24631	-1.814	3.63	10.9433	-1.814	3.63	1.72142	-1.814	3.63
6.32008	-1.817	3.635	11.0417	-1.817	3.635	1.7952	-1.817	3.635
6.46763	-1.819	3.64	11.1155	-1.819	3.64	1.94275	-1.819	3.64
6.19712	-1.822	3.645	10.7712	-1.822	3.645	1.54928	-1.822	3.645
6.566	-1.824	3.65	11.0417	-1.824	3.65	1.91816	-1.824	3.65
6.46763	-1.827	3.655	10.9433	-1.827	3.655	1.7952	-1.827	3.655
6.34467	-1.829	3.66	10.8204	-1.829	3.66	1.64765	-1.829	3.66
6.61518	-1.832	3.665	11.0417	-1.832	3.665	1.99193	-1.832	3.665
6.32008	-1.834	3.67	10.7958	-1.834	3.67	1.67224	-1.834	3.67
6.44304	-1.837	3.675	10.9433	-1.837	3.675	1.77061	-1.837	3.675
6.566	-1.839	3.68	11.0909	-1.839	3.68	1.89357	-1.839	3.68
6.2709	-1.842	3.685	10.8204	-1.842	3.685	1.59846	-1.842	3.685
6.51682	-1.844	3.69	11.2138	-1.844	3.69	1.94275	-1.844	3.69
6.51682	-1.847	3.695	11.1892	-1.847	3.695	1.91816	-1.847	3.695
6.39386	-1.849	3.7	11.1155	-1.849	3.7	1.7952	-1.849	3.7
6.73814	-1.852	3.705	11.4598	-1.852	3.705	2.0903	-1.852	3.705
6.44304	-1.854	3.71	11.1401	-1.854	3.71	1.81979	-1.854	3.71
6.54141	-1.857	3.715	11.2384	-1.857	3.715	1.81979	-1.857	3.715
6.71355	-1.859	3.72	11.3614	-1.859	3.72	1.99193	-1.859	3.72
6.39386	-1.862	3.725	11.0909	-1.862	3.725	1.64765	-1.862	3.725
6.68896	-1.864	3.73	11.386	-1.864	3.73	1.99193	-1.864	3.73
6.66437	-1.867	3.735	11.263	-1.867	3.735	1.91816	-1.867	3.735
6.49222	-1.869	3.74	11.1155	-1.869	3.74	1.77061	-1.869	3.74
6.78732	-1.872	3.745	11.4843	-1.872	3.745	2.11489	-1.872	3.745
6.51682	-1.874	3.75	11.1647	-1.874	3.75	1.84438	-1.874	3.75
6.59059	-1.877	3.755	11.2876	-1.877	3.755	1.89357	-1.877	3.755
6.76273	-1.879	3.76	11.4106	-1.879	3.76	2.0903	-1.879	3.76
6.46763	-1.882	3.765	11.0663	-1.882	3.765	1.69683	-1.882	3.765
6.78732	-1.884	3.77	11.4106	-1.884	3.77	2.06571	-1.884	3.77
6.83651	-1.887	3.775	11.4106	-1.887	3.775	2.04112	-1.887	3.775
6.66437	-1.889	3.78	11.263	-1.889	3.78	1.91816	-1.889	3.78
6.98406	-1.892	3.785	11.6319	-1.892	3.785	2.28703	-1.892	3.785
6.68896	-1.894	3.79	11.263	-1.894	3.79	1.99193	-1.894	3.79
6.76273	-1.897	3.795	11.386	-1.897	3.795	2.01652	-1.897	3.795
6.81192	-1.899	3.8	11.5335	-1.899	3.8	2.18867	-1.899	3.8
6.49222	-1.902	3.805	11.2384	-1.902	3.805	1.86897	-1.902	3.805
6.73814	-1.904	3.81	11.6073	-1.904	3.81	2.16407	-1.904	3.81
6.68896	-1.907	3.815	11.5089	-1.907	3.815	2.04112	-1.907	3.815
6.566	-1.909	3.82	11.3614	-1.909	3.82	1.91816	-1.909	3.82
6.88569	-1.912	3.825	11.7549	-1.912	3.825	2.18867	-1.912	3.825
6.63977	-1.914	3.83	11.4598	-1.914	3.83	1.94275	-1.914	3.83
6.76273	-1.917	3.835	11.5827	-1.917	3.835	1.96734	-1.917	3.835
6.91028	-1.919	3.84	11.7549	-1.919	3.84	2.16407	-1.919	3.84
6.66437	-1.922	3.845	11.4352	-1.922	3.845	1.89357	-1.922	3.845
6.93488	-1.924	3.85	11.7549	-1.924	3.85	2.23785	-1.924	3.85
6.91028	-1.927	3.855	11.7303	-1.927	3.855	2.21326	-1.927	3.855
6.83651	-1.929	3.86	11.5335	-1.929	3.86	2.18867	-1.929	3.86
7.05783	-1.932	3.865	11.8778	-1.932	3.865	2.43458	-1.932	3.865
6.76273	-1.934	3.87	11.5089	-1.934	3.87	2.16407	-1.934	3.87
6.81192	-1.937	3.875	11.5827	-1.937	3.875	2.18867	-1.937	3.875
6.95947	-1.939	3.88	11.6811	-1.939	3.88	2.28703	-1.939	3.88
6.66437	-1.942	3.885	11.3614	-1.942	3.885	1.99193	-1.942	3.885
6.88569	-1.944	3.89	11.6319	-1.944	3.89	2.13948	-1.944	3.89
6.8611	-1.947	3.895	11.6073	-1.947	3.895	2.01652	-1.947	3.895
6.76273	-1.949	3.9	11.4352	-1.949	3.9	1.86897	-1.949	3.9
7.05783	-1.952	3.905	11.804	-1.952	3.905	2.18867	-1.952	3.905
6.81192	-1.954	3.91	11.6319	-1.954	3.91	1.96734	-1.954	3.91
6.95947	-1.957	3.915	11.7057	-1.957	3.915	2.06571	-1.957	3.915
7.03324	-1.959	3.92	11.8778	-1.959	3.92	2.26244	-1.959	3.92
6.76273	-1.962	3.925	11.6319	-1.962	3.925	2.06571	-1.962	3.925
7.03324	-1.964	3.93	11.9762	-1.964	3.93	2.40999	-1.964	3.93
7.00865	-1.967	3.935	12.0008	-1.967	3.935	2.40999	-1.967	3.935
6.91028	-1.969	3.94	11.8778	-1.969	3.94	2.33622	-1.969	3.94
7.20538	-1.972	3.945	12.2221	-1.972	3.945	2.63132	-1.972	3.945
6.91028	-1.974	3.95	11.927	-1.974	3.95	2.33622	-1.974	3.95
6.98406	-1.977	3.955	11.9516	-1.977	3.955	2.36081	-1.977	3.955
7.1562	-1.979	3.96	12.1483	-1.979	3.96	2.50836	-1.979	3.96
6.88569	-1.982	3.965	11.7795	-1.982	3.965	2.11489	-1.982	3.965
7.1562	-1.984	3.97	11.9762	-1.984	3.97	2.3854	-1.984	3.97
7.03324	-1.987	3.975	11.927	-1.987	3.975	2.18867	-1.987	3.975
6.93488	-1.989	3.98	11.6565	-1.989	3.98	2.01652	-1.989	3.98
7.25457	-1.992	3.985	12.0746	-1.992	3.985	2.33622	-1.992	3.985
6.91028	-1.994	3.99	11.7549	-1.994	3.99	2.01652	-1.994	3.99
7.03324	-1.997	3.995	11.8778	-1.997	3.995	2.21326	-1.997	3.995
7.13161	-1.999	4	12.0991	-1.999	4	2.33622	-1.999	4
6.91028	-2.002	4.005	11.8778	-2.002	4.005	2.11489	-2.002	4.005
7.20538	-2.004	4.01	12.1237	-2.004	4.01	2.53295	-2.004	4.01
7.13161	-2.007	4.015	12.1729	-2.007	4.015	2.50836	-2.007	4.015
7.08243	-2.009	4.02	12.0746	-2.009	4.02	2.45918	-2.009	4.02
7.37753	-2.012	4.025	12.3697	-2.012	4.025	2.80346	-2.012	4.025
7.03324	-2.014	4.03	12.0991	-2.014	4.03	2.50836	-2.014	4.03
7.13161	-2.017	4.035	12.0991	-2.017	4.035	2.50836	-2.017	4.035
7.20538	-2.019	4.04	12.2221	-2.019	4.04	2.55754	-2.019	4.04
6.91028	-2.022	4.045	11.9024	-2.022	4.045	2.13948	-2.022	4.045
7.20538	-2.024	4.05	12.1729	-2.024	4.05	2.48377	-2.024	4.05
7.13161	-2.027	4.055	12.0991	-2.027	4.055	2.31163	-2.027	4.055
7.05783	-2.029	4.06	12.05	-2.029	4.06	2.21326	-2.029	4.06
7.35293	-2.032	4.065	12.2959	-2.032	4.065	2.60673	-2.032	4.065
7.05783	-2.034	4.07	12.0991	-2.034	4.07	2.33622	-2.034	4.07
7.22998	-2.037	4.075	12.2959	-2.037	4.075	2.50836	-2.037	4.075
7.42671	-2.039	4.08	12.4434	-2.039	4.08	2.70509	-2.039	4.08
7.10702	-2.042	4.085	12.2221	-2.042	4.085	2.3854	-2.042	4.085
7.40212	-2.044	4.09	12.4434	-2.044	4.09	2.70509	-2.044	4.09
7.35293	-2.047	4.095	12.468	-2.047	4.095	2.6805	-2.047	4.095
7.27916	-2.049	4.1	12.2959	-2.049	4.1	2.53295	-2.049	4.1
7.59885	-2.052	4.105	12.5664	-2.052	4.105	2.82805	-2.052	4.105
7.27916	-2.054	4.11	12.2467	-2.054	4.11	2.45918	-2.054	4.11
7.32834	-2.057	4.115	12.2713	-2.057	4.115	2.43458	-2.057	4.115
7.40212	-2.059	4.12	12.3697	-2.059	4.12	2.53295	-2.059	4.12
7.08243	-2.062	4.125	12.0991	-2.062	4.125	2.16407	-2.062	4.125
7.37753	-2.064	4.13	12.3942	-2.064	4.13	2.53295	-2.064	4.13
7.32834	-2.067	4.135	12.3451	-2.067	4.135	2.50836	-2.067	4.135
7.1562	-2.069	4.14	12.2713	-2.069	4.14	2.36081	-2.069	4.14
7.52508	-2.072	4.145	12.591	-2.072	4.145	2.77887	-2.072	4.145
7.27916	-2.074	4.15	12.3942	-2.074	4.15	2.53295	-2.074	4.15
7.40212	-2.077	4.155	12.5418	-2.077	4.155	2.70509	-2.077	4.155
7.54967	-2.079	4.16	12.7139	-2.079	4.16	2.9756	-2.079	4.16
7.20538	-2.082	4.165	12.3697	-2.082	4.165	2.63132	-2.082	4.165
7.4513	-2.084	4.17	12.6648	-2.084	4.17	2.95101	-2.084	4.17
7.42671	-2.087	4.175	12.6402	-2.087	4.175	2.95101	-2.087	4.175
7.35293	-2.089	4.18	12.5418	-2.089	4.18	2.75428	-2.089	4.18
7.64804	-2.092	4.185	12.8123	-2.092	4.185	3.07397	-2.092	4.185
7.35293	-2.094	4.19	12.4434	-2.094	4.19	2.77887	-2.094	4.19
7.35293	-2.097	4.195	12.5418	-2.097	4.195	2.75428	-2.097	4.195
7.59885	-2.099	4.2	12.6402	-2.099	4.2	2.82805	-2.099	4.2
7.20538	-2.102	4.205	12.2959	-2.102	4.205	2.3854	-2.102	4.205
7.52508	-2.104	4.21	12.6648	-2.104	4.21	2.75428	-2.104	4.21
7.52508	-2.107	4.215	12.591	-2.107	4.215	2.70509	-2.107	4.215
7.35293	-2.109	4.22	12.5172	-2.109	4.22	2.58213	-2.109	4.22
7.67263	-2.112	4.225	12.8615	-2.112	4.225	2.95101	-2.112	4.225
7.42671	-2.114	4.23	12.6156	-2.114	4.23	2.72968	-2.114	4.23
7.54967	-2.117	4.235	12.7877	-2.117	4.235	2.90183	-2.117	4.235
7.72181	-2.119	4.24	12.9599	-2.119	4.24	3.14774	-2.119	4.24
7.37753	-2.122	4.245	12.6156	-2.122	4.245	2.85264	-2.122	4.245
7.62344	-2.124	4.25	12.9107	-2.124	4.25	3.12315	-2.124	4.25
7.62344	-2.127	4.255	12.8123	-2.127	4.255	3.07397	-2.127	4.255
7.4513	-2.129	4.26	12.6402	-2.129	4.26	2.90183	-2.129	4.26
7.77099	-2.132	4.265	12.9353	-2.132	4.265	3.14774	-2.132	4.265
7.47589	-2.134	4.27	12.6156	-2.134	4.27	2.87724	-2.134	4.27
7.52508	-2.137	4.275	12.7139	-2.137	4.275	2.82805	-2.137	4.275
7.67263	-2.139	4.28	12.8615	-2.139	4.28	2.9756	-2.139	4.28
7.40212	-2.142	4.285	12.5418	-2.142	4.285	2.70509	-2.142	4.285
7.7464	-2.144	4.29	12.9107	-2.144	4.29	3.02479	-2.144	4.29
7.69722	-2.147	4.295	12.9353	-2.147	4.295	3.02479	-2.147	4.295
7.64804	-2.149	4.3	12.8123	-2.149	4.3	2.9756	-2.149	4.3
7.89395	-2.152	4.305	13.1566	-2.152	4.305	3.22152	-2.152	4.305
7.67263	-2.154	4.31	12.8861	-2.154	4.31	3.07397	-2.154	4.31
7.7464	-2.157	4.315	13.009	-2.157	4.315	3.17234	-2.157	4.315
7.86936	-2.159	4.32	13.1566	-2.159	4.32	3.2953	-2.159	4.32
7.52508	-2.162	4.325	12.7877	-2.162	4.325	3.00019	-2.162	4.325
7.7464	-2.164	4.33	13.0828	-2.164	4.33	3.19693	-2.164	4.33
7.72181	-2.167	4.335	13.009	-2.167	4.335	3.17234	-2.167	4.335
7.59885	-2.169	4.34	12.8123	-2.169	4.34	3.02479	-2.169	4.34
7.86936	-2.172	4.345	13.132	-2.172	4.345	3.24611	-2.172	4.345
7.59885	-2.174	4.35	12.8615	-2.174	4.35	2.95101	-2.174	4.35
7.69722	-2.177	4.355	12.9107	-2.177	4.355	2.9756	-2.177	4.355
7.79559	-2.179	4.36	13.132	-2.179	4.36	3.12315	-2.179	4.36
7.54967	-2.182	4.365	12.7877	-2.182	4.365	2.85264	-2.182	4.365
7.86936	-2.184	4.37	13.1566	-2.184	4.37	3.24611	-2.184	4.37
7.84477	-2.187	4.375	13.1566	-2.187	4.375	3.22152	-2.187	4.375
7.7464	-2.189	4.38	13.0582	-2.189	4.38	3.22152	-2.189	4.38
8.0661	-2.192	4.385	13.4025	-2.192	4.385	3.54121	-2.192	4.385
7.79559	-2.194	4.39	13.2058	-2.194	4.39	3.34448	-2.194	4.39
7.91855	-2.197	4.395	13.2795	-2.197	4.395	3.44285	-2.197	4.395
7.96773	-2.199	4.4	13.4025	-2.199	4.4	3.5658	-2.199	4.4
7.62344	-2.202	4.405	13.0828	-2.202	4.405	3.22152	-2.202	4.405
7.91855	-2.204	4.41	13.3287	-2.204	4.41	3.46744	-2.204	4.41
7.84477	-2.207	4.415	13.2795	-2.207	4.415	3.31989	-2.207	4.415
7.77099	-2.209	4.42	13.0336	-2.209	4.42	3.17234	-2.209	4.42
8.09069	-2.212	4.425	13.4271	-2.212	4.425	3.46744	-2.212	4.425
7.79559	-2.214	4.43	13.132	-2.214	4.43	3.17234	-2.214	4.43
7.91855	-2.217	4.435	13.2304	-2.217	4.435	3.2953	-2.217	4.435
7.99232	-2.219	4.44	13.4271	-2.219	4.44	3.44285	-2.219	4.44
7.72181	-2.222	4.445	13.1566	-2.222	4.445	3.24611	-2.222	4.445
8.0415	-2.224	4.45	13.5009	-2.224	4.45	3.66417	-2.224	4.45
7.91855	-2.227	4.455	13.5255	-2.227	4.455	3.61499	-2.227	4.455
7.84477	-2.229	4.46	13.4025	-2.229	4.46	3.54121	-2.229	4.46
8.18905	-2.232	4.465	13.7222	-2.232	4.465	3.8855	-2.232	4.465
7.91855	-2.234	4.47	13.4763	-2.234	4.47	3.5658	-2.234	4.47
8.0415	-2.237	4.475	13.5009	-2.237	4.475	3.68876	-2.237	4.475
8.0661	-2.239	4.48	13.5992	-2.239	4.48	3.81172	-2.239	4.48
7.72181	-2.242	4.485	13.2304	-2.242	4.485	3.41825	-2.242	4.485
8.0661	-2.244	4.49	13.4763	-2.244	4.49	3.73795	-2.244	4.49
7.96773	-2.247	4.495	13.4271	-2.247	4.495	3.5904	-2.247	4.495
7.89395	-2.249	4.5	13.3779	-2.249	4.5	3.54121	-2.249	4.5
8.18905	-2.252	4.505	13.5992	-2.252	4.505	3.83631	-2.252	4.505
7.89395	-2.254	4.51	13.3533	-2.254	4.51	3.51662	-2.254	4.51
8.01691	-2.257	4.515	13.4271	-2.257	4.515	3.5904	-2.257	4.515
8.13987	-2.259	4.52	13.5746	-2.259	4.52	3.76254	-2.259	4.52
7.86936	-2.262	4.525	13.4271	-2.262	4.525	3.46744	-2.262	4.525
8.23824	-2.264	4.53	13.7468	-2.264	4.53	3.86091	-2.264	4.53
8.13987	-2.267	4.535	13.7468	-2.267	4.535	3.86091	-2.267	4.535
8.0661	-2.269	4.54	13.5992	-2.269	4.54	3.71336	-2.269	4.54
8.38579	-2.272	4.545	13.8698	-2.272	4.545	4.05764	-2.272	4.545
8.0415	-2.274	4.55	13.6238	-2.274	4.55	3.78713	-2.274	4.55
8.16446	-2.277	4.555	13.673	-2.277	4.555	3.8855	-2.277	4.555
8.26283	-2.279	4.56	13.796	-2.279	4.56	4.03305	-2.279	4.56
7.89395	-2.282	4.565	13.4271	-2.282	4.565	3.66417	-2.282	4.565
8.23824	-2.284	4.57	13.673	-2.284	4.57	3.95927	-2.284	4.57
8.13987	-2.287	4.575	13.5992	-2.287	4.575	3.86091	-2.287	4.575
8.01691	-2.289	4.58	13.5255	-2.289	4.58	3.78713	-2.289	4.58
8.33661	-2.292	4.585	13.8698	-2.292	4.585	4.13141	-2.292	4.585
8.0415	-2.294	4.59	13.5992	-2.294	4.59	3.8855	-2.294	4.59
8.13987	-2.297	4.595	13.7222	-2.297	4.595	3.91009	-2.297	4.595
8.28742	-2.299	4.6	13.8698	-2.299	4.6	4.08223	-2.299	4.6
8.0415	-2.302	4.605	13.6484	-2.302	4.605	3.78713	-2.302	4.605
8.3612	-2.304	4.61	14.0173	-2.304	4.61	4.1806	-2.304	4.61
8.31201	-2.307	4.615	13.9435	-2.307	4.615	4.10682	-2.307	4.615
8.16446	-2.309	4.62	13.8452	-2.309	4.62	4.03305	-2.309	4.62
8.55793	-2.312	4.625	14.1403	-2.312	4.625	4.35274	-2.312	4.625
8.18905	-2.314	4.63	13.796	-2.314	4.63	4.08223	-2.314	4.63
8.21365	-2.317	4.635	13.9189	-2.317	4.635	4.1806	-2.317	4.635
8.41038	-2.319	4.64	13.9435	-2.319	4.64	4.30356	-2.319	4.64
7.99232	-2.322	4.645	13.6484	-2.322	4.645	3.95927	-2.322	4.645
8.28742	-2.324	4.65	13.9435	-2.324	4.65	4.22978	-2.324	4.65
8.28742	-2.327	4.655	13.9189	-2.327	4.655	4.1806	-2.327	4.655
8.18905	-2.329	4.66	13.8452	-2.329	4.66	4.13141	-2.329	4.66
8.58252	-2.332	4.665	14.2386	-2.332	4.665	4.42652	-2.332	4.665
8.26283	-2.334	4.67	13.9681	-2.334	4.67	4.20519	-2.334	4.67
8.31201	-2.337	4.675	14.0665	-2.337	4.675	4.22978	-2.337	4.675
8.53334	-2.339	4.68	14.2386	-2.339	4.68	4.45111	-2.339	4.68
8.21365	-2.342	4.685	13.9189	-2.342	4.685	4.13141	-2.342	4.685
8.53334	-2.344	4.69	14.2878	-2.344	4.69	4.52488	-2.344	4.69
8.50875	-2.347	4.695	14.1649	-2.347	4.695	4.45111	-2.347	4.695
8.31201	-2.349	4.7	14.0173	-2.349	4.7	4.37733	-2.349	4.7
8.58252	-2.352	4.705	14.3862	-2.352	4.705	4.69703	-2.352	4.705
8.21365	-2.354	4.71	14.0173	-2.354	4.71	4.42652	-2.354	4.71
8.31201	-2.357	4.715	14.0665	-2.357	4.715	4.45111	-2.357	4.715
8.41038	-2.359	4.72	14.1894	-2.359	4.72	4.54947	-2.359	4.72
8.0661	-2.362	4.725	13.8452	-2.362	4.725	4.22978	-2.362	4.725
8.3612	-2.364	4.73	14.1403	-2.364	4.73	4.52488	-2.364	4.73
8.43497	-2.367	4.735	14.1403	-2.367	4.735	4.4757	-2.367	4.735
8.3612	-2.369	4.74	14.0665	-2.369	4.74	4.37733	-2.369	4.74
8.68089	-2.372	4.745	14.46	-2.372	4.745	4.69703	-2.372	4.745
8.38579	-2.374	4.75	14.1157	-2.374	4.75	4.4757	-2.374	4.75
8.3612	-2.377	4.755	14.1649	-2.377	4.755	4.54947	-2.377	4.755
8.55793	-2.379	4.76	14.3616	-2.379	4.76	4.74621	-2.379	4.76
8.26283	-2.382	4.765	14.0911	-2.382	4.765	4.4757	-2.382	4.765
8.58252	-2.384	4.77	14.4108	-2.384	4.77	4.79539	-2.384	4.77
8.55793	-2.387	4.775	14.4108	-2.387	4.775	4.69703	-2.387	4.775
8.48416	-2.389	4.78	14.2386	-2.389	4.78	4.62325	-2.389	4.78
8.68089	-2.392	4.785	14.5829	-2.392	4.785	4.89376	-2.392	4.785
8.45956	-2.394	4.79	14.2632	-2.394	4.79	4.64784	-2.394	4.79
8.55793	-2.397	4.795	14.337	-2.397	4.795	4.74621	-2.397	4.795
8.68089	-2.399	4.8	14.5829	-2.399	4.8	4.86917	-2.399	4.8
8.38579	-2.402	4.805	14.1894	-2.402	4.805	4.59866	-2.402	4.805
8.63171	-2.404	4.81	14.4845	-2.404	4.81	4.89376	-2.404	4.81
8.6563	-2.407	4.815	14.5091	-2.407	4.815	4.84458	-2.407	4.815
8.53334	-2.409	4.82	14.3616	-2.409	4.82	4.84458	-2.409	4.82
8.77926	-2.412	4.825	14.6813	-2.412	4.825	5.11509	-2.412	4.825
8.43497	-2.414	4.83	14.3862	-2.414	4.83	4.84458	-2.414	4.83
8.50875	-2.417	4.835	14.4108	-2.417	4.835	4.94294	-2.417	4.835
8.6563	-2.419	4.84	14.5829	-2.419	4.84	5.01672	-2.419	4.84
8.38579	-2.422	4.845	14.2632	-2.422	4.845	4.79539	-2.422	4.845
8.70548	-2.424	4.85	14.5337	-2.424	4.85	5.11509	-2.424	4.85
8.6563	-2.427	4.855	14.5337	-2.427	4.855	5.09049	-2.427	4.855
8.58252	-2.429	4.86	14.3862	-2.429	4.86	4.99213	-2.429	4.86
8.87762	-2.432	4.865	14.7305	-2.432	4.865	5.31182	-2.432	4.865
8.63171	-2.434	4.87	14.46	-2.434	4.87	5.04131	-2.434	4.87
8.75466	-2.437	4.875	14.5829	-2.437	4.875	5.16427	-2.437	4.875
8.85303	-2.439	4.88	14.7059	-2.439	4.88	5.33641	-2.439	4.88
8.53334	-2.442	4.885	14.4108	-2.442	4.885	4.96753	-2.442	4.885
8.82844	-2.444	4.89	14.6813	-2.444	4.89	5.28723	-2.444	4.89
8.77926	-2.447	4.895	14.6567	-2.447	4.895	5.26264	-2.447	4.895
8.63171	-2.449	4.9	14.5583	-2.449	4.9	5.18886	-2.449	4.9
8.87762	-2.452	4.905	14.8288	-2.452	4.905	5.50855	-2.452	4.905
8.53334	-2.454	4.91	14.5583	-2.454	4.91	5.18886	-2.454	4.91
8.68089	-2.457	4.915	14.6075	-2.457	4.915	5.26264	-2.457	4.915
8.77926	-2.459	4.92	14.7305	-2.459	4.92	5.38559	-2.459	4.92
8.53334	-2.462	4.925	14.4845	-2.462	4.925	5.04131	-2.462	4.925
8.87762	-2.464	4.93	14.8042	-2.464	4.93	5.45937	-2.464	4.93
8.80385	-2.467	4.935	14.8042	-2.467	4.935	5.38559	-2.467	4.935
8.73007	-2.469	4.94	14.7059	-2.469	4.94	5.31182	-2.469	4.94
9.04977	-2.472	4.945	14.9764	-2.472	4.945	5.63151	-2.472	4.945
8.73007	-2.474	4.95	14.7305	-2.474	4.95	5.33641	-2.474	4.95
8.87762	-2.477	4.955	14.8534	-2.477	4.955	5.50855	-2.477	4.955
8.9514	-2.479	4.96	15.001	-2.479	4.96	5.6807	-2.479	4.96
8.6563	-2.482	4.965	14.7059	-2.482	4.965	5.361	-2.482	4.965
9.00058	-2.484	4.97	14.878	-2.484	4.97	5.70529	-2.484	4.97
8.9514	-2.487	4.975	14.8534	-2.487	4.975	5.63151	-2.487	4.975
8.80385	-2.489	4.98	14.7305	-2.489	4.98	5.50855	-2.489	4.98
9.07436	-2.492	4.985	15.0502	-2.492	4.985	5.80365	-2.492	4.985
8.75466	-2.494	4.99	14.7551	-2.494	4.99	5.55774	-2.494	4.99
8.87762	-2.497	4.995	14.9026	-2.497	4.995	5.6561	-2.497	4.995
9.00058	-2.499	5	14.9518	-2.499	5	5.82825	-2.499	5
8.73007	-2.502	5.005	14.7059	-2.502	5.005	5.50855	-2.502	5.005
9.07436	-2.504	5.01	15.0256	-2.504	5.01	5.87743	-2.504	5.01
9.02517	-2.507	5.015	15.001	-2.507	5.015	5.82825	-2.507	5.015
8.87762	-2.509	5.02	14.9518	-2.509	5.02	5.75447	-2.509	5.02
9.2465	-2.512	5.025	15.2223	-2.512	5.025	6.04957	-2.512	5.025
8.92681	-2.514	5.03	14.9764	-2.514	5.03	5.77906	-2.514	5.03
8.97599	-2.517	5.035	15.0256	-2.517	5.035	5.80365	-2.517	5.035
9.12354	-2.519	5.04	15.1485	-2.519	5.04	5.9512	-2.519	5.04
8.77926	-2.522	5.045	14.8534	-2.522	5.045	5.60692	-2.522	5.045
9.04977	-2.524	5.05	15.1731	-2.524	5.05	5.90202	-2.524	5.05
8.9514	-2.527	5.055	15.0747	-2.527	5.055	5.87743	-2.527	5.055
8.85303	-2.529	5.06	14.9764	-2.529	5.06	5.75447	-2.529	5.06
9.17272	-2.532	5.065	15.2715	-2.532	5.065	6.09876	-2.532	5.065
8.87762	-2.534	5.07	14.9518	-2.534	5.07	5.85284	-2.534	5.07
9.00058	-2.537	5.075	15.0993	-2.537	5.075	5.9512	-2.537	5.075
9.14813	-2.539	5.08	15.2469	-2.539	5.08	6.14794	-2.539	5.08
8.90222	-2.542	5.085	14.9764	-2.542	5.085	5.90202	-2.542	5.085
9.29568	-2.544	5.09	15.2961	-2.544	5.09	6.2709	-2.544	5.09
9.2465	-2.547	5.095	15.2223	-2.547	5.095	6.24631	-2.547	5.095
9.09895	-2.549	5.1	15.0502	-2.549	5.1	6.17253	-2.549	5.1
9.39405	-2.552	5.105	15.4682	-2.552	5.105	6.49222	-2.552	5.105
9.07436	-2.554	5.11	15.0993	-2.554	5.11	6.22171	-2.554	5.11
9.14813	-2.557	5.115	15.2223	-2.557	5.115	6.29549	-2.557	5.115
9.2465	-2.559	5.12	15.2961	-2.559	5.12	6.41845	-2.559	5.12
8.90222	-2.562	5.125	14.9518	-2.562	5.125	6.07416	-2.562	5.125
9.17272	-2.564	5.13	15.3207	-2.564	5.13	6.39386	-2.564	5.13
9.09895	-2.567	5.135	15.2223	-2.567	5.135	6.32008	-2.567	5.135
9.00058	-2.569	5.14	15.1485	-2.569	5.14	6.2709	-2.569	5.14
9.34487	-2.572	5.145	15.542	-2.572	5.145	6.51682	-2.572	5.145
9.07436	-2.574	5.15	15.2715	-2.574	5.15	6.36926	-2.574	5.15
9.14813	-2.577	5.155	15.3698	-2.577	5.155	6.44304	-2.577	5.155
9.27109	-2.579	5.16	15.5666	-2.579	5.16	6.61518	-2.579	5.16
9.09895	-2.582	5.165	15.2961	-2.582	5.165	6.34467	-2.582	5.165
9.39405	-2.584	5.17	15.6895	-2.584	5.17	6.63977	-2.584	5.17
9.34487	-2.587	5.175	15.542	-2.587	5.175	6.59059	-2.587	5.175
9.22191	-2.589	5.18	15.3698	-2.589	5.18	6.44304	-2.589	5.18
9.44323	-2.592	5.185	15.6649	-2.592	5.185	6.71355	-2.592	5.185
9.17272	-2.594	5.19	15.2961	-2.594	5.19	6.46763	-2.594	5.19
9.27109	-2.597	5.195	15.3944	-2.597	5.195	6.566	-2.597	5.195
9.32028	-2.599	5.2	15.4682	-2.599	5.2	6.73814	-2.599	5.2
9.02517	-2.602	5.205	15.1731	-2.602	5.205	6.44304	-2.602	5.205
9.27109	-2.604	5.21	15.4682	-2.604	5.21	6.78732	-2.604	5.21
9.22191	-2.607	5.215	15.4928	-2.607	5.215	6.71355	-2.607	5.215
9.17272	-2.609	5.22	15.3944	-2.609	5.22	6.71355	-2.609	5.22
9.46783	-2.612	5.225	15.8125	-2.612	5.225	7.03324	-2.612	5.225
9.29568	-2.614	5.23	15.5666	-2.614	5.23	6.83651	-2.614	5.23
9.36946	-2.617	5.235	15.6649	-2.617	5.235	6.91028	-2.617	5.235
9.51701	-2.619	5.24	15.8617	-2.619	5.24	7.08243	-2.619	5.24
9.32028	-2.622	5.245	15.5666	-2.622	5.245	6.78732	-2.622	5.245
9.59078	-2.624	5.25	15.8371	-2.624	5.25	7.10702	-2.624	5.25
9.49242	-2.627	5.255	15.7633	-2.627	5.255	6.95947	-2.627	5.255
9.32028	-2.629	5.26	15.5174	-2.629	5.26	6.83651	-2.629	5.26
9.61538	-2.632	5.265	15.8617	-2.632	5.265	7.13161	-2.632	5.265
9.27109	-2.634	5.27	15.5666	-2.634	5.27	6.78732	-2.634	5.27
9.32028	-2.637	5.275	15.5912	-2.637	5.275	6.93488	-2.637	5.275
9.41864	-2.639	5.28	15.7879	-2.639	5.28	7.05783	-2.639	5.28
9.14813	-2.642	5.285	15.419	-2.642	5.285	6.76273	-2.642	5.285
9.46783	-2.644	5.29	15.7633	-2.644	5.29	7.1562	-2.644	5.29
9.36946	-2.647	5.295	15.7879	-2.647	5.295	7.13161	-2.647	5.295
9.34487	-2.649	5.3	15.6895	-2.649	5.3	7.18079	-2.649	5.3
9.63997	-2.652	5.305	16.0338	-2.652	5.305	7.52508	-2.652	5.305
9.44323	-2.654	5.31	15.7387	-2.654	5.31	7.25457	-2.654	5.31
9.5416	-2.657	5.315	15.8125	-2.657	5.315	7.42671	-2.657	5.315
9.68915	-2.659	5.32	15.9846	-2.659	5.32	7.59885	-2.659	5.32
9.39405	-2.662	5.325	15.7141	-2.662	5.325	7.27916	-2.662	5.325
9.63997	-2.664	5.33	15.9846	-2.664	5.33	7.62344	-2.664	5.33
9.46783	-2.667	5.335	15.8863	-2.667	5.335	7.47589	-2.667	5.335
9.36946	-2.669	5.34	15.7141	-2.669	5.34	7.35293	-2.669	5.34
9.61538	-2.672	5.345	16.0338	-2.672	5.345	7.64804	-2.672	5.345
9.27109	-2.674	5.35	15.7141	-2.674	5.35	7.32834	-2.674	5.35
9.41864	-2.677	5.355	15.8125	-2.677	5.355	7.37753	-2.677	5.355
9.51701	-2.679	5.36	15.9355	-2.679	5.36	7.52508	-2.679	5.36
9.27109	-2.682	5.365	15.6895	-2.682	5.365	7.18079	-2.682	5.365
9.61538	-2.684	5.37	15.96	-2.684	5.37	7.59885	-2.684	5.37
9.59078	-2.687	5.375	15.9846	-2.687	5.375	7.54967	-2.687	5.375
9.56619	-2.689	5.38	15.9355	-2.689	5.38	7.50049	-2.689	5.38
9.86129	-2.692	5.385	16.206	-2.692	5.385	7.89395	-2.692	5.385
9.59078	-2.694	5.39	15.96	-2.694	5.39	7.64804	-2.694	5.39
9.73834	-2.697	5.395	16.0092	-2.697	5.395	7.77099	-2.697	5.395
9.88589	-2.699	5.4	16.2306	-2.699	5.4	7.96773	-2.699	5.4
9.5416	-2.702	5.405	15.9355	-2.702	5.405	7.62344	-2.702	5.405
9.8367	-2.704	5.41	16.2306	-2.704	5.41	7.99232	-2.704	5.41
9.68915	-2.707	5.415	16.1568	-2.707	5.415	7.91855	-2.707	5.415
9.5416	-2.709	5.42	16.0338	-2.709	5.42	7.77099	-2.709	5.42
9.78752	-2.712	5.425	16.3289	-2.712	5.425	8.11528	-2.712	5.425
9.46783	-2.714	5.43	16.1076	-2.714	5.43	7.82018	-2.714	5.43
9.5416	-2.717	5.435	16.206	-2.717	5.435	7.89395	-2.717	5.435
9.71374	-2.719	5.44	16.2797	-2.719	5.44	8.0661	-2.719	5.44
9.46783	-2.722	5.445	15.9846	-2.722	5.445	7.77099	-2.722	5.445
9.76293	-2.724	5.45	16.2306	-2.724	5.45	8.0661	-2.724	5.45
9.81211	-2.727	5.455	16.2552	-2.727	5.455	8.01691	-2.727	5.455
9.73834	-2.729	5.46	16.206	-2.729	5.46	7.91855	-2.729	5.46
10.0826	-2.732	5.465	16.4765	-2.732	5.465	8.26283	-2.732	5.465
9.78752	-2.734	5.47	16.2306	-2.734	5.47	8.0661	-2.734	5.47
9.86129	-2.737	5.475	16.3535	-2.737	5.475	8.09069	-2.737	5.475
10.0334	-2.739	5.48	16.4273	-2.739	5.48	8.3612	-2.739	5.48
9.66456	-2.742	5.485	16.1568	-2.742	5.485	8.0415	-2.742	5.485
9.93507	-2.744	5.49	16.4519	-2.744	5.49	8.33661	-2.744	5.49
9.88589	-2.747	5.495	16.3535	-2.747	5.495	8.3612	-2.747	5.495
9.73834	-2.749	5.5	16.2797	-2.749	5.5	8.21365	-2.749	5.5
10.0088	-2.752	5.505	16.5011	-2.752	5.505	8.53334	-2.752	5.505
9.71374	-2.754	5.51	16.2306	-2.754	5.51	8.28742	-2.754	5.51
9.76293	-2.757	5.515	16.3535	-2.757	5.515	8.31201	-2.757	5.515
9.88589	-2.759	5.52	16.5011	-2.759	5.52	8.53334	-2.759	5.52
9.56619	-2.762	5.525	16.1814	-2.762	5.525	8.18905	-2.762	5.525
9.86129	-2.764	5.53	16.4519	-2.764	5.53	8.53334	-2.764	5.53
9.88589	-2.767	5.535	16.4273	-2.767	5.535	8.55793	-2.767	5.535
9.78752	-2.769	5.54	16.3043	-2.769	5.54	8.43497	-2.769	5.54
10.1072	-2.772	5.545	16.6732	-2.772	5.545	8.75466	-2.772	5.545
9.8367	-2.774	5.55	16.3781	-2.774	5.55	8.48416	-2.774	5.55
9.88589	-2.777	5.555	16.4765	-2.777	5.555	8.50875	-2.777	5.555
10.058	-2.779	5.56	16.5994	-2.779	5.56	8.73007	-2.779	5.56
9.76293	-2.782	5.565	16.3043	-2.782	5.565	8.41038	-2.782	5.565
10.058	-2.784	5.57	16.6486	-2.784	5.57	8.73007	-2.784	5.57
10.0088	-2.787	5.575	16.5994	-2.787	5.575	8.6563	-2.787	5.575
9.8367	-2.789	5.58	16.5011	-2.789	5.58	8.63171	-2.789	5.58
10.181	-2.792	5.585	16.8454	-2.792	5.585	9.00058	-2.792	5.585
9.91048	-2.794	5.59	16.5257	-2.794	5.59	8.82844	-2.794	5.59
10.0088	-2.797	5.595	16.6732	-2.797	5.595	8.9514	-2.797	5.595
10.1318	-2.799	5.6	16.8699	-2.799	5.6	9.04977	-2.799	5.6
9.8367	-2.802	5.605	16.4519	-2.802	5.605	8.75466	-2.802	5.605
10.0826	-2.804	5.61	16.7962	-2.804	5.61	9.00058	-2.804	5.61
10.1318	-2.807	5.615	16.6978	-2.807	5.615	8.97599	-2.807	5.615
9.98425	-2.809	5.62	16.5748	-2.809	5.62	8.82844	-2.809	5.62
10.3039	-2.812	5.625	16.9191	-2.812	5.625	9.09895	-2.812	5.625
10.0826	-2.814	5.63	16.624	-2.814	5.63	8.80385	-2.814	5.63
10.1072	-2.817	5.635	16.7716	-2.817	5.635	8.92681	-2.817	5.635
10.2548	-2.819	5.64	16.9437	-2.819	5.64	9.14813	-2.819	5.64
9.91048	-2.822	5.645	16.5994	-2.822	5.645	8.87762	-2.822	5.645
10.181	-2.824	5.65	16.8945	-2.824	5.65	9.2465	-2.824	5.65
10.1318	-2.827	5.655	16.8454	-2.827	5.655	9.19732	-2.827	5.655
9.98425	-2.829	5.66	16.6978	-2.829	5.66	9.14813	-2.829	5.66
10.2548	-2.832	5.665	17.0421	-2.832	5.665	9.41864	-2.832	5.665
10.058	-2.834	5.67	16.747	-2.834	5.67	9.19732	-2.834	5.67
10.0826	-2.837	5.675	16.7962	-2.837	5.675	9.2465	-2.837	5.675
10.2056	-2.839	5.68	16.9437	-2.839	5.68	9.44323	-2.839	5.68
9.91048	-2.842	5.685	16.5994	-2.842	5.685	9.07436	-2.842	5.685
10.2056	-2.844	5.69	16.8699	-2.844	5.69	9.44323	-2.844	5.69
10.2302	-2.847	5.695	16.8699	-2.847	5.695	9.39405	-2.847	5.695
10.1564	-2.849	5.7	16.7224	-2.849	5.7	9.36946	-2.849	5.7
10.4515	-2.852	5.705	17.0667	-2.852	5.705	9.71374	-2.852	5.705
10.181	-2.854	5.71	16.8454	-2.854	5.71	9.51701	-2.854	5.71
10.3039	-2.857	5.715	16.8699	-2.857	5.715	9.61538	-2.857	5.715
10.4023	-2.859	5.72	17.0667	-2.859	5.72	9.78752	-2.859	5.72
10.1072	-2.862	5.725	16.7716	-2.862	5.725	9.46783	-2.862	5.725
10.4023	-2.864	5.73	17.1159	-2.864	5.73	9.78752	-2.864	5.73
10.2794	-2.867	5.735	17.1159	-2.867	5.735	9.73834	-2.867	5.735
10.1564	-2.869	5.74	16.9191	-2.869	5.74	9.63997	-2.869	5.74
10.4269	-2.872	5.745	17.288	-2.872	5.745	9.91048	-2.872	5.745
10.1564	-2.874	5.75	16.9683	-2.874	5.75	9.61538	-2.874	5.75
10.2056	-2.877	5.755	17.0175	-2.877	5.755	9.68915	-2.877	5.755
10.3039	-2.879	5.76	17.1159	-2.879	5.76	9.8367	-2.879	5.76
9.98425	-2.882	5.765	16.7716	-2.882	5.765	9.44323	-2.882	5.765
10.3285	-2.884	5.77	17.0175	-2.884	5.77	9.81211	-2.884	5.77
10.3039	-2.887	5.775	17.0913	-2.887	5.775	9.78752	-2.887	5.775
10.3039	-2.889	5.78	16.9437	-2.889	5.78	9.78752	-2.889	5.78
10.5499	-2.892	5.785	17.3126	-2.892	5.785	10.1564	-2.892	5.785
10.3285	-2.894	5.79	17.1405	-2.894	5.79	9.91048	-2.894	5.79
10.4023	-2.897	5.795	17.2388	-2.897	5.795	10.0088	-2.897	5.795
10.5007	-2.899	5.8	17.411	-2.899	5.8	10.2056	-2.899	5.8
10.2548	-2.902	5.805	17.1405	-2.902	5.805	9.91048	-2.902	5.805
10.5253	-2.904	5.81	17.3864	-2.904	5.81	10.3039	-2.904	5.81
10.4761	-2.907	5.815	17.411	-2.907	5.815	10.2302	-2.907	5.815
10.3285	-2.909	5.82	17.2388	-2.909	5.82	10.0826	-2.909	5.82
10.6482	-2.912	5.825	17.5093	-2.912	5.825	10.4269	-2.912	5.825
10.3777	-2.914	5.83	17.2142	-2.914	5.83	10.1564	-2.914	5.83
10.4761	-2.917	5.835	17.2388	-2.917	5.835	10.181	-2.917	5.835
10.5499	-2.919	5.84	17.3618	-2.919	5.84	10.3285	-2.919	5.84
10.181	-2.922	5.845	17.0913	-2.922	5.845	9.93507	-2.922	5.845
10.4761	-2.924	5.85	17.3372	-2.924	5.85	10.3285	-2.924	5.85
10.4023	-2.927	5.855	17.3372	-2.927	5.855	10.2794	-2.927	5.855
10.3777	-2.929	5.86	17.2142	-2.929	5.86	10.2056	-2.929	5.86
10.7712	-2.932	5.865	17.5339	-2.932	5.865	10.599	-2.932	5.865
10.4761	-2.934	5.87	17.288	-2.934	5.87	10.3531	-2.934	5.87
10.5253	-2.937	5.875	17.411	-2.937	5.875	10.4023	-2.937	5.875
10.6728	-2.939	5.88	17.5339	-2.939	5.88	10.6728	-2.939	5.88
10.3285	-2.942	5.885	17.3372	-2.942	5.885	10.3285	-2.942	5.885
10.6728	-2.944	5.89	17.5831	-2.944	5.89	10.6974	-2.944	5.89
10.5007	-2.947	5.895	17.5585	-2.947	5.895	10.6482	-2.947	5.895
10.3531	-2.949	5.9	17.411	-2.949	5.9	10.5253	-2.949	5.9
10.6482	-2.952	5.905	17.6815	-2.952	5.905	10.845	-2.952	5.905
10.3531	-2.954	5.91	17.3372	-2.954	5.91	10.5499	-2.954	5.91
10.5007	-2.957	5.915	17.411	-2.957	5.915	10.599	-2.957	5.915
10.6482	-2.959	5.92	17.5093	-2.959	5.92	10.7958	-2.959	5.92
10.4023	-2.962	5.925	17.2142	-2.962	5.925	10.5007	-2.962	5.925
10.6974	-2.964	5.93	17.5585	-2.964	5.93	10.8204	-2.964	5.93
10.6728	-2.967	5.935	17.5585	-2.967	5.935	10.845	-2.967	5.935
10.6236	-2.969	5.94	17.6077	-2.969	5.94	10.7466	-2.969	5.94
10.9679	-2.972	5.945	17.952	-2.972	5.945	11.1401	-2.972	5.945
10.6974	-2.974	5.95	17.6815	-2.974	5.95	10.9433	-2.974	5.95
10.6974	-2.977	5.955	17.7061	-2.977	5.955	10.9925	-2.977	5.955
10.8204	-2.979	5.96	17.8536	-2.979	5.96	11.1892	-2.979	5.96
10.4515	-2.982	5.965	17.5093	-2.982	5.965	10.8941	-2.982	5.965
10.7466	-2.984	5.97	17.7798	-2.984	5.97	11.1401	-2.984	5.97
10.6482	-2.987	5.975	17.6569	-2.987	5.975	11.0663	-2.987	5.975
10.4515	-2.989	5.98	17.5339	-2.989	5.98	10.8696	-2.989	5.98
10.7466	-2.992	5.985	17.8536	-2.992	5.985	11.1647	-2.992	5.985
10.5007	-2.994	5.99	17.5093	-2.994	5.99	10.845	-2.994	5.99
10.599	-2.997	5.995	17.6077	-2.997	5.995	10.8941	-2.997	5.995
10.7958	-2.999	6	17.7307	-2.999	6	11.1155	-2.999	6
10.5007	-3.002	6.005	17.4356	-3.002	6.005	10.8204	-3.002	6.005
10.845	-3.004	6.01	17.829	-3.004	6.01	11.2138	-3.004	6.01
10.8696	-3.007	6.015	17.829	-3.007	6.015	11.2138	-3.007	6.015
10.7958	-3.009	6.02	17.7798	-3.009	6.02	11.1892	-3.009	6.02
11.1155	-3.012	6.025	18.1487	-3.012	6.025	11.5827	-3.012	6.025
10.8204	-3.014	6.03	17.829	-3.014	6.03	11.3614	-3.014	6.03
10.845	-3.017	6.035	17.9028	-3.017	6.035	11.4598	-3.017	6.035
10.9433	-3.019	6.04	18.0749	-3.019	6.04	11.7057	-3.019	6.04
10.6236	-3.022	6.045	17.7061	-3.022	6.045	11.386	-3.022	6.045
10.8204	-3.024	6.05	18.0012	-3.024	6.05	11.6811	-3.024	6.05
10.7712	-3.027	6.055	17.8782	-3.027	6.055	11.6073	-3.027	6.055
10.6236	-3.029	6.06	17.7307	-3.029	6.06	11.4598	-3.029	6.06
10.9433	-3.032	6.065	18.0749	-3.032	6.065	11.7549	-3.032	6.065
10.6728	-3.034	6.07	17.7307	-3.034	6.07	11.4598	-3.034	6.07
10.7712	-3.037	6.075	17.9028	-3.037	6.075	11.5335	-3.037	6.075
10.9187	-3.039	6.08	18.0012	-3.039	6.08	11.6073	-3.039	6.08
10.6236	-3.042	6.085	17.7307	-3.042	6.085	11.386	-3.042	6.085
10.8941	-3.044	6.09	18.0995	-3.044	6.09	11.7057	-3.044	6.09
10.9187	-3.047	6.095	18.1487	-3.047	6.095	11.6811	-3.047	6.095
10.8204	-3.049	6.1	18.0258	-3.049	6.1	11.7303	-3.049	6.1
11.1647	-3.052	6.105	18.37	-3.052	6.105	12.0254	-3.052	6.105
10.8941	-3.054	6.11	18.0012	-3.054	6.11	11.7795	-3.054	6.11
10.9433	-3.057	6.115	18.0749	-3.057	6.115	11.8778	-3.057	6.115
11.0663	-3.059	6.12	18.2471	-3.059	6.12	12.0254	-3.059	6.12
10.7958	-3.062	6.125	17.9028	-3.062	6.125	11.7795	-3.062	6.125
11.0663	-3.064	6.13	18.1979	-3.064	6.13	12.0991	-3.064	6.13
11.0663	-3.067	6.135	18.1487	-3.067	6.135	12.0008	-3.067	6.135
10.9187	-3.069	6.14	17.9028	-3.069	6.14	11.9024	-3.069	6.14
11.1647	-3.072	6.145	18.2471	-3.072	6.145	12.1729	-3.072	6.145
10.8941	-3.074	6.15	17.952	-3.074	6.15	11.927	-3.074	6.15
11.0171	-3.077	6.155	18.0258	-3.077	6.155	12.0746	-3.077	6.155
11.1647	-3.079	6.16	18.2963	-3.079	6.16	12.2467	-3.079	6.16
10.8204	-3.082	6.165	17.952	-3.082	6.165	11.9516	-3.082	6.165
11.0663	-3.084	6.17	18.2717	-3.084	6.17	12.2713	-3.084	6.17
11.1155	-3.087	6.175	18.3454	-3.087	6.175	12.2959	-3.087	6.175
10.9679	-3.089	6.18	18.2717	-3.089	6.18	12.1975	-3.089	6.18
11.2384	-3.092	6.185	18.616	-3.092	6.185	12.5664	-3.092	6.185
10.8941	-3.094	6.19	18.3209	-3.094	6.19	12.1975	-3.094	6.19
10.9679	-3.097	6.195	18.3454	-3.097	6.195	12.2467	-3.097	6.195
11.0663	-3.099	6.2	18.4684	-3.099	6.2	12.4188	-3.099	6.2
10.7712	-3.102	6.205	18.1487	-3.102	6.205	12.0746	-3.102	6.205
11.1155	-3.104	6.21	18.37	-3.104	6.21	12.5418	-3.104	6.21
11.0663	-3.107	6.215	18.3946	-3.107	6.215	12.4434	-3.107	6.215
10.9925	-3.109	6.22	18.1979	-3.109	6.22	12.3451	-3.109	6.22
11.3122	-3.112	6.225	18.5422	-3.112	6.225	12.7139	-3.112	6.225
11.0663	-3.114	6.23	18.2717	-3.114	6.23	12.4434	-3.114	6.23
11.1892	-3.117	6.235	18.3209	-3.117	6.235	12.5418	-3.117	6.235
11.3122	-3.119	6.24	18.5176	-3.119	6.24	12.7877	-3.119	6.24
10.9925	-3.122	6.245	18.1979	-3.122	6.245	12.3697	-3.122	6.245
11.3122	-3.124	6.25	18.493	-3.124	6.25	12.8123	-3.124	6.25
11.2138	-3.127	6.255	18.5422	-3.127	6.255	12.7877	-3.127	6.255
11.0663	-3.129	6.26	18.4438	-3.129	6.26	12.6893	-3.129	6.26
11.3614	-3.132	6.265	18.7143	-3.132	6.265	13.0828	-3.132	6.265
11.0171	-3.134	6.27	18.4438	-3.134	6.27	12.7631	-3.134	6.27
11.1155	-3.137	6.275	18.4438	-3.137	6.275	12.8369	-3.137	6.275
11.2384	-3.139	6.28	18.616	-3.139	6.28	13.0336	-3.139	6.28
10.8941	-3.142	6.285	18.2717	-3.142	6.285	12.6648	-3.142	6.285
11.263	-3.144	6.29	18.5422	-3.144	6.29	13.0336	-3.144	6.29
11.2384	-3.147	6.295	18.5176	-3.147	6.295	13.009	-3.147	6.295
11.1401	-3.149	6.3	18.4192	-3.149	6.3	12.7877	-3.149	6.3
11.5089	-3.152	6.305	18.7635	-3.152	6.305	13.132	-3.152	6.305
11.1892	-3.154	6.31	18.5176	-3.154	6.31	12.8615	-3.154	6.31
11.2876	-3.157	6.315	18.616	-3.157	6.315	12.9107	-3.157	6.315
11.4843	-3.159	6.32	18.8127	-3.159	6.32	13.1566	-3.159	6.32
11.1155	-3.162	6.325	18.5176	-3.162	6.325	12.7631	-3.162	6.325
11.4598	-3.164	6.33	18.7881	-3.164	6.33	13.132	-3.164	6.33
11.3614	-3.167	6.335	18.7635	-3.167	6.335	13.1566	-3.167	6.335
11.2138	-3.169	6.34	18.6651	-3.169	6.34	13.0828	-3.169	6.34
11.4843	-3.172	6.345	18.9848	-3.172	6.345	13.5009	-3.172	6.345
11.1647	-3.174	6.35	18.7143	-3.174	6.35	13.2795	-3.174	6.35
11.2876	-3.177	6.355	18.8127	-3.177	6.355	13.3779	-3.177	6.355
11.4106	-3.179	6.36	18.8865	-3.179	6.36	13.5009	-3.179	6.36
11.1155	-3.182	6.365	18.616	-3.182	6.365	13.2304	-3.182	6.365
11.4352	-3.184	6.37	18.9357	-3.184	6.37	13.5501	-3.184	6.37
11.4598	-3.187	6.375	18.8619	-3.187	6.375	13.5992	-3.187	6.375
11.3122	-3.189	6.38	18.7143	-3.189	6.38	13.3287	-3.189	6.38
11.6811	-3.192	6.385	18.9848	-3.192	6.385	13.6238	-3.192	6.385
11.3614	-3.194	6.39	18.7143	-3.194	6.39	13.4025	-3.194	6.39
11.4106	-3.197	6.395	18.8127	-3.197	6.395	13.3779	-3.197	6.395
11.5335	-3.199	6.4	18.9848	-3.199	6.4	13.5992	-3.199	6.4
11.1892	-3.202	6.405	18.6651	-3.202	6.405	13.2795	-3.202	6.405
11.4352	-3.204	6.41	18.9357	-3.204	6.41	13.5992	-3.204	6.41
11.4106	-3.207	6.415	18.8865	-3.207	6.415	13.6484	-3.207	6.415
11.2384	-3.209	6.42	18.7881	-3.209	6.42	13.5501	-3.209	6.42
11.5581	-3.212	6.425	19.1324	-3.212	6.425	13.9189	-3.212	6.425
11.3122	-3.214	6.43	18.8619	-3.214	6.43	13.7222	-3.214	6.43
11.3614	-3.217	6.435	18.9602	-3.217	6.435	13.7714	-3.217	6.435
11.6319	-3.219	6.44	19.1078	-3.219	6.44	14.0173	-3.219	6.44
11.386	-3.222	6.445	18.8619	-3.222	6.445	13.6976	-3.222	6.445
11.7549	-3.224	6.45	19.2308	-3.224	6.45	14.0419	-3.224	6.45
11.7549	-3.227	6.455	19.157	-3.227	6.455	13.9681	-3.227	6.455
11.5581	-3.229	6.46	18.9848	-3.229	6.46	13.796	-3.229	6.46
11.9024	-3.232	6.465	19.3045	-3.232	6.465	14.1157	-3.232	6.465
11.5827	-3.234	6.47	18.9602	-3.234	6.47	13.8698	-3.234	6.47
11.6073	-3.237	6.475	19.0586	-3.237	6.475	13.9927	-3.237	6.475
11.7303	-3.239	6.48	19.2308	-3.239	6.48	14.1649	-3.239	6.48
11.3122	-3.242	6.485	18.8619	-3.242	6.485	13.8943	-3.242	6.485
11.5581	-3.244	6.49	19.2553	-3.244	6.49	14.2386	-3.244	6.49
11.5581	-3.247	6.495	19.2062	-3.247	6.495	14.214	-3.247	6.495
11.4106	-3.249	6.5	19.1078	-3.249	6.5	14.1403	-3.249	6.5
11.6811	-3.252	6.505	19.4275	-3.252	6.505	14.4108	-3.252	6.505
11.386	-3.254	6.51	19.157	-3.254	6.51	14.1894	-3.254	6.51
11.4843	-3.257	6.515	19.2308	-3.257	6.515	14.2632	-3.257	6.515
11.7057	-3.259	6.52	19.3291	-3.259	6.52	14.3616	-3.259	6.52
11.4843	-3.262	6.525	19.0832	-3.262	6.525	14.0911	-3.262	6.525
11.8286	-3.264	6.53	19.3537	-3.264	6.53	14.4108	-3.264	6.53
11.7549	-3.267	6.535	19.3291	-3.267	6.535	14.337	-3.267	6.535
11.6319	-3.269	6.54	19.1078	-3.269	6.54	14.2878	-3.269	6.54
11.927	-3.272	6.545	19.4029	-3.272	6.545	14.5337	-3.272	6.545
11.6565	-3.274	6.55	19.1324	-3.274	6.55	14.2878	-3.274	6.55
11.7057	-3.277	6.555	19.1816	-3.277	6.555	14.3862	-3.277	6.555
11.8532	-3.279	6.56	19.4029	-3.279	6.56	14.6075	-3.279	6.56
11.5089	-3.282	6.565	19.0832	-3.282	6.565	14.3124	-3.282	6.565
11.7303	-3.284	6.57	19.4275	-3.284	6.57	14.7059	-3.284	6.57
11.7057	-3.287	6.575	19.4521	-3.287	6.575	14.6567	-3.287	6.575
11.6565	-3.289	6.58	19.2799	-3.289	6.58	14.6321	-3.289	6.58
11.9762	-3.292	6.585	19.7226	-3.292	6.585	14.9764	-3.292	6.585
11.7057	-3.294	6.59	19.4521	-3.294	6.59	14.7059	-3.294	6.59
11.804	-3.297	6.595	19.4275	-3.297	6.595	14.8288	-3.297	6.595
11.9516	-3.299	6.6	19.698	-3.299	6.6	15.001	-3.299	6.6
11.7795	-3.302	6.605	19.3537	-3.302	6.605	14.6567	-3.302	6.605
12.0008	-3.304	6.61	19.6488	-3.304	6.61	14.9518	-3.304	6.61
11.9024	-3.307	6.615	19.5996	-3.307	6.615	14.8288	-3.307	6.615
11.7549	-3.309	6.62	19.3783	-3.309	6.62	14.6567	-3.309	6.62
12.0008	-3.312	6.625	19.7226	-3.312	6.625	15.0256	-3.312	6.625
11.7057	-3.314	6.63	19.4029	-3.314	6.63	14.6567	-3.314	6.63
11.7549	-3.317	6.635	19.5013	-3.317	6.635	14.8288	-3.317	6.635
11.8778	-3.319	6.64	19.6734	-3.319	6.64	15.0256	-3.319	6.64
11.5827	-3.322	6.645	19.3537	-3.322	6.645	14.7551	-3.322	6.645
11.9024	-3.324	6.65	19.6242	-3.324	6.65	15.1731	-3.324	6.65
11.8286	-3.327	6.655	19.6242	-3.327	6.655	15.0993	-3.327	6.655
11.8286	-3.329	6.66	19.5259	-3.329	6.66	15.0993	-3.329	6.66
12.1729	-3.332	6.665	19.8701	-3.332	6.665	15.5174	-3.332	6.665
11.927	-3.334	6.67	19.5996	-3.334	6.67	15.1977	-3.334	6.67
11.9516	-3.337	6.675	19.6488	-3.337	6.675	15.3453	-3.337	6.675
12.1237	-3.339	6.68	19.7964	-3.339	6.68	15.4682	-3.339	6.68
11.7795	-3.342	6.685	19.5013	-3.342	6.685	15.0993	-3.342	6.685
12.0746	-3.344	6.69	19.7964	-3.344	6.69	15.4436	-3.344	6.69
11.9024	-3.347	6.695	19.698	-3.347	6.695	15.3207	-3.347	6.695
11.804	-3.349	6.7	19.575	-3.349	6.7	15.1977	-3.349	6.7
12.1237	-3.352	6.705	19.8701	-3.352	6.705	15.4682	-3.352	6.705
11.7795	-3.354	6.71	19.5996	-3.354	6.71	15.1731	-3.354	6.71
11.9024	-3.357	6.715	19.7226	-3.357	6.715	15.3453	-3.357	6.715
11.9762	-3.359	6.72	19.9439	-3.359	6.72	15.542	-3.359	6.72
11.7303	-3.362	6.725	19.6734	-3.362	6.725	15.2961	-3.362	6.725
12.0746	-3.364	6.73	19.9685	-3.364	6.73	15.5912	-3.364	6.73
12.0008	-3.367	6.735	19.9685	-3.367	6.735	15.6158	-3.367	6.735
11.9516	-3.369	6.74	19.8947	-3.369	6.74	15.5666	-3.369	6.74
12.2467	-3.372	6.745	20.0915	-3.372	6.745	15.9355	-3.372	6.745
12.0008	-3.374	6.75	19.8455	-3.374	6.75	15.6404	-3.374	6.75
12.1237	-3.377	6.755	19.8455	-3.377	6.755	15.6404	-3.377	6.755
12.2467	-3.379	6.76	19.9439	-3.379	6.76	15.8125	-3.379	6.76
12.0008	-3.382	6.765	19.6488	-3.382	6.765	15.4682	-3.382	6.765
12.2713	-3.384	6.77	19.8947	-3.384	6.77	15.8125	-3.384	6.77
12.1483	-3.387	6.775	19.8701	-3.387	6.775	15.7879	-3.387	6.775
12.05	-3.389	6.78	19.7472	-3.389	6.78	15.6895	-3.389	6.78
12.3205	-3.392	6.785	20.0669	-3.392	6.785	16.0584	-3.392	6.785
12.0254	-3.394	6.79	19.7964	-3.394	6.79	15.8371	-3.394	6.79
12.0991	-3.397	6.795	19.9193	-3.397	6.795	15.9846	-3.397	6.795
12.2467	-3.399	6.8	20.1406	-3.399	6.8	16.2306	-3.399	6.8
11.9024	-3.402	6.805	19.8455	-3.402	6.805	15.8371	-3.402	6.805
12.1729	-3.404	6.81	20.1898	-3.404	6.81	16.1568	-3.404	6.81
12.1729	-3.407	6.815	20.1406	-3.407	6.815	16.1322	-3.407	6.815
12.0991	-3.409	6.82	20.0669	-3.409	6.82	16.0092	-3.409	6.82
12.4188	-3.412	6.825	20.362	-3.412	6.825	16.3535	-3.412	6.825
12.1237	-3.414	6.83	20.0669	-3.414	6.83	16.0584	-3.414	6.83
12.1975	-3.417	6.835	20.1406	-3.417	6.835	16.1076	-3.417	6.835
12.3942	-3.419	6.84	20.2636	-3.419	6.84	16.2797	-3.419	6.84
12.0254	-3.422	6.845	19.9193	-3.422	6.845	15.9846	-3.422	6.845
12.3205	-3.424	6.85	20.2144	-3.424	6.85	16.2797	-3.424	6.85
12.2221	-3.427	6.855	20.1406	-3.427	6.855	16.2552	-3.427	6.855
12.05	-3.429	6.86	19.9931	-3.429	6.86	16.206	-3.429	6.86
12.4188	-3.432	6.865	20.2882	-3.432	6.865	16.5257	-3.432	6.865
12.0991	-3.434	6.87	20.0423	-3.434	6.87	16.3043	-3.434	6.87
12.2221	-3.437	6.875	20.2144	-3.437	6.875	16.4519	-3.437	6.875
12.3942	-3.439	6.88	20.3374	-3.439	6.88	16.6486	-3.439	6.88
12.0254	-3.442	6.885	20.0423	-3.442	6.885	16.3781	-3.442	6.885
12.4188	-3.444	6.89	20.362	-3.444	6.89	16.624	-3.444	6.89
12.3942	-3.447	6.895	20.362	-3.447	6.895	16.6978	-3.447	6.895
12.3205	-3.449	6.9	20.2636	-3.449	6.9	16.5503	-3.449	6.9
12.591	-3.452	6.905	20.5833	-3.452	6.905	16.7962	-3.452	6.905
12.3205	-3.454	6.91	20.2144	-3.454	6.91	16.5257	-3.454	6.91
12.3697	-3.457	6.915	20.2882	-3.457	6.915	16.5994	-3.457	6.915
12.4926	-3.459	6.92	20.3866	-3.459	6.92	16.7716	-3.459	6.92
12.1237	-3.462	6.925	20.0669	-3.462	6.925	16.5257	-3.462	6.925
12.3942	-3.464	6.93	20.4603	-3.464	6.93	16.7962	-3.464	6.93
12.3451	-3.467	6.935	20.3866	-3.467	6.935	16.8454	-3.467	6.935
12.2713	-3.469	6.94	20.2636	-3.469	6.94	16.7716	-3.469	6.94
12.5664	-3.472	6.945	20.6325	-3.472	6.945	17.0667	-3.472	6.945
12.3697	-3.474	6.95	20.362	-3.474	6.95	16.8208	-3.474	6.95
12.3942	-3.477	6.955	20.4849	-3.477	6.955	16.9437	-3.477	6.955
12.6156	-3.479	6.96	20.6817	-3.479	6.96	17.0913	-3.479	6.96
12.3205	-3.482	6.965	20.3128	-3.482	6.965	16.747	-3.482	6.965
12.5418	-3.484	6.97	20.5833	-3.484	6.97	17.0913	-3.484	6.97
12.5172	-3.487	6.975	20.5587	-3.487	6.975	17.0421	-3.487	6.975
12.3697	-3.489	6.98	20.4112	-3.489	6.98	16.9929	-3.489	6.98
12.6893	-3.492	6.985	20.7308	-3.492	6.985	17.2634	-3.492	6.985
12.4434	-3.494	6.99	20.4357	-3.494	6.99	17.0421	-3.494	6.99
12.4926	-3.497	6.995	20.5095	-3.497	6.995	17.1405	-3.497	6.995
12.6156	-3.499	7	20.6571	-3.499	7	17.3126	-3.499	7
12.3205	-3.502	7.005	20.3374	-3.502	7.005	17.0175	-3.502	7.005
12.591	-3.504	7.01	20.7063	-3.504	7.01	17.3618	-3.504	7.01
12.5418	-3.507	7.015	20.6571	-3.507	7.015	17.288	-3.507	7.015
12.4188	-3.509	7.02	20.5587	-3.509	7.02	17.2142	-3.509	7.02
12.6893	-3.512	7.025	20.903	-3.512	7.025	17.4847	-3.512	7.025
12.468	-3.514	7.03	20.6817	-3.514	7.03	17.2634	-3.514	7.03
12.4926	-3.517	7.035	20.7308	-3.517	7.035	17.411	-3.517	7.035
12.6402	-3.519	7.04	20.8538	-3.519	7.04	17.5339	-3.519	7.04
12.3942	-3.522	7.045	20.5095	-3.522	7.045	17.2142	-3.522	7.045
12.6648	-3.524	7.05	20.7554	-3.524	7.05	17.5093	-3.524	7.05
12.6402	-3.527	7.055	20.7308	-3.527	7.055	17.5093	-3.527	7.055
12.5418	-3.529	7.06	20.5833	-3.529	7.06	17.4356	-3.529	7.06
12.8861	-3.532	7.065	20.9276	-3.532	7.065	17.8044	-3.532	7.065
12.5664	-3.534	7.07	20.7063	-3.534	7.07	17.5585	-3.534	7.07
12.6402	-3.537	7.075	20.7554	-3.537	7.075	17.6569	-3.537	7.075
12.7139	-3.539	7.08	20.9276	-3.539	7.08	17.7798	-3.539	7.08
12.4434	-3.542	7.085	20.6817	-3.542	7.085	17.4847	-3.542	7.085
12.7139	-3.544	7.09	21.0014	-3.544	7.09	17.9028	-3.544	7.09
12.6648	-3.547	7.095	20.9768	-3.547	7.095	17.8536	-3.547	7.095
12.5664	-3.549	7.1	20.8046	-3.549	7.1	17.8044	-3.549	7.1
12.8861	-3.552	7.105	21.1243	-3.552	7.105	18.0749	-3.552	7.105
12.6402	-3.554	7.11	20.8292	-3.554	7.11	17.8044	-3.554	7.11
12.7877	-3.557	7.115	20.8784	-3.557	7.115	17.9028	-3.557	7.115
12.8615	-3.559	7.12	21.0505	-3.559	7.12	18.0503	-3.559	7.12
12.5664	-3.562	7.125	20.7308	-3.562	7.125	17.6815	-3.562	7.125
12.8861	-3.564	7.13	21.026	-3.564	7.13	18.0012	-3.564	7.13
12.7631	-3.567	7.135	20.9276	-3.567	7.135	17.9274	-3.567	7.135
12.6893	-3.569	7.14	20.8784	-3.569	7.14	17.829	-3.569	7.14
12.9844	-3.572	7.145	21.1735	-3.572	7.145	18.2225	-3.572	7.145
12.6893	-3.574	7.15	20.8538	-3.574	7.15	17.952	-3.574	7.15
12.7877	-3.577	7.155	21.0014	-3.577	7.155	18.0749	-3.577	7.155
12.9107	-3.579	7.16	21.1489	-3.579	7.16	18.2717	-3.579	7.16
12.6156	-3.582	7.165	20.8784	-3.582	7.165	18.0258	-3.582	7.165
12.9599	-3.584	7.17	21.1489	-3.584	7.17	18.3946	-3.584	7.17
12.8369	-3.587	7.175	21.1243	-3.587	7.175	18.37	-3.587	7.175
12.7139	-3.589	7.18	21.0014	-3.589	7.18	18.2717	-3.589	7.18
13.0828	-3.592	7.185	21.2965	-3.592	7.185	18.616	-3.592	7.185
12.7385	-3.594	7.19	20.9768	-3.594	7.19	18.3209	-3.594	7.19
12.8861	-3.597	7.195	21.0751	-3.597	7.195	18.37	-3.597	7.195
12.9353	-3.599	7.2	21.1735	-3.599	7.2	18.5914	-3.599	7.2
12.6402	-3.602	7.205	20.903	-3.602	7.205	18.2225	-3.602	7.205
13.009	-3.604	7.21	21.1981	-3.604	7.21	18.5422	-3.604	7.21
12.9107	-3.607	7.215	21.1489	-3.607	7.215	18.493	-3.607	7.215
12.8369	-3.609	7.22	21.0505	-3.609	7.22	18.3946	-3.609	7.22
13.1812	-3.612	7.225	21.3948	-3.612	7.225	18.6897	-3.612	7.225
12.8369	-3.614	7.23	21.1489	-3.614	7.23	18.4438	-3.614	7.23
12.9844	-3.617	7.235	21.2227	-3.617	7.235	18.4438	-3.617	7.235
13.0582	-3.619	7.24	21.3948	-3.619	7.24	18.6651	-3.619	7.24
12.6893	-3.622	7.245	21.1243	-3.622	7.245	18.3946	-3.622	7.245
12.9844	-3.624	7.25	21.4194	-3.624	7.25	18.7389	-3.624	7.25
12.8615	-3.627	7.255	21.3211	-3.627	7.255	18.7635	-3.627	7.255
12.8123	-3.629	7.26	21.2227	-3.629	7.26	18.6897	-3.629	7.26
13.1074	-3.632	7.265	21.5178	-3.632	7.265	19.0586	-3.632	7.265
12.7877	-3.634	7.27	21.1981	-3.634	7.27	18.8127	-3.634	7.27
12.9107	-3.637	7.275	21.3211	-3.637	7.275	18.8865	-3.637	7.275
13.1074	-3.639	7.28	21.4686	-3.639	7.28	19.0586	-3.639	7.28
12.8861	-3.642	7.285	21.1981	-3.642	7.285	18.7635	-3.642	7.285
13.1812	-3.644	7.29	21.5178	-3.644	7.29	19.034	-3.644	7.29
13.1566	-3.647	7.295	21.5424	-3.647	7.295	19.0586	-3.647	7.295
13.0582	-3.649	7.3	21.4194	-3.649	7.3	19.0094	-3.649	7.3
13.4025	-3.652	7.305	21.7637	-3.652	7.305	19.3045	-3.652	7.305
13.1074	-3.654	7.31	21.3948	-3.654	7.31	19.034	-3.654	7.31
13.132	-3.657	7.315	21.4932	-3.657	7.315	19.034	-3.657	7.315
13.2795	-3.659	7.32	21.567	-3.659	7.32	19.2799	-3.659	7.32
12.8369	-3.662	7.325	21.1981	-3.662	7.325	18.9602	-3.662	7.325
13.132	-3.664	7.33	21.5424	-3.664	7.33	19.2799	-3.664	7.33
13.0336	-3.667	7.335	21.4686	-3.667	7.335	19.157	-3.667	7.335
12.8861	-3.669	7.34	21.3702	-3.669	7.34	19.034	-3.669	7.34
13.2304	-3.672	7.345	21.7145	-3.672	7.345	19.3291	-3.672	7.345
12.9844	-3.674	7.35	21.444	-3.674	7.35	19.0586	-3.674	7.35
13.0828	-3.677	7.355	21.6162	-3.677	7.355	19.1816	-3.677	7.355
13.3041	-3.679	7.36	21.7391	-3.679	7.36	19.3537	-3.679	7.36
13.009	-3.682	7.365	21.4686	-3.682	7.365	19.1324	-3.682	7.365
13.3287	-3.684	7.37	21.8375	-3.684	7.37	19.575	-3.684	7.37
13.3287	-3.687	7.375	21.7883	-3.687	7.375	19.5996	-3.687	7.375
13.2058	-3.689	7.38	21.6899	-3.689	7.38	19.5996	-3.689	7.38
13.5255	-3.692	7.385	21.985	-3.692	7.385	19.9193	-3.692	7.385
13.1566	-3.694	7.39	21.6407	-3.694	7.39	19.5996	-3.694	7.39
13.1812	-3.697	7.395	21.6407	-3.697	7.395	19.6242	-3.697	7.395
13.3041	-3.699	7.4	21.7883	-3.699	7.4	19.7472	-3.699	7.4
12.9353	-3.702	7.405	21.444	-3.702	7.405	19.4521	-3.702	7.405
13.2304	-3.704	7.41	21.7391	-3.704	7.41	19.7718	-3.704	7.41
13.1566	-3.707	7.415	21.7145	-3.707	7.415	19.6734	-3.707	7.415
13.0336	-3.709	7.42	21.5916	-3.709	7.42	19.5996	-3.709	7.42
13.3533	-3.712	7.425	21.985	-3.712	7.425	19.8455	-3.712	7.425
13.0828	-3.714	7.43	21.6407	-3.714	7.43	19.5996	-3.714	7.43
13.2304	-3.717	7.435	21.7637	-3.717	7.435	19.7226	-3.717	7.435
13.3779	-3.719	7.44	21.985	-3.719	7.44	19.9193	-3.719	7.44
13.1566	-3.722	7.445	21.6407	-3.722	7.445	19.6488	-3.722	7.445
13.4025	-3.724	7.45	21.9604	-3.724	7.45	20.0177	-3.724	7.45
13.4025	-3.727	7.455	21.9604	-3.727	7.455	19.9685	-3.727	7.455
13.3041	-3.729	7.46	21.8621	-3.729	7.46	19.9193	-3.729	7.46
13.5501	-3.732	7.465	22.1326	-3.732	7.465	20.2636	-3.732	7.465
13.2795	-3.734	7.47	21.7883	-3.734	7.47	19.9931	-3.734	7.47
13.255	-3.737	7.475	21.8129	-3.737	7.475	20.0669	-3.737	7.475
13.3533	-3.739	7.48	21.985	-3.739	7.48	20.239	-3.739	7.48
13.0582	-3.742	7.485	21.6162	-3.742	7.485	19.9193	-3.742	7.485
13.4271	-3.744	7.49	21.985	-3.744	7.49	20.2636	-3.744	7.49
13.3533	-3.747	7.495	21.9358	-3.747	7.495	20.2144	-3.747	7.495
13.2795	-3.749	7.5	21.8129	-3.749	7.5	20.0915	-3.749	7.5
13.6238	-3.752	7.505	22.1572	-3.752	7.505	20.4112	-3.752	7.505
13.3533	-3.754	7.51	21.9113	-3.754	7.51	20.0915	-3.754	7.51
13.5255	-3.757	7.515	22.0834	-3.757	7.515	20.2636	-3.757	7.515
13.5992	-3.759	7.52	22.2309	-3.759	7.52	20.4603	-3.759	7.52
13.3287	-3.762	7.525	21.9358	-3.762	7.525	20.1652	-3.762	7.525
13.6484	-3.764	7.53	22.2064	-3.764	7.53	20.5833	-3.764	7.53
13.5992	-3.767	7.535	22.1818	-3.767	7.535	20.5833	-3.767	7.535
13.5255	-3.769	7.54	22.0342	-3.769	7.54	20.4849	-3.769	7.54
13.7222	-3.772	7.545	22.3047	-3.772	7.545	20.78	-3.772	7.545
13.3779	-3.774	7.55	21.9358	-3.774	7.55	20.4357	-3.774	7.55
13.4025	-3.777	7.555	21.9358	-3.777	7.555	20.5095	-3.777	7.555
13.5255	-3.779	7.56	22.0588	-3.779	7.56	20.6571	-3.779	7.56
13.2304	-3.782	7.565	21.7883	-3.782	7.565	20.3128	-3.782	7.565
13.6238	-3.784	7.57	22.0834	-3.784	7.57	20.6571	-3.784	7.57
13.5009	-3.787	7.575	22.108	-3.787	7.575	20.5833	-3.787	7.575
13.4763	-3.789	7.58	22.0834	-3.789	7.58	20.5587	-3.789	7.58
13.7714	-3.792	7.585	22.4277	-3.792	7.585	20.903	-3.792	7.585
13.5009	-3.794	7.59	22.2555	-3.794	7.59	20.6325	-3.794	7.59
13.673	-3.797	7.595	22.3293	-3.797	7.595	20.78	-3.797	7.595
13.7714	-3.799	7.6	22.5752	-3.799	7.6	21.0014	-3.799	7.6
13.4517	-3.802	7.605	22.2309	-3.802	7.605	20.6325	-3.802	7.605
13.7468	-3.804	7.61	22.4769	-3.804	7.61	21.0505	-3.804	7.61
13.6976	-3.807	7.615	22.3785	-3.807	7.615	21.026	-3.807	7.615
13.5255	-3.809	7.62	22.1818	-3.809	7.62	20.903	-3.809	7.62
13.796	-3.812	7.625	22.4523	-3.812	7.625	21.2719	-3.812	7.625
13.4517	-3.814	7.63	22.1326	-3.814	7.63	20.9522	-3.814	7.63
13.5992	-3.817	7.635	22.2064	-3.817	7.635	21.0505	-3.817	7.635
13.7222	-3.819	7.64	22.3539	-3.819	7.64	21.1981	-3.819	7.64
13.4271	-3.822	7.645	22.0588	-3.822	7.645	20.903	-3.822	7.645
13.7714	-3.824	7.65	22.4277	-3.824	7.65	21.1981	-3.824	7.65
13.6976	-3.827	7.655	22.4277	-3.827	7.655	21.0997	-3.827	7.655
13.6484	-3.829	7.66	22.3539	-3.829	7.66	20.9522	-3.829	7.66
13.9681	-3.832	7.665	22.7228	-3.832	7.665	21.2719	-3.832	7.665
13.6976	-3.834	7.67	22.4523	-3.834	7.67	21.0997	-3.834	7.67
13.796	-3.837	7.675	22.5998	-3.837	7.675	21.1981	-3.837	7.675
13.9189	-3.839	7.68	22.6736	-3.839	7.68	21.4932	-3.839	7.68
13.5501	-3.842	7.685	22.3785	-3.842	7.685	21.1489	-3.842	7.685
13.8698	-3.844	7.69	22.6244	-3.844	7.69	21.4932	-3.844	7.69
13.7714	-3.847	7.695	22.526	-3.847	7.695	21.4932	-3.847	7.695
13.6238	-3.849	7.7	22.4277	-3.849	7.7	21.444	-3.849	7.7
13.9435	-3.852	7.705	22.6244	-3.852	7.705	21.7391	-3.852	7.705
13.5746	-3.854	7.71	22.4031	-3.854	7.71	21.4686	-3.854	7.71
13.7222	-3.857	7.715	22.4277	-3.857	7.715	21.4932	-3.857	7.715
13.8698	-3.859	7.72	22.5752	-3.859	7.72	21.6653	-3.859	7.72
13.6484	-3.862	7.725	22.3539	-3.862	7.725	21.3948	-3.862	7.725
14.0173	-3.864	7.73	22.7474	-3.864	7.73	21.6899	-3.864	7.73
13.9927	-3.867	7.735	22.6982	-3.867	7.735	21.6407	-3.867	7.735
13.8943	-3.869	7.74	22.6244	-3.869	7.74	21.4686	-3.869	7.74
14.2386	-3.872	7.745	22.9687	-3.872	7.745	21.8129	-3.872	7.745
13.8943	-3.874	7.75	22.6982	-3.874	7.75	21.6162	-3.874	7.75
13.9435	-3.877	7.755	22.7966	-3.877	7.755	21.6899	-3.877	7.755
14.0419	-3.879	7.76	22.8949	-3.879	7.76	21.9358	-3.879	7.76
13.6238	-3.882	7.765	22.5015	-3.882	7.765	21.6162	-3.882	7.765
13.9189	-3.884	7.77	22.8211	-3.884	7.77	21.9358	-3.884	7.77
13.8452	-3.887	7.775	22.772	-3.887	7.775	21.8867	-3.887	7.775
13.7714	-3.889	7.78	22.6244	-3.889	7.78	21.7883	-3.889	7.78
14.0911	-3.892	7.785	22.9933	-3.892	7.785	22.108	-3.892	7.785
13.8206	-3.894	7.79	22.6736	-3.894	7.79	21.8867	-3.894	7.79
13.8943	-3.897	7.795	22.7228	-3.897	7.795	21.9604	-3.897	7.795
14.1157	-3.899	7.8	22.9195	-3.899	7.8	22.1572	-3.899	7.8
13.8452	-3.902	7.805	22.649	-3.902	7.805	21.8621	-3.902	7.805
14.2386	-3.904	7.81	23.0671	-3.904	7.81	22.2309	-3.904	7.81
14.1403	-3.907	7.815	22.9441	-3.907	7.815	22.1326	-3.907	7.815
14.0173	-3.909	7.82	22.8211	-3.909	7.82	22.0342	-3.909	7.82
14.2878	-3.912	7.825	23.1408	-3.912	7.825	22.3047	-3.912	7.825
13.9681	-3.914	7.83	22.8211	-3.914	7.83	22.0588	-3.914	7.83
14.0911	-3.917	7.835	22.9441	-3.917	7.835	22.1818	-3.917	7.835
14.1894	-3.919	7.84	23.0425	-3.919	7.84	22.2801	-3.919	7.84
13.8452	-3.922	7.845	22.649	-3.922	7.845	22.0588	-3.922	7.845
14.0665	-3.924	7.85	22.9441	-3.924	7.85	22.3785	-3.924	7.85
14.0173	-3.927	7.855	22.8949	-3.927	7.855	22.3785	-3.927	7.855
13.8943	-3.929	7.86	22.772	-3.929	7.86	22.3539	-3.929	7.86
14.214	-3.932	7.865	23.1408	-3.932	7.865	22.5998	-3.932	7.865
13.9681	-3.934	7.87	22.8457	-3.934	7.87	22.3539	-3.934	7.87
14.0665	-3.937	7.875	22.9687	-3.937	7.875	22.4523	-3.937	7.875
14.1894	-3.939	7.88	23.1654	-3.939	7.88	22.5998	-3.939	7.88
13.9927	-3.942	7.885	22.9441	-3.942	7.885	22.3785	-3.942	7.885
14.2386	-3.944	7.89	23.2638	-3.944	7.89	22.6982	-3.944	7.89
14.214	-3.947	7.895	23.2638	-3.947	7.895	22.6736	-3.947	7.895
14.0911	-3.949	7.9	23.0179	-3.949	7.9	22.5998	-3.949	7.9
14.2878	-3.952	7.905	23.3868	-3.952	7.905	22.8703	-3.952	7.905
14.0173	-3.954	7.91	23.0425	-3.954	7.91	22.5752	-3.954	7.91
14.0911	-3.957	7.915	23.0671	-3.957	7.915	22.649	-3.957	7.915
14.1894	-3.959	7.92	23.2392	-3.959	7.92	22.8211	-3.959	7.92
13.8943	-3.962	7.925	22.8949	-3.962	7.925	22.4769	-3.962	7.925
14.214	-3.964	7.93	23.2146	-3.964	7.93	22.7966	-3.964	7.93
14.2386	-3.967	7.935	23.2146	-3.967	7.935	22.772	-3.967	7.935
14.1157	-3.969	7.94	23.0671	-3.969	7.94	22.6982	-3.969	7.94
14.4108	-3.972	7.945	23.4359	-3.972	7.945	23.0671	-3.972	7.945
14.1649	-3.974	7.95	23.1654	-3.974	7.95	22.8211	-3.974	7.95
14.214	-3.977	7.955	23.2146	-3.977	7.955	22.9687	-3.977	7.955
14.3862	-3.979	7.96	23.4359	-3.979	7.96	23.19	-3.979	7.96
14.1403	-3.982	7.965	23.1654	-3.982	7.965	22.8457	-3.982	7.965
14.3862	-3.984	7.97	23.5097	-3.984	7.97	23.2146	-3.984	7.97
14.3124	-3.987	7.975	23.5097	-3.987	7.975	23.1163	-3.987	7.975
14.2632	-3.989	7.98	23.3622	-3.989	7.98	23.0179	-3.989	7.98
14.5337	-3.992	7.985	23.7065	-3.992	7.985	23.3622	-3.992	7.985
14.214	-3.994	7.99	23.3622	-3.994	7.99	23.0179	-3.994	7.99
14.2878	-3.997	7.995	23.3868	-3.997	7.995	23.2146	-3.997	7.995
14.4108	-3.999	8	23.4851	-3.999	8	23.3868	-3.999	8
14.0911	-4.002	8.005	23.1654	-4.002	8.005	23.0671	-4.002	8.005
14.3862	-4.004	8.01	23.3868	-4.004	8.01	23.4359	-4.004	8.01
14.3124	-4.007	8.015	23.3622	-4.007	8.015	23.3376	-4.007	8.015
14.3124	-4.009	8.02	23.2146	-4.009	8.02	23.313	-4.009	8.02
14.6321	-4.012	8.025	23.5589	-4.012	8.025	23.6081	-4.012	8.025
14.3124	-4.014	8.03	23.3376	-4.014	8.03	23.2884	-4.014	8.03
14.4108	-4.017	8.035	23.3868	-4.017	8.035	23.3868	-4.017	8.035
14.5583	-4.019	8.04	23.6327	-4.019	8.04	23.5589	-4.019	8.04
14.2386	-4.022	8.045	23.313	-4.022	8.045	23.1654	-4.022	8.045
14.5583	-4.024	8.05	23.6573	-4.024	8.05	23.5343	-4.024	8.05
14.46	-4.027	8.055	23.6081	-4.027	8.055	23.5343	-4.027	8.055
14.3616	-4.029	8.06	23.4851	-4.029	8.06	23.4114	-4.029	8.06
14.6567	-4.032	8.065	23.731	-4.032	8.065	23.8048	-4.032	8.065
14.2878	-4.034	8.07	23.4359	-4.034	8.07	23.5343	-4.034	8.07
14.3862	-4.037	8.075	23.5343	-4.037	8.075	23.6819	-4.037	8.075
14.5337	-4.039	8.08	23.6573	-4.039	8.08	23.8786	-4.039	8.08
14.1894	-4.042	8.085	23.3868	-4.042	8.085	23.5589	-4.042	8.085
14.5829	-4.044	8.09	23.6819	-4.044	8.09	23.854	-4.044	8.09
14.5337	-4.047	8.095	23.6819	-4.047	8.095	23.854	-4.047	8.095
14.4845	-4.049	8.1	23.5589	-4.049	8.1	23.6819	-4.049	8.1
14.8288	-4.052	8.105	23.9278	-4.052	8.105	24.0753	-4.052	8.105
14.5091	-4.054	8.11	23.6573	-4.054	8.11	23.7556	-4.054	8.11
14.6075	-4.057	8.115	23.7556	-4.057	8.115	23.854	-4.057	8.115
14.7551	-4.059	8.12	23.8786	-4.059	8.12	24.0999	-4.059	8.12
14.3616	-4.062	8.125	23.6081	-4.062	8.125	23.731	-4.062	8.125
14.7059	-4.064	8.13	23.8786	-4.064	8.13	24.1491	-4.064	8.13
14.6075	-4.067	8.135	23.8294	-4.067	8.135	24.1491	-4.067	8.135
14.5091	-4.069	8.14	23.7065	-4.069	8.14	24.0261	-4.069	8.14
14.7796	-4.072	8.145	23.977	-4.072	8.145	24.3704	-4.072	8.145
14.4845	-4.074	8.15	23.6819	-4.074	8.15	24.0999	-4.074	8.15
14.5829	-4.077	8.155	23.7802	-4.077	8.155	24.2229	-4.077	8.155
14.7305	-4.079	8.16	23.9524	-4.079	8.16	24.4442	-4.079	8.16
14.4108	-4.082	8.165	23.6081	-4.082	8.165	24.0753	-4.082	8.165
14.7305	-4.084	8.17	23.9278	-4.084	8.17	24.3458	-4.084	8.17
14.7059	-4.087	8.175	23.8786	-4.087	8.175	24.3458	-4.087	8.175
14.6075	-4.089	8.18	23.8048	-4.089	8.18	24.2229	-4.089	8.18
14.9272	-4.092	8.185	24.0999	-4.092	8.185	24.5426	-4.092	8.185
14.6075	-4.094	8.19	23.7556	-4.094	8.19	24.2475	-4.094	8.19
14.6567	-4.097	8.195	23.854	-4.097	8.195	24.2967	-4.097	8.195
14.8042	-4.099	8.2	23.977	-4.099	8.2	24.4688	-4.099	8.2
14.4845	-4.102	8.205	23.6573	-4.102	8.205	24.1737	-4.102	8.205
14.8534	-4.104	8.21	24.0261	-4.104	8.21	24.518	-4.104	8.21
14.7305	-4.107	8.215	24.0016	-4.107	8.215	24.4688	-4.107	8.215
14.5583	-4.109	8.22	23.8786	-4.109	8.22	24.4196	-4.109	8.22
14.878	-4.112	8.225	24.1983	-4.112	8.225	24.7885	-4.112	8.225
14.6321	-4.114	8.23	23.9278	-4.114	8.23	24.5918	-4.114	8.23
14.7305	-4.117	8.235	24.0261	-4.117	8.235	24.6901	-4.117	8.235
14.9518	-4.119	8.24	24.1245	-4.119	8.24	24.8869	-4.119	8.24
14.6075	-4.122	8.245	23.7065	-4.122	8.245	24.518	-4.122	8.245
14.9272	-4.124	8.25	24.0753	-4.124	8.25	24.8131	-4.124	8.25
14.878	-4.127	8.255	24.0016	-4.127	8.255	24.8377	-4.127	8.255
14.7305	-4.129	8.26	23.8786	-4.129	8.26	24.7147	-4.129	8.26
15.0256	-4.132	8.265	24.2475	-4.132	8.265	25.0098	-4.132	8.265
14.6567	-4.134	8.27	23.9524	-4.134	8.27	24.7393	-4.134	8.27
14.6813	-4.137	8.275	24.1491	-4.137	8.275	24.8623	-4.137	8.275
14.8042	-4.139	8.28	24.3212	-4.139	8.28	25.059	-4.139	8.28
14.4845	-4.142	8.285	23.977	-4.142	8.285	24.7393	-4.142	8.285
14.8534	-4.144	8.29	24.3704	-4.144	8.29	25.1082	-4.144	8.29
14.8042	-4.147	8.295	24.2721	-4.147	8.295	25.059	-4.147	8.295
14.7059	-4.149	8.3	24.1245	-4.149	8.3	25.0344	-4.149	8.3
15.0747	-4.152	8.305	24.4934	-4.152	8.305	25.3541	-4.152	8.305
14.8288	-4.154	8.31	24.1491	-4.154	8.31	25.059	-4.154	8.31
14.9518	-4.157	8.315	24.2475	-4.157	8.315	25.1328	-4.157	8.315
15.0256	-4.159	8.32	24.2967	-4.159	8.32	25.2311	-4.159	8.32
14.7059	-4.162	8.325	23.9524	-4.162	8.325	24.9606	-4.162	8.325
14.9764	-4.164	8.33	24.2721	-4.164	8.33	25.2311	-4.164	8.33
14.9026	-4.167	8.335	24.2721	-4.167	8.335	25.1574	-4.167	8.335
14.8534	-4.169	8.34	24.1737	-4.169	8.34	25.1082	-4.169	8.34
15.0993	-4.172	8.345	24.5426	-4.172	8.345	25.3541	-4.172	8.345
14.8534	-4.174	8.35	24.3212	-4.174	8.35	25.1574	-4.174	8.35
14.9272	-4.177	8.355	24.3704	-4.177	8.355	25.2557	-4.177	8.355
15.0747	-4.179	8.36	24.5672	-4.179	8.36	25.4525	-4.179	8.36
14.8042	-4.182	8.365	24.1983	-4.182	8.365	25.2065	-4.182	8.365
15.0993	-4.184	8.37	24.4688	-4.184	8.37	25.5754	-4.184	8.37
15.0256	-4.187	8.375	24.4688	-4.187	8.375	25.5508	-4.187	8.375
14.878	-4.189	8.38	24.3212	-4.189	8.38	25.5262	-4.189	8.38
15.1977	-4.192	8.385	24.6409	-4.192	8.385	25.8705	-4.192	8.385
14.9518	-4.194	8.39	24.3458	-4.194	8.39	25.6	-4.194	8.39
15.0747	-4.197	8.395	24.3458	-4.197	8.395	25.6984	-4.197	8.395
15.1485	-4.199	8.4	24.5426	-4.199	8.4	25.7722	-4.199	8.4
14.8534	-4.202	8.405	24.1737	-4.202	8.405	25.3787	-4.202	8.405
15.0993	-4.204	8.41	24.4688	-4.204	8.41	25.6738	-4.204	8.41
15.0747	-4.207	8.415	24.518	-4.207	8.415	25.5754	-4.207	8.415
14.9764	-4.209	8.42	24.3704	-4.209	8.42	25.4771	-4.209	8.42
15.2715	-4.212	8.425	24.7885	-4.212	8.425	25.8459	-4.212	8.425
15.0256	-4.214	8.43	24.5426	-4.214	8.43	25.6246	-4.214	8.43
15.1239	-4.217	8.435	24.6901	-4.217	8.435	25.7722	-4.217	8.435
15.2223	-4.219	8.44	24.8623	-4.219	8.44	25.9443	-4.219	8.44
14.9518	-4.222	8.445	24.6163	-4.222	8.445	25.6984	-4.222	8.445
15.2961	-4.224	8.45	24.8869	-4.224	8.45	26.2148	-4.224	8.45
15.1485	-4.227	8.455	24.8131	-4.227	8.455	26.1164	-4.227	8.455
15.0993	-4.229	8.46	24.6409	-4.229	8.46	26.0181	-4.229	8.46
15.3944	-4.232	8.465	24.8869	-4.232	8.465	26.3624	-4.232	8.465
15.0747	-4.234	8.47	24.5672	-4.234	8.47	26.0181	-4.234	8.47
15.1485	-4.237	8.475	24.6163	-4.237	8.475	26.1164	-4.237	8.475
15.2223	-4.239	8.48	24.7147	-4.239	8.48	26.2148	-4.239	8.48
14.9518	-4.242	8.485	24.3458	-4.242	8.485	25.8213	-4.242	8.485
15.3207	-4.244	8.49	24.6655	-4.244	8.49	26.1656	-4.244	8.49
15.2469	-4.247	8.495	24.6655	-4.247	8.495	26.0427	-4.247	8.495
15.2223	-4.249	8.5	24.6655	-4.249	8.5	26.0181	-4.249	8.5
15.542	-4.252	8.505	25.0098	-4.252	8.505	26.387	-4.252	8.505
15.2469	-4.254	8.51	24.8623	-4.254	8.51	26.1656	-4.254	8.51
15.3453	-4.257	8.515	24.9114	-4.257	8.515	26.2886	-4.257	8.515
15.4436	-4.259	8.52	25.0344	-4.259	8.52	26.4607	-4.259	8.52
15.0993	-4.262	8.525	24.8377	-4.262	8.525	26.2148	-4.262	8.525
15.419	-4.264	8.53	25.0836	-4.264	8.53	26.5591	-4.264	8.53
15.2715	-4.267	8.535	25.059	-4.267	8.535	26.5591	-4.267	8.535
15.1485	-4.269	8.54	24.8377	-4.269	8.54	26.387	-4.269	8.54
15.4682	-4.272	8.545	25.0836	-4.272	8.545	26.7066	-4.272	8.545
15.1485	-4.274	8.55	24.7639	-4.274	8.55	26.4115	-4.274	8.55
15.2223	-4.277	8.555	24.8377	-4.277	8.555	26.4853	-4.277	8.555
15.3698	-4.279	8.56	24.9606	-4.279	8.56	26.6083	-4.279	8.56
15.0993	-4.282	8.565	24.6409	-4.282	8.565	26.3132	-4.282	8.565
15.419	-4.284	8.57	24.9606	-4.284	8.57	26.6575	-4.284	8.57
15.3944	-4.287	8.575	24.9606	-4.287	8.575	26.6575	-4.287	8.575
15.3453	-4.289	8.58	24.9606	-4.289	8.58	26.5345	-4.289	8.58
15.6649	-4.292	8.585	25.2803	-4.292	8.585	26.9526	-4.292	8.585
15.3944	-4.294	8.59	25.059	-4.294	8.59	26.7804	-4.294	8.59
15.4436	-4.297	8.595	25.1574	-4.297	8.595	26.7558	-4.297	8.595
15.6404	-4.299	8.6	25.3049	-4.299	8.6	27.0263	-4.299	8.6
15.2961	-4.302	8.605	25.0344	-4.302	8.605	26.6821	-4.302	8.605
15.542	-4.304	8.61	25.2803	-4.304	8.61	27.0017	-4.304	8.61
15.5174	-4.307	8.615	25.1574	-4.307	8.615	27.0017	-4.307	8.615
15.3453	-4.309	8.62	24.9606	-4.309	8.62	26.805	-4.309	8.62
15.7141	-4.312	8.625	25.2557	-4.312	8.625	27.1739	-4.312	8.625
15.3207	-4.314	8.63	24.8623	-4.314	8.63	26.8542	-4.314	8.63
15.4436	-4.317	8.635	24.9606	-4.317	8.635	26.9034	-4.317	8.635
15.5912	-4.319	8.64	25.059	-4.319	8.64	27.0755	-4.319	8.64
15.2469	-4.322	8.645	24.8131	-4.322	8.645	26.7558	-4.322	8.645
15.5666	-4.324	8.65	25.182	-4.324	8.65	27.0509	-4.324	8.65
15.542	-4.327	8.655	25.2557	-4.327	8.655	27.1247	-4.327	8.655
15.4436	-4.329	8.66	25.2803	-4.329	8.66	27.0509	-4.329	8.66
15.7879	-4.332	8.665	25.6738	-4.332	8.665	27.4444	-4.332	8.665
15.5174	-4.334	8.67	25.3787	-4.334	8.67	27.2231	-4.334	8.67
15.542	-4.337	8.675	25.3787	-4.337	8.675	27.2968	-4.337	8.675
15.7141	-4.339	8.68	25.5508	-4.339	8.68	27.4936	-4.339	8.68
15.3698	-4.342	8.685	25.1574	-4.342	8.685	27.2231	-4.342	8.685
15.6895	-4.344	8.69	25.4279	-4.344	8.69	27.5182	-4.344	8.69
15.6649	-4.347	8.695	25.2557	-4.347	8.695	27.469	-4.347	8.695
15.4928	-4.349	8.7	25.059	-4.349	8.7	27.346	-4.349	8.7
15.8125	-4.352	8.705	25.3787	-4.352	8.705	27.6165	-4.352	8.705
15.5174	-4.354	8.71	25.0344	-4.354	8.71	27.3214	-4.354	8.71
15.542	-4.357	8.715	25.1328	-4.357	8.715	27.346	-4.357	8.715
15.7141	-4.359	8.72	25.3787	-4.359	8.72	27.469	-4.359	8.72
15.3698	-4.362	8.725	25.059	-4.362	8.725	27.1739	-4.362	8.725
15.6158	-4.364	8.73	25.4525	-4.364	8.73	27.5182	-4.364	8.73
15.6649	-4.367	8.735	25.5017	-4.367	8.735	27.5674	-4.367	8.735
15.5666	-4.369	8.74	25.5017	-4.369	8.74	27.4936	-4.369	8.74
15.8863	-4.372	8.745	25.8951	-4.372	8.745	27.8625	-4.372	8.745
15.6404	-4.374	8.75	25.5508	-4.374	8.75	27.6657	-4.374	8.75
15.6404	-4.377	8.755	25.5754	-4.377	8.755	27.7149	-4.377	8.755
15.8371	-4.379	8.76	25.723	-4.379	8.76	27.9362	-4.379	8.76
15.5174	-4.382	8.765	25.3295	-4.382	8.765	27.6411	-4.382	8.765
15.8125	-4.384	8.77	25.5754	-4.384	8.77	27.9854	-4.384	8.77
15.7879	-4.387	8.775	25.5262	-4.387	8.775	27.9608	-4.387	8.775
15.6649	-4.389	8.78	25.3787	-4.389	8.78	27.8133	-4.389	8.78
15.9355	-4.392	8.785	25.6738	-4.392	8.785	28.1084	-4.392	8.785
15.6895	-4.394	8.79	25.3541	-4.394	8.79	27.7641	-4.394	8.79
15.7633	-4.397	8.795	25.4771	-4.397	8.795	27.9116	-4.397	8.795
15.96	-4.399	8.8	25.6492	-4.399	8.8	28.0346	-4.399	8.8
15.6158	-4.402	8.805	25.3787	-4.402	8.805	27.6903	-4.402	8.805
15.9355	-4.404	8.81	25.723	-4.404	8.81	28.0838	-4.404	8.81
15.9355	-4.407	8.815	25.8213	-4.407	8.815	28.0346	-4.407	8.815
15.8371	-4.409	8.82	25.6738	-4.409	8.82	27.9854	-4.409	8.82
16.0338	-4.412	8.825	26.0427	-4.412	8.825	28.3051	-4.412	8.825
15.7633	-4.414	8.83	25.7476	-4.414	8.83	28.0592	-4.414	8.83
15.8371	-4.417	8.835	25.6984	-4.417	8.835	28.1822	-4.417	8.835
15.9355	-4.419	8.84	25.8459	-4.419	8.84	28.3297	-4.419	8.84
15.6649	-4.422	8.845	25.4525	-4.422	8.845	28.0346	-4.422	8.845
15.96	-4.424	8.85	25.6738	-4.424	8.85	28.4773	-4.424	8.85
15.9109	-4.427	8.855	25.6984	-4.427	8.855	28.3543	-4.427	8.855
15.8125	-4.429	8.86	25.5262	-4.429	8.86	28.2805	-4.429	8.86
16.1076	-4.432	8.865	25.9197	-4.432	8.865	28.551	-4.432	8.865
15.8371	-4.434	8.87	25.6738	-4.434	8.87	28.2067	-4.434	8.87
15.9109	-4.437	8.875	25.7722	-4.437	8.875	28.3543	-4.437	8.875
16.0338	-4.439	8.88	26.0181	-4.439	8.88	28.5264	-4.439	8.88
15.6895	-4.442	8.885	25.6984	-4.442	8.885	28.1822	-4.442	8.885
15.9846	-4.444	8.89	26.0181	-4.444	8.89	28.5018	-4.444	8.89
16.0092	-4.447	8.895	26.0673	-4.447	8.895	28.5264	-4.447	8.895
15.9355	-4.449	8.9	25.8951	-4.449	8.9	28.4035	-4.449	8.9
16.1814	-4.452	8.905	26.1902	-4.452	8.905	28.7969	-4.452	8.905
15.9109	-4.454	8.91	25.8705	-4.454	8.91	28.5756	-4.454	8.91
15.9355	-4.457	8.915	25.8951	-4.457	8.915	28.6002	-4.457	8.915
16.0584	-4.459	8.92	26.0181	-4.459	8.92	28.8461	-4.459	8.92
15.7141	-4.462	8.925	25.6984	-4.462	8.925	28.4527	-4.462	8.925
16.083	-4.464	8.93	25.9443	-4.464	8.93	28.8461	-4.464	8.93
16.0584	-4.467	8.935	25.9443	-4.467	8.935	28.7478	-4.467	8.935
15.9846	-4.469	8.94	25.8213	-4.469	8.94	28.6494	-4.469	8.94
16.3043	-4.472	8.945	26.141	-4.472	8.945	29.0183	-4.472	8.945
15.9846	-4.474	8.95	25.9443	-4.474	8.95	28.6986	-4.474	8.95
16.1322	-4.477	8.955	26.0673	-4.477	8.955	28.8461	-4.477	8.955
16.3043	-4.479	8.96	26.264	-4.479	8.96	29.0429	-4.479	8.96
15.9355	-4.482	8.965	25.9689	-4.482	8.965	28.6248	-4.482	8.965
16.2797	-4.484	8.97	26.2394	-4.484	8.97	29.0183	-4.484	8.97
16.1814	-4.487	8.975	26.3378	-4.487	8.975	28.9691	-4.487	8.975
16.1076	-4.489	8.98	26.2148	-4.489	8.98	28.9445	-4.489	8.98
16.4273	-4.492	8.985	26.4607	-4.492	8.985	29.3134	-4.492	8.985
16.0584	-4.494	8.99	26.141	-4.494	8.99	28.9937	-4.494	8.99
16.1076	-4.497	8.995	26.141	-4.497	8.995	29.1658	-4.497	8.995
16.2306	-4.499	9	26.3132	-4.499	9	29.338	-4.499	9
15.9109	-4.502	9.005	26.0181	-4.502	9.005	29.0675	-4.502	9.005
16.3043	-4.504	9.01	26.2394	-4.504	9.01	29.4117	-4.504	9.01
16.2306	-4.507	9.015	26.2148	-4.507	9.015	29.3626	-4.507	9.015
16.083	-4.509	9.02	26.0181	-4.509	9.02	29.1412	-4.509	9.02
16.3535	-4.512	9.025	26.3378	-4.512	9.025	29.4855	-4.512	9.025
16.1322	-4.514	9.03	26.1164	-4.514	9.03	29.2396	-4.514	9.03
16.2306	-4.517	9.035	26.1902	-4.517	9.035	29.2888	-4.517	9.035
16.3781	-4.519	9.04	26.387	-4.519	9.04	29.5347	-4.519	9.04
15.9355	-4.522	9.045	26.0427	-4.522	9.045	29.1166	-4.522	9.045
16.2552	-4.524	9.05	26.387	-4.524	9.05	29.4609	-4.524	9.05
16.2797	-4.527	9.055	26.387	-4.527	9.055	29.5347	-4.527	9.055
16.1322	-4.529	9.06	26.2394	-4.529	9.06	29.3626	-4.529	9.06
16.5011	-4.532	9.065	26.5837	-4.532	9.065	29.756	-4.532	9.065
16.1568	-4.534	9.07	26.2394	-4.534	9.07	29.4855	-4.534	9.07
16.206	-4.537	9.075	26.3378	-4.537	9.075	29.5593	-4.537	9.075
16.3535	-4.539	9.08	26.4607	-4.539	9.08	29.8298	-4.539	9.08
16.1322	-4.542	9.085	26.1902	-4.542	9.085	29.4855	-4.542	9.085
16.4765	-4.544	9.09	26.5099	-4.544	9.09	29.8544	-4.544	9.09
16.4519	-4.547	9.095	26.4607	-4.547	9.095	29.8298	-4.547	9.095
16.2552	-4.549	9.1	26.264	-4.549	9.1	29.6085	-4.549	9.1
16.5994	-4.552	9.105	26.6575	-4.552	9.105	30.0265	-4.552	9.105
16.2797	-4.554	9.11	26.3624	-4.554	9.11	29.6822	-4.554	9.11
16.3289	-4.557	9.115	26.4607	-4.557	9.115	29.7806	-4.557	9.115
16.5503	-4.559	9.12	26.6575	-4.559	9.12	30.0019	-4.559	9.12
16.1076	-4.562	9.125	26.2886	-4.562	9.125	29.6577	-4.562	9.125
16.4273	-4.564	9.13	26.6575	-4.564	9.13	30.0019	-4.564	9.13
16.4027	-4.567	9.135	26.5591	-4.567	9.135	29.9774	-4.567	9.135
16.2552	-4.569	9.14	26.4361	-4.569	9.14	29.9036	-4.569	9.14
16.624	-4.572	9.145	26.805	-4.572	9.145	30.2233	-4.572	9.145
16.4273	-4.574	9.15	26.4607	-4.574	9.15	30.0265	-4.574	9.15
16.4519	-4.577	9.155	26.5345	-4.577	9.155	30.0757	-4.577	9.155
16.6486	-4.579	9.16	26.7804	-4.579	9.16	30.2725	-4.579	9.16
16.3535	-4.582	9.165	26.4607	-4.582	9.165	29.9774	-4.582	9.165
16.624	-4.584	9.17	26.8296	-4.584	9.17	30.297	-4.584	9.17
16.624	-4.587	9.175	26.8296	-4.587	9.175	30.297	-4.587	9.175
16.4519	-4.589	9.18	26.6329	-4.589	9.18	30.1249	-4.589	9.18
16.747	-4.592	9.185	27.0509	-4.592	9.185	30.42	-4.592	9.185
16.4027	-4.594	9.19	26.7066	-4.594	9.19	30.1249	-4.594	9.19
16.4273	-4.597	9.195	26.7066	-4.597	9.195	30.1987	-4.597	9.195
16.624	-4.599	9.2	26.928	-4.599	9.2	30.3708	-4.599	9.2
16.3043	-4.602	9.205	26.5099	-4.602	9.205	30.1741	-4.602	9.205
16.5748	-4.604	9.21	26.8296	-4.604	9.21	30.42	-4.604	9.21
16.5994	-4.607	9.215	26.8542	-4.607	9.215	30.4692	-4.607	9.215
16.4519	-4.609	9.22	26.6821	-4.609	9.22	30.3954	-4.609	9.22
16.7716	-4.612	9.225	27.0509	-4.612	9.225	30.8135	-4.612	9.225
16.5257	-4.614	9.23	26.805	-4.614	9.23	30.543	-4.614	9.23
16.5257	-4.617	9.235	26.7804	-4.617	9.235	30.6167	-4.617	9.235
16.747	-4.619	9.24	27.0509	-4.619	9.24	30.7643	-4.619	9.24
16.4273	-4.622	9.245	26.6821	-4.622	9.245	30.4692	-4.622	9.245
16.6978	-4.624	9.25	26.928	-4.624	9.25	30.7397	-4.624	9.25
16.624	-4.627	9.255	26.9034	-4.627	9.255	30.6659	-4.627	9.255
16.5011	-4.629	9.26	26.6821	-4.629	9.26	30.5184	-4.629	9.26
16.7962	-4.632	9.265	27.0755	-4.632	9.265	30.8872	-4.632	9.265
16.5011	-4.634	9.27	26.7804	-4.634	9.27	30.5921	-4.634	9.27
16.5257	-4.637	9.275	26.8542	-4.637	9.275	30.6413	-4.637	9.275
16.6978	-4.639	9.28	27.1001	-4.639	9.28	30.8381	-4.639	9.28
16.3781	-4.642	9.285	26.7804	-4.642	9.285	30.5676	-4.642	9.285
16.7224	-4.644	9.29	27.0509	-4.644	9.29	30.9856	-4.644	9.29
16.7716	-4.647	9.295	27.1247	-4.647	9.295	30.961	-4.647	9.295
16.6978	-4.649	9.3	26.928	-4.649	9.3	30.9364	-4.649	9.3
17.0667	-4.652	9.305	27.2968	-4.652	9.305	31.3299	-4.652	9.305
16.8208	-4.654	9.31	27.0263	-4.654	9.31	31.0102	-4.654	9.31
16.8699	-4.657	9.315	27.0017	-4.657	9.315	31.1332	-4.657	9.315
16.9683	-4.659	9.32	27.1739	-4.659	9.32	31.3053	-4.659	9.32
16.624	-4.662	9.325	26.8296	-4.662	9.325	30.9856	-4.662	9.325
16.8945	-4.664	9.33	27.0755	-4.664	9.33	31.2561	-4.664	9.33
16.7224	-4.667	9.335	27.0509	-4.667	9.335	31.1578	-4.667	9.335
16.5748	-4.669	9.34	26.928	-4.669	9.34	31.0348	-4.669	9.34
16.8208	-4.672	9.345	27.2477	-4.672	9.345	31.4529	-4.672	9.345
16.5257	-4.674	9.35	27.0263	-4.674	9.35	31.1086	-4.674	9.35
16.6486	-4.677	9.355	27.1247	-4.677	9.355	31.1823	-4.677	9.355
16.7962	-4.679	9.36	27.2968	-4.679	9.36	31.4037	-4.679	9.36
16.5503	-4.682	9.365	27.0509	-4.682	9.365	31.0594	-4.682	9.365
16.9191	-4.684	9.37	27.346	-4.684	9.37	31.4529	-4.684	9.37
16.8699	-4.687	9.375	27.346	-4.687	9.375	31.4283	-4.687	9.375
16.8945	-4.689	9.38	27.2477	-4.689	9.38	31.3299	-4.689	9.38
17.1896	-4.692	9.385	27.5428	-4.692	9.385	31.6988	-4.692	9.385
16.9929	-4.694	9.39	27.2723	-4.694	9.39	31.4037	-4.694	9.39
17.0175	-4.697	9.395	27.3214	-4.697	9.395	31.4037	-4.697	9.395
17.165	-4.699	9.4	27.4444	-4.699	9.4	31.6988	-4.699	9.4
16.7716	-4.702	9.405	27.1247	-4.702	9.405	31.3053	-4.702	9.405
17.0175	-4.704	9.41	27.346	-4.704	9.41	31.6742	-4.704	9.41
16.9191	-4.707	9.415	27.2723	-4.707	9.415	31.6496	-4.707	9.415
16.7224	-4.709	9.42	27.1493	-4.709	9.42	31.5266	-4.709	9.42
17.0421	-4.712	9.425	27.4444	-4.712	9.425	31.9201	-4.712	9.425
16.7716	-4.714	9.43	27.1739	-4.714	9.43	31.625	-4.714	9.43
16.8454	-4.717	9.435	27.3706	-4.717	9.435	31.7234	-4.717	9.435
17.0421	-4.719	9.44	27.5182	-4.719	9.44	31.9693	-4.719	9.44
16.7224	-4.722	9.445	27.2477	-4.722	9.445	31.6004	-4.722	9.445
17.0667	-4.724	9.45	27.5674	-4.724	9.45	31.9201	-4.724	9.45
17.0421	-4.727	9.455	27.5674	-4.727	9.455	32.0185	-4.727	9.455
16.8699	-4.729	9.46	27.5182	-4.729	9.46	31.7971	-4.729	9.46
17.2388	-4.732	9.465	27.7887	-4.732	9.465	32.1414	-4.732	9.465
16.9191	-4.734	9.47	27.4936	-4.734	9.47	31.8709	-4.734	9.47
16.9683	-4.737	9.475	27.5674	-4.737	9.475	31.8463	-4.737	9.475
17.2142	-4.739	9.48	27.6657	-4.739	9.48	32.0922	-4.739	9.48
16.8699	-4.742	9.485	27.2968	-4.742	9.485	31.7234	-4.742	9.485
17.2142	-4.744	9.49	27.6411	-4.744	9.49	32.0431	-4.744	9.49
17.1159	-4.747	9.495	27.5674	-4.747	9.495	32.0431	-4.747	9.495
17.0175	-4.749	9.5	27.4444	-4.749	9.5	31.8955	-4.749	9.5
17.3618	-4.752	9.505	27.7641	-4.752	9.505	32.3136	-4.752	9.505
17.0175	-4.754	9.51	27.4198	-4.754	9.51	32.0922	-4.754	9.51
17.0913	-4.757	9.515	27.5674	-4.757	9.515	32.1414	-4.757	9.515
17.288	-4.759	9.52	27.6903	-4.759	9.52	32.4119	-4.759	9.52
16.9191	-4.762	9.525	27.346	-4.762	9.525	32.0922	-4.762	9.525
17.2388	-4.764	9.53	27.6903	-4.764	9.53	32.3873	-4.764	9.53
17.2142	-4.767	9.535	27.6903	-4.767	9.535	32.4611	-4.767	9.535
17.0421	-4.769	9.54	27.5919	-4.769	9.54	32.289	-4.769	9.54
17.3864	-4.772	9.545	27.9608	-4.772	9.545	32.6579	-4.772	9.545
17.1159	-4.774	9.55	27.6903	-4.774	9.55	32.3628	-4.774	9.55
17.165	-4.777	9.555	27.7641	-4.777	9.555	32.3382	-4.777	9.555
17.3864	-4.779	9.56	27.9362	-4.779	9.56	32.5349	-4.779	9.56
17.0175	-4.782	9.565	27.5182	-4.782	9.565	32.1906	-4.782	9.565
17.2634	-4.784	9.57	27.8625	-4.784	9.57	32.4857	-4.784	9.57
17.2634	-4.787	9.575	27.7395	-4.787	9.575	32.5349	-4.787	9.575
17.1159	-4.789	9.58	27.5674	-4.789	9.58	32.4119	-4.789	9.58
17.5093	-4.792	9.585	27.9362	-4.792	9.585	32.7562	-4.792	9.585
17.2634	-4.794	9.59	27.5919	-4.794	9.59	32.5595	-4.794	9.59
17.288	-4.797	9.595	27.7395	-4.797	9.595	32.6087	-4.797	9.595
17.5339	-4.799	9.6	27.9854	-4.799	9.6	32.9038	-4.799	9.6
17.1159	-4.802	9.605	27.5919	-4.802	9.605	32.5349	-4.802	9.605
17.4847	-4.804	9.61	27.9854	-4.804	9.61	32.9038	-4.804	9.61
17.4356	-4.807	9.615	28.01	-4.807	9.615	32.9038	-4.807	9.615
17.1896	-4.809	9.62	27.8379	-4.809	9.62	32.7562	-4.809	9.62
17.5831	-4.812	9.625	28.2313	-4.812	9.625	33.1005	-4.812	9.625
17.2388	-4.814	9.63	27.8133	-4.814	9.63	32.7808	-4.814	9.63
17.288	-4.817	9.635	27.9116	-4.817	9.635	32.83	-4.817	9.635
17.4847	-4.819	9.64	28.0592	-4.819	9.64	33.0021	-4.819	9.64
17.1159	-4.822	9.645	27.6903	-4.822	9.645	32.7316	-4.822	9.645
17.4601	-4.824	9.65	28.0346	-4.824	9.65	33.0513	-4.824	9.65
17.411	-4.827	9.655	28.01	-4.827	9.655	33.0021	-4.827	9.655
17.288	-4.829	9.66	27.8133	-4.829	9.66	32.9284	-4.829	9.66
17.6077	-4.832	9.665	28.2067	-4.832	9.665	33.2972	-4.832	9.665
17.3864	-4.834	9.67	27.9608	-4.834	9.67	33.0513	-4.834	9.67
17.4356	-4.837	9.675	27.9854	-4.837	9.675	33.1497	-4.837	9.675
17.5831	-4.839	9.68	28.2559	-4.839	9.68	33.2972	-4.839	9.68
17.2634	-4.842	9.685	27.8379	-4.842	9.685	32.953	-4.842	9.685
17.4847	-4.844	9.69	28.133	-4.844	9.69	33.2235	-4.844	9.69
17.4356	-4.847	9.695	28.1576	-4.847	9.695	33.1989	-4.847	9.695
17.3618	-4.849	9.7	27.9608	-4.849	9.7	33.1005	-4.849	9.7
17.6077	-4.852	9.705	28.3297	-4.852	9.705	33.4448	-4.852	9.705
17.3864	-4.854	9.71	28.0838	-4.854	9.71	33.2235	-4.854	9.71
17.3372	-4.857	9.715	28.133	-4.857	9.715	33.2726	-4.857	9.715
17.5093	-4.859	9.72	28.3297	-4.859	9.72	33.5186	-4.859	9.72
17.2388	-4.862	9.725	28.01	-4.862	9.725	33.2481	-4.862	9.725
17.5339	-4.864	9.73	28.3297	-4.864	9.73	33.6415	-4.864	9.73
17.5339	-4.867	9.735	28.3789	-4.867	9.735	33.5923	-4.867	9.735
17.3864	-4.869	9.74	28.1576	-4.869	9.74	33.4448	-4.869	9.74
17.6815	-4.872	9.745	28.5264	-4.872	9.745	33.8383	-4.872	9.745
17.4847	-4.874	9.75	28.2559	-4.874	9.75	33.5432	-4.874	9.75
17.5585	-4.877	9.755	28.2559	-4.877	9.755	33.6169	-4.877	9.755
17.7307	-4.879	9.76	28.4281	-4.879	9.76	33.7645	-4.879	9.76
17.411	-4.882	9.765	28.0346	-4.882	9.765	33.3464	-4.882	9.765
17.6569	-4.884	9.77	28.2559	-4.884	9.77	33.7399	-4.884	9.77
17.6815	-4.887	9.775	28.2559	-4.887	9.775	33.6661	-4.887	9.775
17.6077	-4.889	9.78	28.0838	-4.889	9.78	33.5432	-4.889	9.78
17.9766	-4.892	9.785	28.4773	-4.892	9.785	33.9366	-4.892	9.785
17.6815	-4.894	9.79	28.2805	-4.894	9.79	33.6661	-4.894	9.79
17.6569	-4.897	9.795	28.3789	-4.897	9.795	33.7891	-4.897	9.795
17.7798	-4.899	9.8	28.6002	-4.899	9.8	33.9366	-4.899	9.8
17.4601	-4.902	9.805	28.3297	-4.902	9.805	33.6169	-4.902	9.805
17.8044	-4.904	9.81	28.6494	-4.904	9.81	34.035	-4.904	9.81
17.6569	-4.907	9.815	28.6248	-4.907	9.815	33.9612	-4.907	9.815
17.5831	-4.909	9.82	28.4773	-4.909	9.82	33.8628	-4.909	9.82
17.8782	-4.912	9.825	28.7969	-4.912	9.825	34.2563	-4.912	9.825
17.6077	-4.914	9.83	28.4773	-4.914	9.83	34.0104	-4.914	9.83
17.7061	-4.917	9.835	28.5018	-4.917	9.835	34.035	-4.917	9.835
17.8044	-4.919	9.84	28.6494	-4.919	9.84	34.2317	-4.919	9.84
17.4847	-4.922	9.845	28.3297	-4.922	9.845	33.8628	-4.922	9.845
17.7798	-4.924	9.85	28.5756	-4.924	9.85	34.1825	-4.924	9.85
17.7061	-4.927	9.855	28.551	-4.927	9.855	34.1579	-4.927	9.855
17.6815	-4.929	9.86	28.4281	-4.929	9.86	34.0104	-4.929	9.86
17.952	-4.932	9.865	28.7232	-4.932	9.865	34.4039	-4.932	9.865
17.7061	-4.934	9.87	28.5264	-4.934	9.87	34.1088	-4.934	9.87
17.829	-4.937	9.875	28.5756	-4.937	9.875	34.1334	-4.937	9.875
17.9274	-4.939	9.88	28.6986	-4.939	9.88	34.3547	-4.939	9.88
17.6569	-4.942	9.885	28.4281	-4.942	9.885	34.035	-4.942	9.885
17.9028	-4.944	9.89	28.6986	-4.944	9.89	34.3793	-4.944	9.89
17.8536	-4.947	9.895	28.674	-4.947	9.895	34.4039	-4.947	9.895
17.7307	-4.949	9.9	28.5264	-4.949	9.9	34.2071	-4.949	9.9
18.0258	-4.952	9.905	28.8461	-4.952	9.905	34.6006	-4.952	9.905
17.7307	-4.954	9.91	28.6002	-4.954	9.91	34.3301	-4.954	9.91
17.7307	-4.957	9.915	28.6002	-4.957	9.915	34.3793	-4.957	9.915
17.9028	-4.959	9.92	28.8215	-4.959	9.92	34.6498	-4.959	9.92
17.5339	-4.962	9.925	28.5264	-4.962	9.925	34.2809	-4.962	9.925
17.8782	-4.964	9.93	28.8707	-4.964	9.93	34.576	-4.964	9.93
17.8044	-4.967	9.935	28.8215	-4.967	9.935	34.6498	-4.967	9.935
17.7061	-4.969	9.94	28.7478	-4.969	9.94	34.5268	-4.969	9.94
18.0995	-4.972	9.945	29.1412	-4.972	9.945	34.9449	-4.972	9.945
17.829	-4.974	9.95	28.8461	-4.974	9.95	34.6744	-4.974	9.95
17.9274	-4.977	9.955	28.8461	-4.977	9.955	34.699	-4.977	9.955
18.1733	-4.979	9.96	28.9937	-4.979	9.96	34.9203	-4.979	9.96
17.829	-4.982	9.965	28.6248	-4.982	9.965	34.6252	-4.982	9.965
18.1487	-4.984	9.97	28.9199	-4.984	9.97	34.9203	-4.984	9.97
18.0749	-4.987	9.975	28.8707	-4.987	9.975	34.9203	-4.987	9.975
17.829	-4.989	9.98	28.674	-4.989	9.98	34.7236	-4.989	9.98
[truncated: 4,019 more rows]

## Sheet: Biotic day 2
biotic_new	biotic_new	biotic_new	TEST_biotic_S_1	TEST_biotic_S_1	TEST_biotic_S_1	TEST_biotic_S_2	TEST_biotic_S_2	TEST_biotic_S_2	TEST_biotic_S_3	TEST_biotic_S_3	TEST_biotic_S_3
Force	Distance	Time	Force	Distance	Time	Force	Distance	Time	Force	Distance	Time
mN	mm	sec	mN	mm	sec	mN	mm	sec	mN	mm	sec
0.15	0	0	-0.0491941	0	0	0	0	0	0.196776	0	0
0.1	-0.002	0.005	0	-0.002	0.005	0.0245971	-0.002	0.005	0.122985	-0.002	0.005
0.27	-0.004	0.01	0.147582	-0.004	0.01	0.196776	-0.004	0.01	0.172179	-0.004	0.01
1.23	-0.007	0.015	1.00848	-0.007	0.015	1.08227	-0.007	0.015	1.20526	-0.007	0.015
2.14	-0.009	0.02	2.09075	-0.009	0.02	2.06615	-0.009	0.02	2.06615	-0.009	0.02
2.39	-0.012	0.025	2.4843	-0.012	0.025	2.43511	-0.012	0.025	2.36132	-0.012	0.025
2.51	-0.014	0.03	2.43511	-0.014	0.03	2.38591	-0.014	0.03	2.36132	-0.014	0.03
2.24	-0.017	0.035	2.38591	-0.017	0.035	2.26293	-0.017	0.035	2.13994	-0.017	0.035
1.67	-0.019	0.04	1.77099	-0.019	0.04	1.72179	-0.019	0.04	1.62341	-0.019	0.04
1.2	-0.022	0.045	1.32824	-0.022	0.045	1.30364	-0.022	0.045	1.25445	-0.022	0.045
0.86	-0.024	0.05	1.15606	-0.024	0.05	1.20526	-0.024	0.05	1.05767	-0.024	0.05
0.47	-0.027	0.055	0.393553	-0.027	0.055	0.491941	-0.027	0.055	0.516538	-0.027	0.055
0.52	-0.029	0.06	0.368956	-0.029	0.06	0.442747	-0.029	0.06	0.541135	-0.029	0.06
0.32	-0.032	0.065	0.196776	-0.032	0.065	0.368956	-0.032	0.065	0.270568	-0.032	0.065
0.37	-0.034	0.07	-0.270568	-0.034	0.07	-0.147582	-0.034	0.07	-0.0245971	-0.034	0.07
0.37	-0.037	0.075	0.122985	-0.037	0.075	0.196776	-0.037	0.075	0.196776	-0.037	0.075
-0.05	-0.039	0.08	-0.196776	-0.039	0.08	-0.196776	-0.039	0.08	-0.196776	-0.039	0.08
0.2	-0.042	0.085	-0.122985	-0.042	0.085	-0.270568	-0.042	0.085	-0.0983882	-0.042	0.085
-0.1	-0.044	0.09	0.147582	-0.044	0.09	0.122985	-0.044	0.09	0.0983882	-0.044	0.09
-0.07	-0.047	0.095	-0.270568	-0.047	0.095	-0.245971	-0.047	0.095	-0.245971	-0.047	0.095
0.17	-0.049	0.1	0.0737912	-0.049	0.1	0.196776	-0.049	0.1	0.221374	-0.049	0.1
-0.15	-0.052	0.105	0.0983882	-0.052	0.105	0.172179	-0.052	0.105	0	-0.052	0.105
0.07	-0.054	0.11	-0.172179	-0.054	0.11	-0.0737912	-0.054	0.11	-0.172179	-0.054	0.11
0.07	-0.057	0.115	0.221374	-0.057	0.115	0.319762	-0.057	0.115	0.196776	-0.057	0.115
-0.22	-0.059	0.12	-0.0245971	-0.059	0.12	0	-0.059	0.12	-0.245971	-0.059	0.12
0.17	-0.062	0.125	0	-0.062	0.125	0	-0.062	0.125	-0.0245971	-0.062	0.125
0	-0.064	0.13	0.270568	-0.064	0.13	0.172179	-0.064	0.13	0.147582	-0.064	0.13
0.1	-0.067	0.135	-0.122985	-0.067	0.135	-0.221374	-0.067	0.135	-0.196776	-0.067	0.135
0.42	-0.069	0.14	0.122985	-0.069	0.14	0.0491941	-0.069	0.14	0.270568	-0.069	0.14
0.07	-0.072	0.145	0.0245971	-0.072	0.145	-0.0491941	-0.072	0.145	0.0491941	-0.072	0.145
0.34	-0.074	0.15	-0.196776	-0.074	0.15	-0.245971	-0.074	0.15	-0.0737912	-0.074	0.15
0.3	-0.077	0.155	0.147582	-0.077	0.155	0.0737912	-0.077	0.155	0.319762	-0.077	0.155
0	-0.079	0.16	-0.147582	-0.079	0.16	-0.196776	-0.079	0.16	-0.172179	-0.079	0.16
0.25	-0.082	0.165	-0.0491941	-0.082	0.165	-0.0737912	-0.082	0.165	0.0491941	-0.082	0.165
0.02	-0.084	0.17	0.122985	-0.084	0.17	0.0983882	-0.084	0.17	0.196776	-0.084	0.17
-0.02	-0.087	0.175	-0.122985	-0.087	0.175	-0.0737912	-0.087	0.175	-0.196776	-0.087	0.175
0.17	-0.089	0.18	0.122985	-0.089	0.18	0.245971	-0.089	0.18	0.221374	-0.089	0.18
-0.05	-0.092	0.185	0.0245971	-0.092	0.185	0.221374	-0.092	0.185	0	-0.092	0.185
0.07	-0.094	0.19	-0.196776	-0.094	0.19	0.122985	-0.094	0.19	-0.0983882	-0.094	0.19
0.22	-0.097	0.195	0.0737912	-0.097	0.195	0.319762	-0.097	0.195	0.295165	-0.097	0.195
-0.12	-0.099	0.2	-0.0983882	-0.099	0.2	0.0491941	-0.099	0.2	-0.0245971	-0.099	0.2
0.22	-0.102	0.205	0	-0.102	0.205	0.122985	-0.102	0.205	0.0983882	-0.102	0.205
0.1	-0.104	0.21	0.0983882	-0.104	0.21	0.172179	-0.104	0.21	0.270568	-0.104	0.21
-0.05	-0.107	0.215	-0.172179	-0.107	0.215	-0.0983882	-0.107	0.215	-0.172179	-0.107	0.215
0.34	-0.109	0.22	0.0491941	-0.109	0.22	0.0245971	-0.109	0.22	0.245971	-0.109	0.22
0.12	-0.112	0.225	-0.0245971	-0.112	0.225	-0.122985	-0.112	0.225	0.0245971	-0.112	0.225
0.27	-0.114	0.23	-0.122985	-0.114	0.23	-0.196776	-0.114	0.23	-0.196776	-0.114	0.23
0.49	-0.117	0.235	0.147582	-0.117	0.235	0	-0.117	0.235	0.0983882	-0.117	0.235
0.1	-0.119	0.24	-0.0491941	-0.119	0.24	-0.122985	-0.119	0.24	-0.295165	-0.119	0.24
0.37	-0.122	0.245	0	-0.122	0.245	-0.0245971	-0.122	0.245	-0.196776	-0.122	0.245
0.25	-0.124	0.25	0.196776	-0.124	0.25	0.0983882	-0.124	0.25	0.0737912	-0.124	0.25
0.05	-0.127	0.255	-0.0737912	-0.127	0.255	-0.0491941	-0.127	0.255	-0.245971	-0.127	0.255
0.44	-0.129	0.26	0.147582	-0.129	0.26	0.221374	-0.129	0.26	0.122985	-0.129	0.26
0.17	-0.132	0.265	0.122985	-0.132	0.265	0.172179	-0.132	0.265	0.147582	-0.132	0.265
0.32	-0.134	0.27	-0.0983882	-0.134	0.27	0	-0.134	0.27	-0.0983882	-0.134	0.27
0.44	-0.137	0.275	0.270568	-0.137	0.275	0.270568	-0.137	0.275	0.368956	-0.137	0.275
0.1	-0.139	0.28	-0.0491941	-0.139	0.28	-0.0983882	-0.139	0.28	0	-0.139	0.28
0.32	-0.142	0.285	0.0737912	-0.142	0.285	0.0245971	-0.142	0.285	0.0491941	-0.142	0.285
0.2	-0.144	0.29	0.221374	-0.144	0.29	0.0983882	-0.144	0.29	0.245971	-0.144	0.29
0.05	-0.147	0.295	-0.0737912	-0.147	0.295	-0.172179	-0.147	0.295	-0.172179	-0.147	0.295
0.3	-0.149	0.3	0.172179	-0.149	0.3	0.122985	-0.149	0.3	0.147582	-0.149	0.3
0.15	-0.152	0.305	0	-0.152	0.305	-0.0737912	-0.152	0.305	0.0245971	-0.152	0.305
0.2	-0.154	0.31	-0.0983882	-0.154	0.31	-0.122985	-0.154	0.31	-0.196776	-0.154	0.31
0.39	-0.157	0.315	0.172179	-0.157	0.315	0.172179	-0.157	0.315	0.147582	-0.157	0.315
0.12	-0.159	0.32	-0.0983882	-0.159	0.32	-0.147582	-0.159	0.32	-0.196776	-0.159	0.32
0.3	-0.162	0.325	0.0245971	-0.162	0.325	0.0491941	-0.162	0.325	-0.122985	-0.162	0.325
0.3	-0.164	0.33	0.172179	-0.164	0.33	0.196776	-0.164	0.33	0.122985	-0.164	0.33
0.17	-0.167	0.335	-0.0737912	-0.167	0.335	-0.0491941	-0.167	0.335	-0.147582	-0.167	0.335
0.49	-0.169	0.34	0.245971	-0.169	0.34	0.344359	-0.169	0.34	0.147582	-0.169	0.34
0.32	-0.172	0.345	0.122985	-0.172	0.345	0.0737912	-0.172	0.345	0.0983882	-0.172	0.345
0.37	-0.174	0.35	0	-0.174	0.35	-0.0245971	-0.174	0.35	-0.0983882	-0.174	0.35
0.42	-0.177	0.355	0.245971	-0.177	0.355	0.221374	-0.177	0.355	0.221374	-0.177	0.355
0.22	-0.179	0.36	-0.122985	-0.179	0.36	-0.196776	-0.179	0.36	-0.0737912	-0.179	0.36
0.32	-0.182	0.365	0.0491941	-0.182	0.365	0.0245971	-0.182	0.365	0	-0.182	0.365
0.27	-0.184	0.37	0.221374	-0.184	0.37	0.0983882	-0.184	0.37	0.172179	-0.184	0.37
0.12	-0.187	0.375	-0.0737912	-0.187	0.375	-0.172179	-0.187	0.375	-0.122985	-0.187	0.375
0.34	-0.189	0.38	0.196776	-0.189	0.38	0.221374	-0.189	0.38	0.0737912	-0.189	0.38
0.22	-0.192	0.385	0	-0.192	0.385	0.295165	-0.192	0.385	-0.0245971	-0.192	0.385
0.27	-0.194	0.39	-0.0983882	-0.194	0.39	0.245971	-0.194	0.39	-0.147582	-0.194	0.39
0.42	-0.197	0.395	0.270568	-0.197	0.395	-0.787106	-0.197	0.395	0.147582	-0.197	0.395
0.25	-0.199	0.4	-0.147582	-0.199	0.4	0.368956	-0.199	0.4	-0.0737912	-0.199	0.4
0.47	-0.202	0.405	-0.0491941	-0.202	0.405	0.122985	-0.202	0.405	-0.0245971	-0.202	0.405
0.37	-0.204	0.41	0.196776	-0.204	0.41	-0.442747	-0.204	0.41	0.147582	-0.204	0.41
0.39	-0.207	0.415	-0.0983882	-0.207	0.415	0.639524	-0.207	0.415	-0.0737912	-0.207	0.415
0.57	-0.209	0.42	0.270568	-0.209	0.42	-0.295165	-0.209	0.42	0.196776	-0.209	0.42
0.37	-0.212	0.425	0.147582	-0.212	0.425	0.590329	-0.212	0.425	0.172179	-0.212	0.425
0.42	-0.214	0.43	-0.122985	-0.214	0.43	-0.0491941	-0.214	0.43	0	-0.214	0.43
0.44	-0.217	0.435	0.245971	-0.217	0.435	-0.0245971	-0.217	0.435	0.270568	-0.217	0.435
0.22	-0.219	0.44	-0.0983882	-0.219	0.44	0.196776	-0.219	0.44	-0.0245971	-0.219	0.44
0.44	-0.222	0.445	0.0245971	-0.222	0.445	-0.541135	-0.222	0.445	0.0491941	-0.222	0.445
0.34	-0.224	0.45	0.221374	-0.224	0.45	0.221374	-0.224	0.45	0.172179	-0.224	0.45
0.37	-0.227	0.455	-0.172179	-0.227	0.455	-0.590329	-0.227	0.455	-0.147582	-0.227	0.455
0.59	-0.229	0.46	0.196776	-0.229	0.46	0	-0.229	0.46	0.0491941	-0.229	0.46
0.44	-0.232	0.465	0.147582	-0.232	0.465	0.147582	-0.232	0.465	-0.0245971	-0.232	0.465
0.64	-0.234	0.47	-0.0737912	-0.234	0.47	-0.491941	-0.234	0.47	-0.0983882	-0.234	0.47
0.64	-0.237	0.475	0.344359	-0.237	0.475	0.368956	-0.237	0.475	0.147582	-0.237	0.475
0.42	-0.239	0.48	-0.0491941	-0.239	0.48	-0.221374	-0.239	0.48	-0.147582	-0.239	0.48
0.57	-0.242	0.485	0.0491941	-0.242	0.485	-0.0245971	-0.242	0.485	0	-0.242	0.485
0.39	-0.244	0.49	0.295165	-0.244	0.49	0.467344	-0.244	0.49	0.172179	-0.244	0.49
0.39	-0.247	0.495	-0.0983882	-0.247	0.495	-0.270568	-0.247	0.495	-0.0491941	-0.247	0.495
0.54	-0.249	0.5	0.245971	-0.249	0.5	0.319762	-0.249	0.5	0.270568	-0.249	0.5
0.3	-0.252	0.505	0.172179	-0.252	0.505	0.295165	-0.252	0.505	0.172179	-0.252	0.505
0.47	-0.254	0.51	-0.0737912	-0.254	0.51	-0.172179	-0.254	0.51	0.122985	-0.254	0.51
0.52	-0.257	0.515	0.319762	-0.257	0.515	0.541135	-0.257	0.515	0.368956	-0.257	0.515
0.34	-0.259	0.52	-0.0245971	-0.259	0.52	-0.172179	-0.259	0.52	-0.0491941	-0.259	0.52
0.69	-0.262	0.525	0.0491941	-0.262	0.525	0	-0.262	0.525	0.0737912	-0.262	0.525
0.47	-0.264	0.53	0.245971	-0.264	0.53	0.295165	-0.264	0.53	0.147582	-0.264	0.53
0.44	-0.267	0.535	-0.0983882	-0.267	0.535	-0.467344	-0.267	0.535	-0.0983882	-0.267	0.535
0.74	-0.269	0.54	0.245971	-0.269	0.54	0.196776	-0.269	0.54	0.196776	-0.269	0.54
0.49	-0.272	0.545	0.172179	-0.272	0.545	-0.0491941	-0.272	0.545	0	-0.272	0.545
0.76	-0.274	0.55	-0.0491941	-0.274	0.55	-0.0737912	-0.274	0.55	-0.0983882	-0.274	0.55
0.81	-0.277	0.555	0.270568	-0.277	0.555	0.41815	-0.277	0.555	0.221374	-0.277	0.555
0.54	-0.279	0.56	0	-0.279	0.56	-0.270568	-0.279	0.56	-0.196776	-0.279	0.56
0.84	-0.282	0.565	0	-0.282	0.565	0.172179	-0.282	0.565	0	-0.282	0.565
0.59	-0.284	0.57	0.221374	-0.284	0.57	0.122985	-0.284	0.57	0.0983882	-0.284	0.57
0.57	-0.287	0.575	-0.122985	-0.287	0.575	-0.0245971	-0.287	0.575	-0.172179	-0.287	0.575
0.79	-0.289	0.58	0.172179	-0.289	0.58	0.270568	-0.289	0.58	0.245971	-0.289	0.58
0.39	-0.292	0.585	0.147582	-0.292	0.585	0.0491941	-0.292	0.585	0.0737912	-0.292	0.585
0.61	-0.294	0.59	-0.0491941	-0.294	0.59	0.122985	-0.294	0.59	-0.0737912	-0.294	0.59
0.66	-0.297	0.595	0.245971	-0.297	0.595	-0.122985	-0.297	0.595	0.245971	-0.297	0.595
0.32	-0.299	0.6	-0.0245971	-0.299	0.6	0.221374	-0.299	0.6	-0.147582	-0.299	0.6
0.69	-0.302	0.605	0.0491941	-0.302	0.605	-0.0737912	-0.302	0.605	0.0737912	-0.302	0.605
0.47	-0.304	0.61	0.270568	-0.304	0.61	0.0491941	-0.304	0.61	0.221374	-0.304	0.61
0.44	-0.307	0.615	-0.0491941	-0.307	0.615	0.196776	-0.307	0.615	-0.122985	-0.307	0.615
0.84	-0.309	0.62	0.122985	-0.309	0.62	-0.122985	-0.309	0.62	0.270568	-0.309	0.62
0.64	-0.312	0.625	0.0737912	-0.312	0.625	0.368956	-0.312	0.625	0.0983882	-0.312	0.625
0.84	-0.314	0.63	-0.172179	-0.314	0.63	-0.172179	-0.314	0.63	-0.0491941	-0.314	0.63
1.06	-0.317	0.635	0.147582	-0.317	0.635	0.122985	-0.317	0.635	0.344359	-0.317	0.635
0.74	-0.319	0.64	-0.147582	-0.319	0.64	0.0245971	-0.319	0.64	-0.0491941	-0.319	0.64
1.06	-0.322	0.645	-0.0737912	-0.322	0.645	-0.221374	-0.322	0.645	0.0245971	-0.322	0.645
0.89	-0.324	0.65	0.221374	-0.324	0.65	0.319762	-0.324	0.65	0.270568	-0.324	0.65
0.64	-0.327	0.655	0.0491941	-0.327	0.655	-0.196776	-0.327	0.655	-0.221374	-0.327	0.655
0.91	-0.329	0.66	0.270568	-0.329	0.66	0.147582	-0.329	0.66	0.147582	-0.329	0.66
0.59	-0.332	0.665	0.319762	-0.332	0.665	0.147582	-0.332	0.665	0.0737912	-0.332	0.665
0.69	-0.334	0.67	0.147582	-0.334	0.67	-0.172179	-0.334	0.67	-0.221374	-0.334	0.67
0.84	-0.337	0.675	0.368956	-0.337	0.675	0.245971	-0.337	0.675	0.221374	-0.337	0.675
0.57	-0.339	0.68	0.0737912	-0.339	0.68	-0.122985	-0.339	0.68	-0.196776	-0.339	0.68
0.91	-0.342	0.685	0.0737912	-0.342	0.685	0.0737912	-0.342	0.685	0	-0.342	0.685
0.89	-0.344	0.69	0.245971	-0.344	0.69	0.295165	-0.344	0.69	0.221374	-0.344	0.69
0.79	-0.347	0.695	-0.0245971	-0.347	0.695	0	-0.347	0.695	-0.172179	-0.347	0.695
1.03	-0.349	0.7	0.196776	-0.349	0.7	0.319762	-0.349	0.7	0.221374	-0.349	0.7
0.86	-0.352	0.705	0.122985	-0.352	0.705	0.147582	-0.352	0.705	0.172179	-0.352	0.705
0.79	-0.354	0.71	-0.0245971	-0.354	0.71	0	-0.354	0.71	-0.0491941	-0.354	0.71
1.01	-0.357	0.715	0.270568	-0.357	0.715	0.172179	-0.357	0.715	0.344359	-0.357	0.715
0.69	-0.359	0.72	-0.0491941	-0.359	0.72	-0.196776	-0.359	0.72	-0.0983882	-0.359	0.72
0.89	-0.362	0.725	0.147582	-0.362	0.725	-0.147582	-0.362	0.725	-0.0491941	-0.362	0.725
0.86	-0.364	0.73	0.319762	-0.364	0.73	0.0491941	-0.364	0.73	0.196776	-0.364	0.73
0.66	-0.367	0.735	0.0737912	-0.367	0.735	-0.172179	-0.367	0.735	-0.172179	-0.367	0.735
0.91	-0.369	0.74	0.295165	-0.369	0.74	0.196776	-0.369	0.74	0.196776	-0.369	0.74
0.81	-0.372	0.745	0.196776	-0.372	0.745	0.0737912	-0.372	0.745	0.0983882	-0.372	0.745
0.84	-0.374	0.75	0.0983882	-0.374	0.75	-0.0491941	-0.374	0.75	-0.122985	-0.374	0.75
1.08	-0.377	0.755	0.344359	-0.377	0.755	0.319762	-0.377	0.755	0.245971	-0.377	0.755
0.86	-0.379	0.76	0	-0.379	0.76	-0.0245971	-0.379	0.76	-0.0491941	-0.379	0.76
1.06	-0.382	0.765	0.0983882	-0.382	0.765	0.270568	-0.382	0.765	-0.0245971	-0.382	0.765
1.03	-0.384	0.77	0.196776	-0.384	0.77	0.147582	-0.384	0.77	0.196776	-0.384	0.77
0.93	-0.387	0.775	-0.0491941	-0.387	0.775	-0.147582	-0.387	0.775	-0.172179	-0.387	0.775
1.2	-0.389	0.78	0.245971	-0.389	0.78	0.221374	-0.389	0.78	0.0983882	-0.389	0.78
1.16	-0.392	0.785	0.0737912	-0.392	0.785	-0.0737912	-0.392	0.785	0.0737912	-0.392	0.785
1.18	-0.394	0.79	0	-0.394	0.79	-0.122985	-0.394	0.79	-0.122985	-0.394	0.79
1.3	-0.397	0.795	0.344359	-0.397	0.795	-0.172179	-0.397	0.795	0.122985	-0.397	0.795
1.03	-0.399	0.8	0.0491941	-0.399	0.8	-0.295165	-0.399	0.8	-0.0983882	-0.399	0.8
1.08	-0.402	0.805	0.221374	-0.402	0.805	0	-0.402	0.805	-0.0491941	-0.402	0.805
0.93	-0.404	0.81	0.319762	-0.404	0.81	0.0245971	-0.404	0.81	0.196776	-0.404	0.81
0.89	-0.407	0.815	0.0983882	-0.407	0.815	-0.122985	-0.407	0.815	0	-0.407	0.815
1.11	-0.409	0.82	0.442747	-0.409	0.82	0.147582	-0.409	0.82	0.270568	-0.409	0.82
0.98	-0.412	0.825	0.319762	-0.412	0.825	0.147582	-0.412	0.825	0.295165	-0.412	0.825
1.11	-0.414	0.83	0.0983882	-0.414	0.83	0	-0.414	0.83	0.0737912	-0.414	0.83
1.13	-0.417	0.835	0.393553	-0.417	0.835	0.196776	-0.417	0.835	0.344359	-0.417	0.835
0.96	-0.419	0.84	0	-0.419	0.84	-0.0245971	-0.419	0.84	0.0983882	-0.419	0.84
1.16	-0.422	0.845	0.172179	-0.422	0.845	0.0737912	-0.422	0.845	0.0737912	-0.422	0.845
1.08	-0.424	0.85	0.295165	-0.424	0.85	0.245971	-0.424	0.85	0.245971	-0.424	0.85
1.08	-0.427	0.855	-0.0245971	-0.427	0.855	-0.245971	-0.427	0.855	-0.0245971	-0.427	0.855
1.33	-0.429	0.86	0.319762	-0.429	0.86	0.196776	-0.429	0.86	0.147582	-0.429	0.86
1.25	-0.432	0.865	0.122985	-0.432	0.865	0.0245971	-0.432	0.865	0.0491941	-0.432	0.865
1.5	-0.434	0.87	0	-0.434	0.87	-0.172179	-0.434	0.87	-0.147582	-0.434	0.87
1.5	-0.437	0.875	0.393553	-0.437	0.875	0.221374	-0.437	0.875	0.122985	-0.437	0.875
1.38	-0.439	0.88	-0.0491941	-0.439	0.88	-0.295165	-0.439	0.88	-0.0737912	-0.439	0.88
1.5	-0.442	0.885	0.0983882	-0.442	0.885	0	-0.442	0.885	-0.0491941	-0.442	0.885
1.35	-0.444	0.89	0.344359	-0.444	0.89	0.196776	-0.444	0.89	0.147582	-0.444	0.89
1.4	-0.447	0.895	0.0245971	-0.447	0.895	-0.0737912	-0.447	0.895	-0.0491941	-0.447	0.895
1.52	-0.449	0.9	0.467344	-0.449	0.9	0.319762	-0.449	0.9	0.221374	-0.449	0.9
1.3	-0.452	0.905	0.368956	-0.452	0.905	0.172179	-0.452	0.905	0.196776	-0.452	0.905
1.45	-0.454	0.91	0.0983882	-0.454	0.91	0	-0.454	0.91	0	-0.454	0.91
1.4	-0.457	0.915	0.41815	-0.457	0.915	0.270568	-0.457	0.915	0.245971	-0.457	0.915
1.25	-0.459	0.92	0	-0.459	0.92	-0.0983882	-0.459	0.92	-0.0245971	-0.459	0.92
1.55	-0.462	0.925	0.122985	-0.462	0.925	0	-0.462	0.925	0.122985	-0.462	0.925
1.3	-0.464	0.93	0.368956	-0.464	0.93	0.196776	-0.464	0.93	0.196776	-0.464	0.93
1.28	-0.467	0.935	0	-0.467	0.935	-0.196776	-0.467	0.935	-0.0491941	-0.467	0.935
1.52	-0.469	0.94	0.393553	-0.469	0.94	0.196776	-0.469	0.94	0.196776	-0.469	0.94
1.33	-0.472	0.945	0.245971	-0.472	0.945	0	-0.472	0.945	0	-0.472	0.945
1.55	-0.474	0.95	0	-0.474	0.95	-0.221374	-0.474	0.95	-0.0983882	-0.474	0.95
1.62	-0.477	0.955	0.368956	-0.477	0.955	0.245971	-0.477	0.955	0.172179	-0.477	0.955
1.48	-0.479	0.96	0	-0.479	0.96	-0.172179	-0.479	0.96	-0.0737912	-0.479	0.96
1.77	-0.482	0.965	0.122985	-0.482	0.965	-0.0245971	-0.482	0.965	0.122985	-0.482	0.965
1.6	-0.484	0.97	0.393553	-0.484	0.97	0.295165	-0.484	0.97	0.319762	-0.484	0.97
1.6	-0.487	0.975	0.0491941	-0.487	0.975	-0.0491941	-0.487	0.975	0.0737912	-0.487	0.975
1.87	-0.489	0.98	0.368956	-0.489	0.98	0.368956	-0.489	0.98	0.393553	-0.489	0.98
1.52	-0.492	0.985	0.295165	-0.492	0.985	0.221374	-0.492	0.985	0.172179	-0.492	0.985
1.72	-0.494	0.99	0	-0.494	0.99	-0.0737912	-0.494	0.99	0.0245971	-0.494	0.99
1.77	-0.497	0.995	0.393553	-0.497	0.995	0.368956	-0.497	0.995	0.245971	-0.497	0.995
1.48	-0.499	1	0.0491941	-0.499	1	0.0491941	-0.499	1	-0.0983882	-0.499	1
1.77	-0.502	1.005	0.122985	-0.502	1.005	0.172179	-0.502	1.005	0.0737912	-0.502	1.005
1.52	-0.504	1.01	0.368956	-0.504	1.01	0.319762	-0.504	1.01	0.147582	-0.504	1.01
1.4	-0.507	1.015	0.0737912	-0.507	1.015	-0.0245971	-0.507	1.015	-0.147582	-0.507	1.015
1.8	-0.509	1.02	0.368956	-0.509	1.02	0.0983882	-0.509	1.02	0.172179	-0.509	1.02
1.48	-0.512	1.025	0.319762	-0.512	1.025	0	-0.512	1.025	-0.0245971	-0.512	1.025
1.72	-0.514	1.03	0.122985	-0.514	1.03	-0.295165	-0.514	1.03	-0.172179	-0.514	1.03
1.89	-0.517	1.035	0.442747	-0.517	1.035	0.0245971	-0.517	1.035	0.196776	-0.517	1.035
1.6	-0.519	1.04	0.147582	-0.519	1.04	-0.172179	-0.519	1.04	-0.172179	-0.519	1.04
1.99	-0.522	1.045	0.147582	-0.522	1.045	-0.147582	-0.522	1.045	0.0983882	-0.522	1.045
1.82	-0.524	1.05	0.393553	-0.524	1.05	0.319762	-0.524	1.05	0.344359	-0.524	1.05
1.77	-0.527	1.055	0.147582	-0.527	1.055	0	-0.527	1.055	0.0491941	-0.527	1.055
2.09	-0.529	1.06	0.344359	-0.529	1.06	0.270568	-0.529	1.06	0.41815	-0.529	1.06
1.75	-0.532	1.065	0.319762	-0.532	1.065	0.245971	-0.532	1.065	0.221374	-0.532	1.065
1.89	-0.534	1.07	0	-0.534	1.07	-0.122985	-0.534	1.07	-0.0491941	-0.534	1.07
2.04	-0.537	1.075	0.368956	-0.537	1.075	0.221374	-0.537	1.075	0.270568	-0.537	1.075
1.65	-0.539	1.08	0.0491941	-0.539	1.08	-0.172179	-0.539	1.08	-0.147582	-0.539	1.08
1.92	-0.542	1.085	0.122985	-0.542	1.085	-0.147582	-0.542	1.085	0.0245971	-0.542	1.085
1.77	-0.544	1.09	0.344359	-0.544	1.09	0	-0.544	1.09	0.245971	-0.544	1.09
1.65	-0.547	1.095	0.0737912	-0.547	1.095	-0.270568	-0.547	1.095	-0.0983882	-0.547	1.095
1.99	-0.549	1.1	0.344359	-0.549	1.1	0.0737912	-0.549	1.1	0.319762	-0.549	1.1
1.77	-0.552	1.105	0.319762	-0.552	1.105	0	-0.552	1.105	0.0983882	-0.552	1.105
1.92	-0.554	1.11	0.122985	-0.554	1.11	-0.0983882	-0.554	1.11	-0.172179	-0.554	1.11
2.14	-0.557	1.115	0.393553	-0.557	1.115	0.147582	-0.557	1.115	0.196776	-0.557	1.115
1.87	-0.559	1.12	0.122985	-0.559	1.12	-0.0491941	-0.559	1.12	-0.196776	-0.559	1.12
2.16	-0.562	1.125	0.147582	-0.562	1.125	0.0245971	-0.562	1.125	0	-0.562	1.125
2.19	-0.564	1.13	0.344359	-0.564	1.13	0.270568	-0.564	1.13	0.295165	-0.564	1.13
2.07	-0.567	1.135	0.0491941	-0.567	1.135	0.0491941	-0.567	1.135	-0.0737912	-0.567	1.135
2.39	-0.569	1.14	0.245971	-0.569	1.14	0.172179	-0.569	1.14	0.319762	-0.569	1.14
2.19	-0.572	1.145	0.221374	-0.572	1.145	0.122985	-0.572	1.145	0.147582	-0.572	1.145
2.19	-0.574	1.15	0.0737912	-0.574	1.15	-0.122985	-0.574	1.15	-0.0983882	-0.574	1.15
2.39	-0.577	1.155	0.393553	-0.577	1.155	0.0737912	-0.577	1.155	0.295165	-0.577	1.155
2.09	-0.579	1.16	0.122985	-0.579	1.16	-0.196776	-0.579	1.16	-0.147582	-0.579	1.16
2.34	-0.582	1.165	0.270568	-0.582	1.165	-0.172179	-0.582	1.165	-0.0491941	-0.582	1.165
2.34	-0.584	1.17	0.393553	-0.584	1.17	0.0983882	-0.584	1.17	0.221374	-0.584	1.17
2.21	-0.587	1.175	0.196776	-0.587	1.175	-0.0983882	-0.587	1.175	-0.0245971	-0.587	1.175
2.43	-0.589	1.18	0.41815	-0.589	1.18	0.196776	-0.589	1.18	0.295165	-0.589	1.18
2.26	-0.592	1.185	0.319762	-0.592	1.185	0.147582	-0.592	1.185	0.245971	-0.592	1.185
2.31	-0.594	1.19	0.196776	-0.594	1.19	0.0737912	-0.594	1.19	0	-0.594	1.19
2.51	-0.597	1.195	0.516538	-0.597	1.195	0.368956	-0.597	1.195	0.368956	-0.597	1.195
2.31	-0.599	1.2	0.196776	-0.599	1.2	0.0245971	-0.599	1.2	0.0737912	-0.599	1.2
2.46	-0.602	1.205	0.368956	-0.602	1.205	0.147582	-0.602	1.205	0.0491941	-0.602	1.205
2.48	-0.604	1.21	0.442747	-0.604	1.21	0.196776	-0.604	1.21	0.344359	-0.604	1.21
2.36	-0.607	1.215	0.147582	-0.607	1.215	0	-0.607	1.215	0	-0.607	1.215
2.53	-0.609	1.22	0.393553	-0.609	1.22	0.196776	-0.609	1.22	0.319762	-0.609	1.22
2.41	-0.612	1.225	0.221374	-0.612	1.225	0.0245971	-0.612	1.225	0.245971	-0.612	1.225
2.46	-0.614	1.23	0.0737912	-0.614	1.23	-0.0491941	-0.614	1.23	0	-0.614	1.23
2.51	-0.617	1.235	0.344359	-0.617	1.235	0.0737912	-0.617	1.235	0.245971	-0.617	1.235
2.34	-0.619	1.24	0.0983882	-0.619	1.24	-0.122985	-0.619	1.24	0	-0.619	1.24
2.58	-0.622	1.245	0.295165	-0.622	1.245	0.0245971	-0.622	1.245	0	-0.622	1.245
2.53	-0.624	1.25	0.491941	-0.624	1.25	0.147582	-0.624	1.25	0.245971	-0.624	1.25
2.51	-0.627	1.255	0.196776	-0.627	1.255	-0.0491941	-0.627	1.255	-0.0491941	-0.627	1.255
2.66	-0.629	1.26	0.516538	-0.629	1.26	0.196776	-0.629	1.26	0.122985	-0.629	1.26
2.68	-0.632	1.265	0.344359	-0.632	1.265	0.147582	-0.632	1.265	0.122985	-0.632	1.265
2.8	-0.634	1.27	0.147582	-0.634	1.27	0.0491941	-0.634	1.27	-0.0737912	-0.634	1.27
2.88	-0.637	1.275	0.467344	-0.637	1.275	0.344359	-0.637	1.275	0.221374	-0.637	1.275
2.73	-0.639	1.28	0.0737912	-0.639	1.28	0	-0.639	1.28	0	-0.639	1.28
2.8	-0.642	1.285	0.221374	-0.642	1.285	0.0983882	-0.642	1.285	0.0245971	-0.642	1.285
2.63	-0.644	1.29	0.442747	-0.644	1.29	0.245971	-0.644	1.29	0.270568	-0.644	1.29
2.63	-0.647	1.295	0.122985	-0.647	1.295	-0.122985	-0.647	1.295	0	-0.647	1.295
2.85	-0.649	1.3	0.491941	-0.649	1.3	0.221374	-0.649	1.3	0.245971	-0.649	1.3
2.7	-0.652	1.305	0.344359	-0.652	1.305	0.0245971	-0.652	1.305	0.172179	-0.652	1.305
2.9	-0.654	1.31	0.147582	-0.654	1.31	-0.122985	-0.654	1.31	-0.0245971	-0.654	1.31
2.88	-0.657	1.315	0.516538	-0.657	1.315	0.221374	-0.657	1.315	0.221374	-0.657	1.315
2.7	-0.659	1.32	0.122985	-0.659	1.32	-0.122985	-0.659	1.32	0.0245971	-0.659	1.32
2.93	-0.662	1.325	0.295165	-0.662	1.325	0.0737912	-0.662	1.325	0.147582	-0.662	1.325
2.75	-0.664	1.33	0.516538	-0.664	1.33	0.221374	-0.664	1.33	0.319762	-0.664	1.33
2.8	-0.667	1.335	0.122985	-0.667	1.335	-0.0491941	-0.667	1.335	0	-0.667	1.335
2.98	-0.669	1.34	0.541135	-0.669	1.34	0.295165	-0.669	1.34	0.221374	-0.669	1.34
2.9	-0.672	1.345	0.368956	-0.672	1.345	0.122985	-0.672	1.345	0.0737912	-0.672	1.345
3.1	-0.674	1.35	0.0983882	-0.674	1.35	-0.0245971	-0.674	1.35	0	-0.674	1.35
3.15	-0.677	1.355	0.541135	-0.677	1.355	0.344359	-0.677	1.355	0.221374	-0.677	1.355
2.88	-0.679	1.36	0.0737912	-0.679	1.36	-0.0245971	-0.679	1.36	-0.0245971	-0.679	1.36
3.1	-0.682	1.365	0.270568	-0.682	1.365	0.0491941	-0.682	1.365	0.147582	-0.682	1.365
2.83	-0.684	1.37	0.541135	-0.684	1.37	0.221374	-0.684	1.37	0.295165	-0.684	1.37
2.88	-0.687	1.375	0.196776	-0.687	1.375	-0.147582	-0.687	1.375	0.0983882	-0.687	1.375
3.12	-0.689	1.38	0.565732	-0.689	1.38	0.196776	-0.689	1.38	0.368956	-0.689	1.38
2.93	-0.692	1.385	0.491941	-0.692	1.385	0.122985	-0.692	1.385	0.196776	-0.692	1.385
3.2	-0.694	1.39	0.221374	-0.694	1.39	-0.0983882	-0.694	1.39	0	-0.694	1.39
3.3	-0.697	1.395	0.590329	-0.697	1.395	0.270568	-0.697	1.395	0.221374	-0.697	1.395
3.07	-0.699	1.4	0.172179	-0.699	1.4	-0.122985	-0.699	1.4	-0.0737912	-0.699	1.4
3.44	-0.702	1.405	0.295165	-0.702	1.405	0	-0.702	1.405	0.0983882	-0.702	1.405
3.25	-0.704	1.41	0.491941	-0.704	1.41	0.245971	-0.704	1.41	0.221374	-0.704	1.41
3.17	-0.707	1.415	0.122985	-0.707	1.415	-0.0983882	-0.707	1.415	0	-0.707	1.415
3.42	-0.709	1.42	0.41815	-0.709	1.42	0.245971	-0.709	1.42	0.319762	-0.709	1.42
3.2	-0.712	1.425	0.344359	-0.712	1.425	0.0983882	-0.712	1.425	0.0983882	-0.712	1.425
3.37	-0.714	1.43	0.122985	-0.714	1.43	-0.172179	-0.714	1.43	0.0245971	-0.714	1.43
3.49	-0.717	1.435	0.467344	-0.717	1.435	0.221374	-0.717	1.435	0.270568	-0.717	1.435
3.17	-0.719	1.44	0.147582	-0.719	1.44	-0.147582	-0.719	1.44	-0.122985	-0.719	1.44
3.42	-0.722	1.445	0.196776	-0.722	1.445	-0.0491941	-0.722	1.445	0.0983882	-0.722	1.445
3.2	-0.724	1.45	0.541135	-0.724	1.45	0.172179	-0.724	1.45	0.221374	-0.724	1.45
3.12	-0.727	1.455	0.270568	-0.727	1.455	-0.122985	-0.727	1.455	-0.0245971	-0.727	1.455
3.47	-0.729	1.46	0.541135	-0.729	1.46	0.172179	-0.729	1.46	0.319762	-0.729	1.46
3.27	-0.732	1.465	0.590329	-0.732	1.465	0.196776	-0.732	1.465	0.147582	-0.732	1.465
3.47	-0.734	1.47	0.221374	-0.734	1.47	-0.0983882	-0.734	1.47	0	-0.734	1.47
3.71	-0.737	1.475	0.516538	-0.737	1.475	0.295165	-0.737	1.475	0.319762	-0.737	1.475
3.44	-0.739	1.48	0.270568	-0.739	1.48	0	-0.739	1.48	-0.0491941	-0.739	1.48
3.86	-0.742	1.485	0.270568	-0.742	1.485	0.0491941	-0.742	1.485	0.122985	-0.742	1.485
3.71	-0.744	1.49	0.467344	-0.744	1.49	0.319762	-0.744	1.49	0.295165	-0.744	1.49
3.57	-0.747	1.495	0.122985	-0.747	1.495	-0.0737912	-0.747	1.495	-0.0737912	-0.747	1.495
3.86	-0.749	1.5	0.319762	-0.749	1.5	0.172179	-0.749	1.5	0.344359	-0.749	1.5
3.54	-0.752	1.505	0.319762	-0.752	1.505	0.122985	-0.752	1.505	0.245971	-0.752	1.505
3.64	-0.754	1.51	0.0983882	-0.754	1.51	-0.0737912	-0.754	1.51	0.0245971	-0.754	1.51
3.74	-0.757	1.515	0.516538	-0.757	1.515	0.245971	-0.757	1.515	0.393553	-0.757	1.515
3.37	-0.759	1.52	0.319762	-0.759	1.52	-0.0245971	-0.759	1.52	-0.0491941	-0.759	1.52
3.64	-0.762	1.525	0.344359	-0.762	1.525	0	-0.762	1.525	0.0245971	-0.762	1.525
3.57	-0.764	1.53	0.565732	-0.764	1.53	0.270568	-0.764	1.53	0.270568	-0.764	1.53
3.47	-0.767	1.535	0.319762	-0.767	1.535	-0.0245971	-0.767	1.535	-0.0983882	-0.767	1.535
3.84	-0.769	1.54	0.491941	-0.769	1.54	0.245971	-0.769	1.54	0.295165	-0.769	1.54
3.64	-0.772	1.545	0.467344	-0.772	1.545	0.196776	-0.772	1.545	0.172179	-0.772	1.545
3.76	-0.774	1.55	0.245971	-0.774	1.55	-0.0737912	-0.774	1.55	-0.0245971	-0.774	1.55
3.98	-0.777	1.555	0.516538	-0.777	1.555	0.295165	-0.777	1.555	0.442747	-0.777	1.555
3.74	-0.779	1.56	0.319762	-0.779	1.56	0.0737912	-0.779	1.56	0.0245971	-0.779	1.56
3.98	-0.782	1.565	0.368956	-0.782	1.565	0.0983882	-0.782	1.565	0.0983882	-0.782	1.565
3.96	-0.784	1.57	0.565732	-0.784	1.57	0.221374	-0.784	1.57	0.344359	-0.784	1.57
3.79	-0.787	1.575	0.245971	-0.787	1.575	-0.122985	-0.787	1.575	-0.0983882	-0.787	1.575
4.06	-0.789	1.58	0.516538	-0.789	1.58	0.0737912	-0.789	1.58	0.319762	-0.789	1.58
3.93	-0.792	1.585	0.393553	-0.792	1.585	0.0245971	-0.792	1.585	0.221374	-0.792	1.585
3.96	-0.794	1.59	0.295165	-0.794	1.59	-0.0737912	-0.794	1.59	-0.0245971	-0.794	1.59
4.18	-0.797	1.595	0.614927	-0.797	1.595	0.172179	-0.797	1.595	0.368956	-0.797	1.595
3.91	-0.799	1.6	0.295165	-0.799	1.6	-0.0983882	-0.799	1.6	0	-0.799	1.6
4.01	-0.802	1.605	0.368956	-0.802	1.605	0	-0.802	1.605	0.0983882	-0.802	1.605
3.89	-0.804	1.61	0.491941	-0.804	1.61	0.245971	-0.804	1.61	0.295165	-0.804	1.61
3.74	-0.807	1.615	0.270568	-0.807	1.615	0.0491941	-0.807	1.615	-0.0737912	-0.807	1.615
4.01	-0.809	1.62	0.516538	-0.809	1.62	0.245971	-0.809	1.62	0.245971	-0.809	1.62
3.91	-0.812	1.625	0.368956	-0.812	1.625	0.122985	-0.812	1.625	0.221374	-0.812	1.625
4.01	-0.814	1.63	0.221374	-0.814	1.63	-0.0491941	-0.814	1.63	0	-0.814	1.63
4.25	-0.817	1.635	0.565732	-0.817	1.635	0.172179	-0.817	1.635	0.344359	-0.817	1.635
4.06	-0.819	1.64	0.221374	-0.819	1.64	-0.0737912	-0.819	1.64	0.0491941	-0.819	1.64
4.23	-0.822	1.645	0.442747	-0.822	1.645	0.0245971	-0.822	1.645	0.0983882	-0.822	1.645
4.23	-0.824	1.65	0.516538	-0.824	1.65	0.147582	-0.824	1.65	0.368956	-0.824	1.65
4.18	-0.827	1.655	0.344359	-0.827	1.655	-0.0737912	-0.827	1.655	0	-0.827	1.655
4.4	-0.829	1.66	0.664121	-0.829	1.66	0.172179	-0.829	1.66	0.245971	-0.829	1.66
4.35	-0.832	1.665	0.467344	-0.832	1.665	0.0245971	-0.832	1.665	0.147582	-0.832	1.665
4.48	-0.834	1.67	0.344359	-0.834	1.67	-0.0491941	-0.834	1.67	-0.0245971	-0.834	1.67
4.6	-0.837	1.675	0.541135	-0.837	1.675	0.196776	-0.837	1.675	0.319762	-0.837	1.675
4.4	-0.839	1.68	0.295165	-0.839	1.68	-0.0491941	-0.839	1.68	0.0491941	-0.839	1.68
4.6	-0.842	1.685	0.442747	-0.842	1.685	0.0491941	-0.842	1.685	0.0491941	-0.842	1.685
4.48	-0.844	1.69	0.639524	-0.844	1.69	0.221374	-0.844	1.69	0.295165	-0.844	1.69
4.45	-0.847	1.695	0.41815	-0.847	1.695	0.0983882	-0.847	1.695	0.0491941	-0.847	1.695
4.57	-0.849	1.7	0.713315	-0.849	1.7	0.368956	-0.849	1.7	0.245971	-0.849	1.7
4.38	-0.852	1.705	0.590329	-0.852	1.705	0.196776	-0.852	1.705	0.245971	-0.852	1.705
4.5	-0.854	1.71	0.393553	-0.854	1.71	0	-0.854	1.71	0.0245971	-0.854	1.71
4.5	-0.857	1.715	0.664121	-0.857	1.715	0.221374	-0.857	1.715	0.270568	-0.857	1.715
4.4	-0.859	1.72	0.245971	-0.859	1.72	-0.0983882	-0.859	1.72	0.0245971	-0.859	1.72
4.6	-0.862	1.725	0.442747	-0.862	1.725	0	-0.862	1.725	0.0983882	-0.862	1.725
4.5	-0.864	1.73	0.565732	-0.864	1.73	0.122985	-0.864	1.73	0.319762	-0.864	1.73
4.65	-0.867	1.735	0.319762	-0.867	1.735	-0.0983882	-0.867	1.735	0.0983882	-0.867	1.735
4.89	-0.869	1.74	0.664121	-0.869	1.74	0.221374	-0.869	1.74	0.344359	-0.869	1.74
4.77	-0.872	1.745	0.516538	-0.872	1.745	0	-0.872	1.745	0.270568	-0.872	1.745
4.99	-0.874	1.75	0.368956	-0.874	1.75	-0.0491941	-0.874	1.75	0.270568	-0.874	1.75
4.99	-0.877	1.755	0.713315	-0.877	1.755	0.147582	-0.877	1.755	0.442747	-0.877	1.755
4.82	-0.879	1.76	0.368956	-0.879	1.76	-0.172179	-0.879	1.76	0.122985	-0.879	1.76
5.07	-0.882	1.765	0.467344	-0.882	1.765	0.0245971	-0.882	1.765	0.172179	-0.882	1.765
4.87	-0.884	1.77	0.811703	-0.884	1.77	0.221374	-0.884	1.77	0.270568	-0.884	1.77
4.92	-0.887	1.775	0.467344	-0.887	1.775	-0.0737912	-0.887	1.775	0.0491941	-0.887	1.775
5.07	-0.889	1.78	0.713315	-0.889	1.78	0.270568	-0.889	1.78	0.295165	-0.889	1.78
4.75	-0.892	1.785	0.639524	-0.892	1.785	0.0983882	-0.892	1.785	0.172179	-0.892	1.785
4.87	-0.894	1.79	0.245971	-0.894	1.79	-0.122985	-0.894	1.79	0	-0.894	1.79
4.82	-0.897	1.795	0.639524	-0.897	1.795	0.270568	-0.897	1.795	0.196776	-0.897	1.795
4.55	-0.899	1.8	0.319762	-0.899	1.8	-0.122985	-0.899	1.8	-0.0983882	-0.899	1.8
4.84	-0.902	1.805	0.442747	-0.902	1.805	0.0491941	-0.902	1.805	0	-0.902	1.805
4.62	-0.904	1.81	0.762509	-0.904	1.81	0.196776	-0.904	1.81	0.122985	-0.904	1.81
4.67	-0.907	1.815	0.295165	-0.907	1.815	-0.172179	-0.907	1.815	-0.0491941	-0.907	1.815
5.02	-0.909	1.82	0.713315	-0.909	1.82	0.245971	-0.909	1.82	0.245971	-0.909	1.82
4.75	-0.912	1.825	0.590329	-0.912	1.825	0.0983882	-0.912	1.825	0.147582	-0.912	1.825
5.07	-0.914	1.83	0.319762	-0.914	1.83	-0.0737912	-0.914	1.83	0.0491941	-0.914	1.83
5.14	-0.917	1.835	0.762509	-0.917	1.835	0.319762	-0.917	1.835	0.344359	-0.917	1.835
4.92	-0.919	1.84	0.270568	-0.919	1.84	-0.0737912	-0.919	1.84	0	-0.919	1.84
5.31	-0.922	1.845	0.393553	-0.922	1.845	0	-0.922	1.845	0.147582	-0.922	1.845
5.19	-0.924	1.85	0.664121	-0.924	1.85	0.319762	-0.924	1.85	0.245971	-0.924	1.85
5.14	-0.927	1.855	0.393553	-0.927	1.855	-0.0983882	-0.927	1.855	0	-0.927	1.855
5.41	-0.929	1.86	0.762509	-0.929	1.86	0.344359	-0.929	1.86	0.393553	-0.929	1.86
4.99	-0.932	1.865	0.664121	-0.932	1.865	0.172179	-0.932	1.865	0.196776	-0.932	1.865
5.09	-0.934	1.87	0.368956	-0.934	1.87	-0.0737912	-0.934	1.87	0.0737912	-0.934	1.87
5.14	-0.937	1.875	0.787106	-0.937	1.875	0.270568	-0.937	1.875	0.368956	-0.937	1.875
4.82	-0.939	1.88	0.467344	-0.939	1.88	-0.0983882	-0.939	1.88	0.0245971	-0.939	1.88
5.24	-0.942	1.885	0.565732	-0.942	1.885	0.0245971	-0.942	1.885	0.196776	-0.942	1.885
5.11	-0.944	1.89	0.762509	-0.944	1.89	0.319762	-0.944	1.89	0.344359	-0.944	1.89
5.14	-0.947	1.895	0.442747	-0.947	1.895	-0.0737912	-0.947	1.895	0	-0.947	1.895
5.61	-0.949	1.9	0.787106	-0.949	1.9	0.270568	-0.949	1.9	0.344359	-0.949	1.9
5.36	-0.952	1.905	0.737912	-0.952	1.905	0.221374	-0.952	1.905	0.221374	-0.952	1.905
5.53	-0.954	1.91	0.491941	-0.954	1.91	-0.0245971	-0.954	1.91	0.0491941	-0.954	1.91
5.68	-0.957	1.915	0.713315	-0.957	1.915	0.393553	-0.957	1.915	0.393553	-0.957	1.915
5.34	-0.959	1.92	0.295165	-0.959	1.92	-0.0491941	-0.959	1.92	-0.0737912	-0.959	1.92
5.61	-0.962	1.925	0.319762	-0.962	1.925	0.0245971	-0.962	1.925	0.147582	-0.962	1.925
5.46	-0.964	1.93	0.565732	-0.964	1.93	0.270568	-0.964	1.93	0.368956	-0.964	1.93
5.31	-0.967	1.935	0.295165	-0.967	1.935	-0.122985	-0.967	1.935	-0.0245971	-0.967	1.935
5.63	-0.969	1.94	0.565732	-0.969	1.94	0.147582	-0.969	1.94	0.393553	-0.969	1.94
5.29	-0.972	1.945	0.639524	-0.972	1.945	0.0737912	-0.972	1.945	0.196776	-0.972	1.945
5.39	-0.974	1.95	0.467344	-0.974	1.95	-0.122985	-0.974	1.95	0.0491941	-0.974	1.95
5.53	-0.977	1.955	0.811703	-0.977	1.955	0.196776	-0.977	1.955	0.41815	-0.977	1.955
5.21	-0.979	1.96	0.590329	-0.979	1.96	-0.0491941	-0.979	1.96	0.0245971	-0.979	1.96
5.51	-0.982	1.965	0.713315	-0.982	1.965	0.0245971	-0.982	1.965	0.172179	-0.982	1.965
5.53	-0.984	1.97	0.885494	-0.984	1.97	0.319762	-0.984	1.97	0.41815	-0.984	1.97
5.43	-0.987	1.975	0.590329	-0.987	1.975	0.0491941	-0.987	1.975	0	-0.987	1.975
5.88	-0.989	1.98	0.762509	-0.989	1.98	0.344359	-0.989	1.98	0.393553	-0.989	1.98
5.83	-0.992	1.985	0.737912	-0.992	1.985	0.319762	-0.992	1.985	0.270568	-0.992	1.985
5.95	-0.994	1.99	0.442747	-0.994	1.99	0.0245971	-0.994	1.99	0	-0.994	1.99
6.17	-0.997	1.995	0.688718	-0.997	1.995	0.319762	-0.997	1.995	0.368956	-0.997	1.995
5.85	-0.999	2	0.368956	-0.999	2	0	-0.999	2	-0.0737912	-0.999	2
6.07	-1.002	2.005	0.442747	-1.002	2.005	-0.0245971	-1.002	2.005	0.0245971	-1.002	2.005
6	-1.004	2.01	0.639524	-1.004	2.01	0.196776	-1.004	2.01	0.344359	-1.004	2.01
5.83	-1.007	2.015	0.393553	-1.007	2.015	-0.0983882	-1.007	2.015	0	-1.007	2.015
6.05	-1.009	2.02	0.664121	-1.009	2.02	0.0983882	-1.009	2.02	0.344359	-1.009	2.02
5.85	-1.012	2.025	0.688718	-1.012	2.025	0.0983882	-1.012	2.025	0.319762	-1.012	2.025
5.88	-1.014	2.03	0.565732	-1.014	2.03	-0.0983882	-1.014	2.03	0	-1.014	2.03
6.05	-1.017	2.035	0.860897	-1.017	2.035	0.172179	-1.017	2.035	0.41815	-1.017	2.035
5.85	-1.019	2.04	0.614927	-1.019	2.04	0.0245971	-1.019	2.04	0	-1.019	2.04
6.07	-1.022	2.045	0.688718	-1.022	2.045	0.0983882	-1.022	2.045	0.0983882	-1.022	2.045
6.1	-1.024	2.05	0.811703	-1.024	2.05	0.344359	-1.024	2.05	0.368956	-1.024	2.05
5.88	-1.027	2.055	0.590329	-1.027	2.055	0.0737912	-1.027	2.055	0	-1.027	2.055
6.17	-1.029	2.06	0.811703	-1.029	2.06	0.368956	-1.029	2.06	0.368956	-1.029	2.06
6.07	-1.032	2.065	0.639524	-1.032	2.065	0.295165	-1.032	2.065	0.295165	-1.032	2.065
6.15	-1.034	2.07	0.491941	-1.034	2.07	0.0737912	-1.034	2.07	0.0491941	-1.034	2.07
6.29	-1.037	2.075	0.713315	-1.037	2.075	0.245971	-1.037	2.075	0.393553	-1.037	2.075
6.12	-1.039	2.08	0.368956	-1.039	2.08	-0.0491941	-1.039	2.08	0.0983882	-1.039	2.08
6.22	-1.042	2.085	0.516538	-1.042	2.085	0	-1.042	2.085	0.0983882	-1.042	2.085
6.15	-1.044	2.09	0.713315	-1.044	2.09	0.196776	-1.044	2.09	0.368956	-1.044	2.09
6.05	-1.047	2.095	0.491941	-1.047	2.095	-0.0491941	-1.047	2.095	0.0245971	-1.047	2.095
6.27	-1.049	2.1	0.910091	-1.049	2.1	0.245971	-1.049	2.1	0.295165	-1.049	2.1
6.1	-1.052	2.105	0.8363	-1.052	2.105	0.147582	-1.052	2.105	0.270568	-1.052	2.105
6.2	-1.054	2.11	0.688718	-1.054	2.11	0.0491941	-1.054	2.11	0	-1.054	2.11
6.27	-1.057	2.115	0.934688	-1.057	2.115	0.295165	-1.057	2.115	0.319762	-1.057	2.115
6.17	-1.059	2.12	0.664121	-1.059	2.12	0	-1.059	2.12	0.122985	-1.059	2.12
6.37	-1.062	2.125	0.762509	-1.062	2.125	0.172179	-1.062	2.125	0.196776	-1.062	2.125
6.32	-1.064	2.13	0.885494	-1.064	2.13	0.245971	-1.064	2.13	0.368956	-1.064	2.13
6.32	-1.067	2.135	0.541135	-1.067	2.135	0.0245971	-1.067	2.135	0.0491941	-1.067	2.135
6.59	-1.069	2.14	0.860897	-1.069	2.14	0.270568	-1.069	2.14	0.196776	-1.069	2.14
6.54	-1.072	2.145	0.713315	-1.072	2.145	0.0245971	-1.072	2.145	0.172179	-1.072	2.145
6.74	-1.074	2.15	0.565732	-1.074	2.15	-0.147582	-1.074	2.15	-0.0245971	-1.074	2.15
6.71	-1.077	2.155	0.8363	-1.077	2.155	0.0491941	-1.077	2.155	0.196776	-1.077	2.155
6.57	-1.079	2.16	0.467344	-1.079	2.16	-0.245971	-1.079	2.16	-0.0491941	-1.079	2.16
6.71	-1.082	2.165	0.639524	-1.082	2.165	-0.0491941	-1.082	2.165	0	-1.082	2.165
6.54	-1.084	2.17	0.860897	-1.084	2.17	0.0983882	-1.084	2.17	0.221374	-1.084	2.17
6.57	-1.087	2.175	0.639524	-1.087	2.175	-0.0737912	-1.087	2.175	0.0737912	-1.087	2.175
6.69	-1.089	2.18	1.00848	-1.089	2.18	0.368956	-1.089	2.18	0.368956	-1.089	2.18
6.42	-1.092	2.185	0.910091	-1.092	2.185	0.221374	-1.092	2.185	0.295165	-1.092	2.185
6.61	-1.094	2.19	0.713315	-1.094	2.19	0.147582	-1.094	2.19	0.196776	-1.094	2.19
6.54	-1.097	2.195	1.08227	-1.097	2.195	0.442747	-1.097	2.195	0.41815	-1.097	2.195
6.39	-1.099	2.2	0.639524	-1.099	2.2	0.0737912	-1.099	2.2	0.245971	-1.099	2.2
6.74	-1.102	2.205	0.737912	-1.102	2.205	0.245971	-1.102	2.205	0.319762	-1.102	2.205
6.59	-1.104	2.21	0.885494	-1.104	2.21	0.344359	-1.104	2.21	0.467344	-1.104	2.21
6.66	-1.107	2.215	0.467344	-1.107	2.215	0	-1.107	2.215	0.122985	-1.107	2.215
6.91	-1.109	2.22	0.8363	-1.109	2.22	0.344359	-1.109	2.22	0.344359	-1.109	2.22
6.79	-1.112	2.225	0.713315	-1.112	2.225	0.0983882	-1.112	2.225	0.172179	-1.112	2.225
7.06	-1.114	2.23	0.491941	-1.114	2.23	-0.122985	-1.114	2.23	0.0491941	-1.114	2.23
7.08	-1.117	2.235	0.885494	-1.117	2.235	0.172179	-1.117	2.235	0.270568	-1.117	2.235
6.84	-1.119	2.24	0.541135	-1.119	2.24	-0.245971	-1.119	2.24	-0.0491941	-1.119	2.24
7.08	-1.122	2.245	0.713315	-1.122	2.245	-0.0737912	-1.122	2.245	0.0737912	-1.122	2.245
6.79	-1.124	2.25	1.00848	-1.124	2.25	0.147582	-1.124	2.25	0.221374	-1.124	2.25
6.76	-1.127	2.255	0.688718	-1.127	2.255	-0.0983882	-1.127	2.255	0	-1.127	2.255
7.01	-1.129	2.26	1.10687	-1.129	2.26	0.319762	-1.129	2.26	0.393553	-1.129	2.26
6.74	-1.132	2.265	0.983882	-1.132	2.265	0.245971	-1.132	2.265	0.319762	-1.132	2.265
6.98	-1.134	2.27	0.713315	-1.134	2.27	0.0491941	-1.134	2.27	0.147582	-1.134	2.27
7.06	-1.137	2.275	1.05767	-1.137	2.275	0.41815	-1.137	2.275	0.393553	-1.137	2.275
6.81	-1.139	2.28	0.664121	-1.139	2.28	0.0245971	-1.139	2.28	0.0737912	-1.139	2.28
7.11	-1.142	2.285	0.737912	-1.142	2.285	0.122985	-1.142	2.285	0.270568	-1.142	2.285
6.93	-1.144	2.29	0.934688	-1.144	2.29	0.319762	-1.144	2.29	0.41815	-1.144	2.29
[truncated: 10,208 more rows]

## Sheet: Biotic day 30
Biotic day 30_1	Biotic day 30_1	Biotic day 30_1	Biotic day 30_2	Biotic day 30_2	Biotic day 30_2	Biotic day 30_3	Biotic day 30_3	Biotic day 30_3	Biotic day 30_real_1	Biotic day 30_real_1	Biotic day 30_real_1	Biotic day 30_real_2	Biotic day 30_real_2	Biotic day 30_real_2	Biotic day 30_real_3	Biotic day 30_real_3	Biotic day 30_real_3	Biotic day 30_real_4	Biotic day 30_real_4	Biotic day 30_real_4	Biotic day 30_real_5	Biotic day 30_real_5	Biotic day 30_real_5	Biotic day 30_real_6	Biotic day 30_real_6	Biotic day 30_real_6	Biotic day 30_real_7	Biotic day 30_real_7	Biotic day 30_real_7
[truncated: 5,264 more rows]
